# Supplementary material for: Melanopsin (Opn4) is an oncogene in cutaneous melanoma
Source: Commun Biol. 2022 May 13;5:461. doi: 10.1038/s42003-022-03425-6 (PMC9106662; doi:10.1038/s42003-022-03425-6)
Supplement: Supplementary file 4 — Supplementary Data 1-4 [file 42003_2022_3425_MOESM4_ESM.xlsx]

## Sheet: Supplementary Data 1
Supplementary Data 1. Opn4WT tumor proteome based on proteins identified in at least two of four biological replicates. Raw LC-MS/MS data was searched against the mouse reference proteome using PEAKS STUDIO v.8.5, with a significance score of −10lgP > 20 (p-value <0.01) applied at both the protein and the peptide level for each analysis. The calculated area to each protein was determined by the s…
										WT1								WT2								WT3								WT4
Accession	Uniprot Entry	Gene names (primary )	Protein names	Length	Gene ontology (GO)	Gene ontology (biological process)	Gene ontology (molecular function)	Gene ontology (cellular component)	Subcellular location [CC]	-10lgP	Coverage (%)	Coverage (%) WT-1	Area WT-1	#Peptides	#Unique	#Spec WT-1	PTM	-10lgP	Coverage (%)	Coverage (%) WT-2	Area WT-2	#Peptides	#Unique	#Spec WT-2	PTM	-10lgP	Coverage (%)	Coverage (%) WT-3	Area WT-3	#Peptides	#Unique	#Spec WT-3	PTM	-10lgP	Coverage (%)	Coverage (%) WT-4	Area WT-4	#Peptides	#Unique	#Spec WT-4	PTM
tr|Q9CPN9|Q9CPN9_MOUSE	Q9CPN9	2210010C04Rik	RIKEN cDNA 2210010C04 gene (Trypsinogen 7)	247	extracellular space [GO:0005615]; serine-type endopeptidase activity [GO:0004252]; proteolysis [GO:0006508]	proteolysis [GO:0006508]	serine-type endopeptidase activity [GO:0004252]	extracellular space [GO:0005615]		30.43	3	3	4230000	1	1	9	NA	NA	NA	NA	NA	NA	NA	NA	NA	28.01	3	3	3870000	1	1	3	NA	25.71	3	3	2510000	1	1	4	NA
Q8BGQ7|SYAC_MOUSE	Q8BGQ7	Aars1	Alanine--tRNA ligase, cytoplasmic (EC 6.1.1.7) (Alanyl-tRNA synthetase) (AlaRS) (Protein sticky) (Sti)	968	cytoplasm [GO:0005737]; mitochondrion [GO:0005739]; alanine-tRNA ligase activity [GO:0004813]; amino acid binding [GO:0016597]; aminoacyl-tRNA editing activity [GO:0002161]; ATP binding [GO:0005524]; Ser-tRNA(Ala) hydrolase activity [GO:0002196]; translation regulator activity [GO:0045182]; tRNA binding [GO:0000049]; zinc ion binding [GO:0008270]; alanyl-tRNA aminoacylation [GO:0006419]; cerebell…	alanyl-tRNA aminoacylation [GO:0006419]; cerebellar Purkinje cell layer development [GO:0021680]; negative regulation of neuron apoptotic process [GO:0043524]; neuromuscular process [GO:0050905]; neuromuscular process controlling balance [GO:0050885]; regulation of cytoplasmic translational fidelity [GO:0140018]; tRNA modification [GO:0006400]	alanine-tRNA ligase activity [GO:0004813]; amino acid binding [GO:0016597]; aminoacyl-tRNA editing activity [GO:0002161]; ATP binding [GO:0005524]; Ser-tRNA(Ala) hydrolase activity [GO:0002196]; translation regulator activity [GO:0045182]; tRNA binding [GO:0000049]; zinc ion binding [GO:0008270]	cytoplasm [GO:0005737]; mitochondrion [GO:0005739]	SUBCELLULAR LOCATION: Cytoplasm {ECO:0000255|HAMAP-Rule:MF_03133}.	219.04	11	11	1080000	9	9	17	Carbamidomethylation	193.98	11	11	1300000	10	10	21	Carbamidomethylation; Oxidation (M)	145.94	8	8	406000	8	7	14	Carbamidomethylation	NA	NA	NA	NA	NA	NA	NA	NA
P61922|GABT_MOUSE	P61922	Abat	4-aminobutyrate aminotransferase, mitochondrial (EC 2.6.1.19) ((S)-3-amino-2-methylpropionate transaminase) (EC 2.6.1.22) (GABA aminotransferase) (GABA-AT) (Gamma-amino-N-butyrate transaminase) (GABA transaminase) (GABA-T) (L-AIBAT)	500	4-aminobutyrate transaminase complex [GO:0032144]; mitochondrial matrix [GO:0005759]; mitochondrion [GO:0005739]; neuron projection [GO:0043005]; (S)-3-amino-2-methylpropionate transaminase activity [GO:0047298]; 4-aminobutyrate transaminase activity [GO:0003867]; 4-aminobutyrate:2-oxoglutarate transaminase activity [GO:0034386]; identical protein binding [GO:0042802]; iron-sulfur cluster binding…	aging [GO:0007568]; behavioral response to cocaine [GO:0048148]; cerebellum development [GO:0021549]; copulation [GO:0007620]; exploration behavior [GO:0035640]; gamma-aminobutyric acid biosynthetic process [GO:0009449]; gamma-aminobutyric acid catabolic process [GO:0009450]; gamma-aminobutyric acid metabolic process [GO:0009448]; locomotory behavior [GO:0007626]; negative regulation of blood pre…	(S)-3-amino-2-methylpropionate transaminase activity [GO:0047298]; 4-aminobutyrate:2-oxoglutarate transaminase activity [GO:0034386]; 4-aminobutyrate transaminase activity [GO:0003867]; identical protein binding [GO:0042802]; iron-sulfur cluster binding [GO:0051536]; metal ion binding [GO:0046872]; pyridoxal phosphate binding [GO:0030170]; succinate-semialdehyde dehydrogenase binding [GO:0032145]	4-aminobutyrate transaminase complex [GO:0032144]; mitochondrial matrix [GO:0005759]; mitochondrion [GO:0005739]; neuron projection [GO:0043005]	SUBCELLULAR LOCATION: Mitochondrion matrix {ECO:0000250}.	35.13	3	3	88300	1	1	1	NA	20.21	3	3	104000	1	1	1	NA	NA	NA	NA	NA	NA	NA	NA	NA	NA	NA	NA	NA	NA	NA	NA	NA
Q61102|ABCB7_MOUSE	Q61102	Abcb7	ATP-binding cassette sub-family B member 7, mitochondrial (ATP-binding cassette transporter 7) (ABC transporter 7 protein)	752	integral component of membrane [GO:0016021]; mitochondrial inner membrane [GO:0005743]; mitochondrion [GO:0005739]; ATP binding [GO:0005524]; ATPase activity [GO:0016887]; ATPase-coupled transmembrane transporter activity [GO:0042626]; cellular iron ion homeostasis [GO:0006879]; transmembrane transport [GO:0055085]	cellular iron ion homeostasis [GO:0006879]; transmembrane transport [GO:0055085]	ATPase activity [GO:0016887]; ATPase-coupled transmembrane transporter activity [GO:0042626]; ATP binding [GO:0005524]	integral component of membrane [GO:0016021]; mitochondrial inner membrane [GO:0005743]; mitochondrion [GO:0005739]	SUBCELLULAR LOCATION: Mitochondrion inner membrane {ECO:0000305}; Multi-pass membrane protein {ECO:0000255|PROSITE-ProRule:PRU00441}.	28.71	1	1	34500	1	1	1	NA	NA	NA	NA	NA	NA	NA	NA	NA	23.49	2	2	35900	1	1	1	NA	NA	NA	NA	NA	NA	NA	NA	NA
P55096|ABCD3_MOUSE	P55096	Abcd3	ATP-binding cassette sub-family D member 3 (68 kDa peroxisomal membrane protein) (PMP68) (70 kDa peroxisomal membrane protein) (PMP70)	659	integral component of membrane [GO:0016021]; intracellular membrane-bounded organelle [GO:0043231]; mitochondrial inner membrane [GO:0005743]; mitochondrion [GO:0005739]; peroxisomal matrix [GO:0005782]; peroxisomal membrane [GO:0005778]; peroxisome [GO:0005777]; ATP binding [GO:0005524]; ATPase activity [GO:0016887]; ATPase-coupled transmembrane transporter activity [GO:0042626]; long-chain fatt…	fatty acid beta-oxidation [GO:0006635]; fatty acid biosynthetic process [GO:0006633]; long-chain fatty acid import into peroxisome [GO:0015910]; peroxisome organization [GO:0007031]; response to drug [GO:0042493]; response to organic cyclic compound [GO:0014070]; very long-chain fatty acid catabolic process [GO:0042760]	ATPase activity [GO:0016887]; ATPase-coupled transmembrane transporter activity [GO:0042626]; ATP binding [GO:0005524]; long-chain fatty acid transporter activity [GO:0005324]; protein homodimerization activity [GO:0042803]; protein self-association [GO:0043621]	integral component of membrane [GO:0016021]; intracellular membrane-bounded organelle [GO:0043231]; mitochondrial inner membrane [GO:0005743]; mitochondrion [GO:0005739]; peroxisomal matrix [GO:0005782]; peroxisomal membrane [GO:0005778]; peroxisome [GO:0005777]	SUBCELLULAR LOCATION: Peroxisome membrane; Multi-pass membrane protein.	38.7	2	2	61600	1	1	1	NA	86.19	5	5	135000	3	3	3	NA	49.03	2	2	28100	1	1	1	NA	NA	NA	NA	NA	NA	NA	NA	NA
P61222|ABCE1_MOUSE	P61222	Abce1	ATP-binding cassette sub-family E member 1 (RNase L inhibitor) (Ribonuclease 4 inhibitor) (RNS4I)	599	cytoplasm [GO:0005737]; cytosol [GO:0005829]; mitochondrion [GO:0005739]; 4 iron, 4 sulfur cluster binding [GO:0051539]; ATP binding [GO:0005524]; ATPase activity [GO:0016887]; endoribonuclease inhibitor activity [GO:0060698]; iron ion binding [GO:0005506]; ribosomal small subunit binding [GO:0043024]; negative regulation of endoribonuclease activity [GO:0060702]; regulation of translation [GO:00…	negative regulation of endoribonuclease activity [GO:0060702]; regulation of translation [GO:0006417]; ribosomal subunit export from nucleus [GO:0000054]; translational initiation [GO:0006413]; translational termination [GO:0006415]	4 iron, 4 sulfur cluster binding [GO:0051539]; ATPase activity [GO:0016887]; ATP binding [GO:0005524]; endoribonuclease inhibitor activity [GO:0060698]; iron ion binding [GO:0005506]; ribosomal small subunit binding [GO:0043024]	cytoplasm [GO:0005737]; cytosol [GO:0005829]; mitochondrion [GO:0005739]	SUBCELLULAR LOCATION: Cytoplasm {ECO:0000250}. Mitochondrion {ECO:0000250}. Note=Localized to clusters of virus formation at the plasma membrane. {ECO:0000250}.	47.57	3	3	3340	2	1	2	NA	29.75	2	2	95400	1	1	1	NA	NA	NA	NA	NA	NA	NA	NA	NA	35.34	3	3	127000	1	1	1	Carbamidomethylation
Q99LR1|ABD12_MOUSE	Q99LR1	Abhd12	Lysophosphatidylserine lipase ABHD12 (EC 3.1.1.-) (2-arachidonoylglycerol hydrolase ABHD12) (Abhydrolase domain-containing protein 12) (Monoacylglycerol lipase ABHD12) (EC 3.1.1.23) (Oxidized phosphatidylserine lipase ABHD12) (EC 3.1.-.-)	398	AMPA glutamate receptor complex [GO:0032281]; cytoplasm [GO:0005737]; dendrite cytoplasm [GO:0032839]; endoplasmic reticulum membrane [GO:0005789]; integral component of membrane [GO:0016021]; membrane [GO:0016020]; mitochondrion [GO:0005739]; acylglycerol lipase activity [GO:0047372]; lysophospholipase activity [GO:0004622]; palmitoyl-(protein) hydrolase activity [GO:0008474]; phospholipase acti…	acylglycerol catabolic process [GO:0046464]; adult walking behavior [GO:0007628]; glycerophospholipid catabolic process [GO:0046475]; monoacylglycerol catabolic process [GO:0052651]; phosphatidylserine catabolic process [GO:0006660]; phospholipid catabolic process [GO:0009395]; protein depalmitoylation [GO:0002084]; regulation of inflammatory response [GO:0050727]; response to auditory stimulus […	acylglycerol lipase activity [GO:0047372]; lysophospholipase activity [GO:0004622]; palmitoyl-(protein) hydrolase activity [GO:0008474]; phospholipase activity [GO:0004620]	AMPA glutamate receptor complex [GO:0032281]; cytoplasm [GO:0005737]; dendrite cytoplasm [GO:0032839]; endoplasmic reticulum membrane [GO:0005789]; integral component of membrane [GO:0016021]; membrane [GO:0016020]; mitochondrion [GO:0005739]	SUBCELLULAR LOCATION: Endoplasmic reticulum membrane {ECO:0000269|PubMed:30237167}; Single-pass membrane protein {ECO:0000255}. Mitochondrion {ECO:0000269|PubMed:20657592}.	68.12	8	8	64600	2	2	2	Carbamidomethylation	77.48	9	9	330000	3	3	4	NA	69.57	10	10	186000	3	3	3	NA	64.18	5	5	38900	2	2	2	NA
Q4KML4|ABRAL_MOUSE	Q4KML4	Abracl	Costars family protein ABRACL (ABRA C-terminal-like protein)	81	regulation of actin filament-based process [GO:0032970]	regulation of actin filament-based process [GO:0032970]				160.89	36	36	365000	2	2	13	Carbamidomethylation; Acetylation (Protein N-term)	99.65	36	36	272000	2	2	5	Carbamidomethylation; Acetylation (Protein N-term)	NA	NA	NA	NA	NA	NA	NA	NA	170.39	36	36	189000	2	2	19	Carbamidomethylation; Acetylation (Protein N-term)
Q921H8|THIKA_MOUSE	Q921H8	Acaa1a	3-ketoacyl-CoA thiolase A, peroxisomal (EC 2.3.1.16) (Acetyl-CoA C-myristoyltransferase) (EC 2.3.1.155) (Acetyl-CoA acyltransferase A) (EC 2.3.1.9) (Beta-ketothiolase A) (Peroxisomal 3-oxoacyl-CoA thiolase A)	424	mitochondrion [GO:0005739]; peroxisomal matrix [GO:0005782]; peroxisome [GO:0005777]; acetate CoA-transferase activity [GO:0008775]; acetyl-CoA C-acetyltransferase activity [GO:0003985]; acetyl-CoA C-acyltransferase activity [GO:0003988]; acetyl-CoA C-myristoyltransferase activity [GO:0050633]; palmitoyl-CoA oxidase activity [GO:0016401]; bile acid metabolic process [GO:0008206]; fatty acid beta-…	bile acid metabolic process [GO:0008206]; fatty acid beta-oxidation [GO:0006635]; fatty acid metabolic process [GO:0006631]; phenylacetate catabolic process [GO:0010124]; very long-chain fatty acid metabolic process [GO:0000038]	acetate CoA-transferase activity [GO:0008775]; acetyl-CoA C-acetyltransferase activity [GO:0003985]; acetyl-CoA C-acyltransferase activity [GO:0003988]; acetyl-CoA C-myristoyltransferase activity [GO:0050633]; palmitoyl-CoA oxidase activity [GO:0016401]	mitochondrion [GO:0005739]; peroxisomal matrix [GO:0005782]; peroxisome [GO:0005777]	SUBCELLULAR LOCATION: Peroxisome {ECO:0000250}.	115.1	16	16	274000	4	4	8	Carbamidomethylation	62.19	4	4	101000	1	1	2	NA	52.32	3	3	32400	1	1	2	NA	30.23	3	3	34700	1	1	1	NA
Q8VCH0|THIKB_MOUSE	Q8VCH0	Acaa1b	3-ketoacyl-CoA thiolase B, peroxisomal (EC 2.3.1.155) (EC 2.3.1.16) (EC 2.3.1.9) (Acetyl-CoA acyltransferase B) (Beta-ketothiolase B) (Peroxisomal 3-oxoacyl-CoA thiolase B)	424	mitochondrion [GO:0005739]; peroxisome [GO:0005777]; acetyl-CoA C-acetyltransferase activity [GO:0003985]; acetyl-CoA C-acyltransferase activity [GO:0003988]; acetyl-CoA C-myristoyltransferase activity [GO:0050633]; fatty acid beta-oxidation [GO:0006635]; phenylacetate catabolic process [GO:0010124]	fatty acid beta-oxidation [GO:0006635]; phenylacetate catabolic process [GO:0010124]	acetyl-CoA C-acetyltransferase activity [GO:0003985]; acetyl-CoA C-acyltransferase activity [GO:0003988]; acetyl-CoA C-myristoyltransferase activity [GO:0050633]	mitochondrion [GO:0005739]; peroxisome [GO:0005777]	SUBCELLULAR LOCATION: Peroxisome {ECO:0000250|UniProtKB:P07871}.	NA	NA	NA	NA	NA	NA	NA	NA	62.19	4	4	101000	1	1	2	NA	52.32	3	3	32400	1	1	2	NA	30.23	3	3	34700	1	1	1	NA
Q8BWT1|THIM_MOUSE	Q8BWT1	Acaa2	3-ketoacyl-CoA thiolase, mitochondrial (EC 2.3.1.16) (Acetyl-CoA acetyltransferase) (EC 2.3.1.9) (Acetyl-CoA acyltransferase) (Acyl-CoA hydrolase, mitochondrial) (EC 3.1.2.-) (EC 3.1.2.1) (EC 3.1.2.2) (Beta-ketothiolase) (Mitochondrial 3-oxoacyl-CoA thiolase)	397	mitochondrial inner membrane [GO:0005743]; mitochondrial matrix [GO:0005759]; mitochondrion [GO:0005739]; acetyl-CoA C-acetyltransferase activity [GO:0003985]; acetyl-CoA C-acyltransferase activity [GO:0003988]; acetyl-CoA hydrolase activity [GO:0003986]; acyl-CoA hydrolase activity [GO:0047617]; myristoyl-CoA hydrolase activity [GO:0102991]; palmitoyl-CoA hydrolase activity [GO:0016290]; acetyl-…	acetyl-CoA metabolic process [GO:0006084]; cellular response to hypoxia [GO:0071456]; fatty acid beta-oxidation [GO:0006635]; negative regulation of mitochondrial membrane permeability involved in apoptotic process [GO:1902109]; negative regulation of mitochondrial outer membrane permeabilization involved in apoptotic signaling pathway [GO:1901029]	acetyl-CoA C-acetyltransferase activity [GO:0003985]; acetyl-CoA C-acyltransferase activity [GO:0003988]; acetyl-CoA hydrolase activity [GO:0003986]; acyl-CoA hydrolase activity [GO:0047617]; myristoyl-CoA hydrolase activity [GO:0102991]; palmitoyl-CoA hydrolase activity [GO:0016290]	mitochondrial inner membrane [GO:0005743]; mitochondrial matrix [GO:0005759]; mitochondrion [GO:0005739]	SUBCELLULAR LOCATION: Mitochondrion {ECO:0000250|UniProtKB:P42765}.	149.19	15	15	121000	5	5	5	NA	50.73	6	6	84000	2	2	2	NA	51.92	5	5	45000	1	1	2	NA	72.12	3	3	0	1	1	1	NA
Q5SWU9|ACACA_MOUSE	Q5SWU9	Acaca	Acetyl-CoA carboxylase 1 (ACC1) (EC 6.4.1.2) (ACC-alpha) (Acetyl-CoA carboxylase 265)	2345	actin cytoskeleton [GO:0015629]; cytosol [GO:0005829]; fibrillar center [GO:0001650]; mitochondrion [GO:0005739]; acetyl-CoA carboxylase activity [GO:0003989]; ATP binding [GO:0005524]; biotin binding [GO:0009374]; identical protein binding [GO:0042802]; kinase binding [GO:0019900]; metal ion binding [GO:0046872]; acetyl-CoA metabolic process [GO:0006084]; cellular response to prostaglandin E sti…	acetyl-CoA metabolic process [GO:0006084]; cellular response to prostaglandin E stimulus [GO:0071380]; fatty acid biosynthetic process [GO:0006633]; lipid homeostasis [GO:0055088]; lipid metabolic process [GO:0006629]; malonyl-CoA biosynthetic process [GO:2001295]; protein homotetramerization [GO:0051289]; protein metabolic process [GO:0019538]; response to organic cyclic compound [GO:0014070]; t…	acetyl-CoA carboxylase activity [GO:0003989]; ATP binding [GO:0005524]; biotin binding [GO:0009374]; identical protein binding [GO:0042802]; kinase binding [GO:0019900]; metal ion binding [GO:0046872]	actin cytoskeleton [GO:0015629]; cytosol [GO:0005829]; fibrillar center [GO:0001650]; mitochondrion [GO:0005739]	SUBCELLULAR LOCATION: Cytoplasm, cytosol {ECO:0000269|PubMed:12360400, ECO:0000269|PubMed:20952656}.	123.22	3	3	278000	4	4	5	Carbamidomethylation	75.39	1	1	145000	1	1	5	NA	47.34	1	1	66000	1	1	1	NA	NA	NA	NA	NA	NA	NA	NA	NA
Q8JZN5|ACAD9_MOUSE	Q8JZN5	Acad9	Complex I assembly factor ACAD9, mitochondrial (Acyl-CoA dehydrogenase family member 9) (ACAD-9) (EC 1.3.8.-)	625	dendrite [GO:0030425]; mitochondrial inner membrane [GO:0005743]; mitochondrial membrane [GO:0031966]; mitochondrion [GO:0005739]; nucleus [GO:0005634]; fatty-acyl-CoA binding [GO:0000062]; flavin adenine dinucleotide binding [GO:0050660]; long-chain-acyl-CoA dehydrogenase activity [GO:0004466]; medium-chain-acyl-CoA dehydrogenase activity [GO:0070991]; very-long-chain-acyl-CoA dehydrogenase acti…	long-chain fatty acid metabolic process [GO:0001676]; medium-chain fatty acid metabolic process [GO:0051791]; mitochondrial respiratory chain complex I assembly [GO:0032981]	fatty-acyl-CoA binding [GO:0000062]; flavin adenine dinucleotide binding [GO:0050660]; long-chain-acyl-CoA dehydrogenase activity [GO:0004466]; medium-chain-acyl-CoA dehydrogenase activity [GO:0070991]; very-long-chain-acyl-CoA dehydrogenase activity [GO:0017099]	dendrite [GO:0030425]; mitochondrial inner membrane [GO:0005743]; mitochondrial membrane [GO:0031966]; mitochondrion [GO:0005739]; nucleus [GO:0005634]	SUBCELLULAR LOCATION: Mitochondrion inner membrane {ECO:0000250|UniProtKB:Q9H845}; Peripheral membrane protein {ECO:0000250|UniProtKB:Q9H845}; Matrix side {ECO:0000250|UniProtKB:Q9H845}. Note=Essentially associated with membranes. {ECO:0000250|UniProtKB:Q9H845}.	23.96	2	2	27700	1	1	1	NA	NA	NA	NA	NA	NA	NA	NA	NA	28.11	2	2	0	1	1	2	Carbamidomethylation	NA	NA	NA	NA	NA	NA	NA	NA
P51174|ACADL_MOUSE	P51174	Acadl	Long-chain specific acyl-CoA dehydrogenase, mitochondrial (LCAD) (EC 1.3.8.8)	430	mitochondrial matrix [GO:0005759]; mitochondrial membrane [GO:0031966]; mitochondrion [GO:0005739]; acyl-CoA dehydrogenase activity [GO:0003995]; fatty-acyl-CoA binding [GO:0000062]; flavin adenine dinucleotide binding [GO:0050660]; identical protein binding [GO:0042802]; long-chain-acyl-CoA dehydrogenase activity [GO:0004466]; palmitoyl-CoA oxidase activity [GO:0016401]; carnitine catabolic proc…	carnitine catabolic process [GO:0042413]; carnitine metabolic process, CoA-linked [GO:0019254]; cellular lipid catabolic process [GO:0044242]; fatty acid beta-oxidation using acyl-CoA dehydrogenase [GO:0033539]; fatty acid catabolic process [GO:0009062]; long-chain fatty acid catabolic process [GO:0042758]; negative regulation of fatty acid biosynthetic process [GO:0045717]; negative regulation o…	acyl-CoA dehydrogenase activity [GO:0003995]; fatty-acyl-CoA binding [GO:0000062]; flavin adenine dinucleotide binding [GO:0050660]; identical protein binding [GO:0042802]; long-chain-acyl-CoA dehydrogenase activity [GO:0004466]; palmitoyl-CoA oxidase activity [GO:0016401]	mitochondrial matrix [GO:0005759]; mitochondrial membrane [GO:0031966]; mitochondrion [GO:0005739]	SUBCELLULAR LOCATION: Mitochondrion matrix {ECO:0000250|UniProtKB:P15650}.	219.13	25	25	862000	9	9	23	Carbamidomethylation; Oxidation (M)	157.93	16	16	582000	6	6	14	Carbamidomethylation	136.15	16	16	694000	6	6	7	Carbamidomethylation	64.48	8	8	113000	3	3	3	NA
Q8QZT1|THIL_MOUSE	Q8QZT1	Acat1	Acetyl-CoA acetyltransferase, mitochondrial (EC 2.3.1.9) (Acetoacetyl-CoA thiolase)	424	mitochondrial inner membrane [GO:0005743]; mitochondrial matrix [GO:0005759]; mitochondrion [GO:0005739]; acetyl-CoA C-acetyltransferase activity [GO:0003985]; C-acetyltransferase activity [GO:0016453]; coenzyme A binding [GO:0120225]; enzyme binding [GO:0019899]; identical protein binding [GO:0042802]; potassium ion binding [GO:0030955]; acetyl-CoA biosynthetic process [GO:0006085]; acetyl-CoA c…	acetyl-CoA biosynthetic process [GO:0006085]; acetyl-CoA catabolic process [GO:0046356]; adipose tissue development [GO:0060612]; brain development [GO:0007420]; coenzyme A biosynthetic process [GO:0015937]; coenzyme A metabolic process [GO:0015936]; fatty acid beta-oxidation [GO:0006635]; isoleucine catabolic process [GO:0006550]; ketone body catabolic process [GO:0046952]; liver development [GO…	acetyl-CoA C-acetyltransferase activity [GO:0003985]; C-acetyltransferase activity [GO:0016453]; coenzyme A binding [GO:0120225]; enzyme binding [GO:0019899]; identical protein binding [GO:0042802]; potassium ion binding [GO:0030955]	mitochondrial inner membrane [GO:0005743]; mitochondrial matrix [GO:0005759]; mitochondrion [GO:0005739]	SUBCELLULAR LOCATION: Mitochondrion {ECO:0000250|UniProtKB:P24752}.	248.88	28	28	1310000	8	8	33	Carbamidomethylation	194.02	23	23	1500000	6	6	24	NA	206.78	27	27	1340000	7	7	19	NA	166.54	28	28	813000	8	8	14	Acetylation (Protein N-term)
Q91V92|ACLY_MOUSE	Q91V92	Acly	ATP-citrate synthase (EC 2.3.3.8) (ATP-citrate (pro-S-)-lyase) (Citrate cleavage enzyme)	1091	cytosol [GO:0005829]; mitochondrion [GO:0005739]; nucleoplasm [GO:0005654]; plasma membrane [GO:0005886]; ATP binding [GO:0005524]; ATP citrate synthase activity [GO:0003878]; metal ion binding [GO:0046872]; acetyl-CoA biosynthetic process [GO:0006085]; acetyl-CoA metabolic process [GO:0006084]; citrate metabolic process [GO:0006101]; fatty acid biosynthetic process [GO:0006633]; lipid biosynthet…	acetyl-CoA biosynthetic process [GO:0006085]; acetyl-CoA metabolic process [GO:0006084]; citrate metabolic process [GO:0006101]; fatty acid biosynthetic process [GO:0006633]; lipid biosynthetic process [GO:0008610]; oxaloacetate metabolic process [GO:0006107]	ATP binding [GO:0005524]; ATP citrate synthase activity [GO:0003878]; metal ion binding [GO:0046872]	cytosol [GO:0005829]; mitochondrion [GO:0005739]; nucleoplasm [GO:0005654]; plasma membrane [GO:0005886]	SUBCELLULAR LOCATION: Cytoplasm, cytosol {ECO:0000250|UniProtKB:P53396}.	287.53	26	26	2250000	22	22	59	Carbamidomethylation; Oxidation (M)	239.09	16	16	2120000	16	16	50	Carbamidomethylation	224.77	15	15	1220000	14	14	35	Carbamidomethylation	275.84	19	19	2430000	19	18	88	Carbamidomethylation
Q99KI0|ACON_MOUSE	Q99KI0	Aco2	Aconitate hydratase, mitochondrial (Aconitase) (EC 4.2.1.3) (Citrate hydro-lyase)	780	cytosol [GO:0005829]; mitochondrion [GO:0005739]; myelin sheath [GO:0043209]; 3 iron, 4 sulfur cluster binding [GO:0051538]; 4 iron, 4 sulfur cluster binding [GO:0051539]; aconitate hydratase activity [GO:0003994]; citrate dehydratase activity [GO:0047780]; iron ion binding [GO:0005506]; citrate metabolic process [GO:0006101]; isocitrate metabolic process [GO:0006102]; liver development [GO:00018…	citrate metabolic process [GO:0006101]; isocitrate metabolic process [GO:0006102]; liver development [GO:0001889]; response to isolation stress [GO:0035900]; tricarboxylic acid cycle [GO:0006099]	3 iron, 4 sulfur cluster binding [GO:0051538]; 4 iron, 4 sulfur cluster binding [GO:0051539]; aconitate hydratase activity [GO:0003994]; citrate dehydratase activity [GO:0047780]; iron ion binding [GO:0005506]	cytosol [GO:0005829]; mitochondrion [GO:0005739]; myelin sheath [GO:0043209]	SUBCELLULAR LOCATION: Mitochondrion {ECO:0000250|UniProtKB:P16276}.	357.51	40	40	4620000	27	25	108	Carbamidomethylation; Acetylation (Protein N-term); Deamidation (NQ)	343.57	39	39	4540000	26	25	77	Carbamidomethylation; Deamidation (NQ)	309.34	39	39	4500000	24	24	56	Carbamidomethylation; Phosphorylation (STY); Mutation	270.77	31	31	2600000	20	20	37	Carbamidomethylation
Q9QYR9|ACOT2_MOUSE	Q9QYR9	Acot2	Acyl-coenzyme A thioesterase 2, mitochondrial (Acyl-CoA thioesterase 2) (EC 3.1.2.2) (Acyl coenzyme A thioester hydrolase) (MTE-I) (Very-long-chain acyl-CoA thioesterase)	453	mitochondrial matrix [GO:0005759]; mitochondrion [GO:0005739]; acyl-CoA hydrolase activity [GO:0047617]; carboxylic ester hydrolase activity [GO:0052689]; myristoyl-CoA hydrolase activity [GO:0102991]; palmitoyl-CoA hydrolase activity [GO:0016290]; acyl-CoA metabolic process [GO:0006637]; fatty acid metabolic process [GO:0006631]; long-chain fatty acid metabolic process [GO:0001676]; response to …	acyl-CoA metabolic process [GO:0006637]; fatty acid metabolic process [GO:0006631]; long-chain fatty acid metabolic process [GO:0001676]; response to hypoxia [GO:0001666]; very long-chain fatty acid catabolic process [GO:0042760]; very long-chain fatty acid metabolic process [GO:0000038]	acyl-CoA hydrolase activity [GO:0047617]; carboxylic ester hydrolase activity [GO:0052689]; myristoyl-CoA hydrolase activity [GO:0102991]; palmitoyl-CoA hydrolase activity [GO:0016290]	mitochondrial matrix [GO:0005759]; mitochondrion [GO:0005739]	SUBCELLULAR LOCATION: Mitochondrion matrix {ECO:0000269|PubMed:25114170}.	45.32	4	4	1410000	1	1	2	NA	51.66	2	2	14900	1	1	1	NA	NA	NA	NA	NA	NA	NA	NA	NA	NA	NA	NA	NA	NA	NA	NA	NA
Q91V12|BACH_MOUSE	Q91V12	Acot7	Cytosolic acyl coenzyme A thioester hydrolase (EC 3.1.2.2) (Acyl-CoA thioesterase 7) (Brain acyl-CoA hydrolase) (BACH) (CTE-IIa) (CTE-II) (Long chain acyl-CoA thioester hydrolase)	381	cell body [GO:0044297]; cytoplasm [GO:0005737]; cytosol [GO:0005829]; neuron projection [GO:0043005]; nucleoplasm [GO:0005654]; acyl-CoA hydrolase activity [GO:0047617]; carboxylic ester hydrolase activity [GO:0052689]; fatty-acyl-CoA binding [GO:0000062]; identical protein binding [GO:0042802]; long-chain fatty acyl-CoA binding [GO:0036042]; myristoyl-CoA hydrolase activity [GO:0102991]; palmito…	acyl-CoA metabolic process [GO:0006637]; coenzyme A biosynthetic process [GO:0015937]; fatty acid catabolic process [GO:0009062]; fatty acid metabolic process [GO:0006631]; long-chain fatty-acyl-CoA catabolic process [GO:0036116]; medium-chain fatty acid biosynthetic process [GO:0051792]; medium-chain fatty-acyl-CoA catabolic process [GO:0036114]; palmitic acid biosynthetic process [GO:1900535]	acyl-CoA hydrolase activity [GO:0047617]; carboxylic ester hydrolase activity [GO:0052689]; fatty-acyl-CoA binding [GO:0000062]; identical protein binding [GO:0042802]; long-chain fatty acyl-CoA binding [GO:0036042]; myristoyl-CoA hydrolase activity [GO:0102991]; palmitoyl-CoA hydrolase activity [GO:0016290]; protein homodimerization activity [GO:0042803]	cell body [GO:0044297]; cytoplasm [GO:0005737]; cytosol [GO:0005829]; neuron projection [GO:0043005]; nucleoplasm [GO:0005654]	SUBCELLULAR LOCATION: [Isoform A]: Cytoplasm, cytosol {ECO:0000305|PubMed:15288813}.; SUBCELLULAR LOCATION: [Isoform D]: Cytoplasm, cytosol {ECO:0000305|PubMed:15288813}.	89.99	6	6	211000	2	2	10	NA	110.31	9	9	377000	3	3	10	NA	120.29	9	9	309000	4	4	8	Oxidation (M); Acetylation (Protein N-term)	91.82	14	14	1310000	4	4	7	Mutation
Q9R0H0|ACOX1_MOUSE	Q9R0H0	Acox1	Peroxisomal acyl-coenzyme A oxidase 1 (AOX) (EC 1.3.3.6) (Palmitoyl-CoA oxidase) [Cleaved into: Peroxisomal acyl-CoA oxidase 1, A chain; Peroxisomal acyl-CoA oxidase 1, B chain; Peroxisomal acyl-CoA oxidase 1, C chain]	661	cytoplasm [GO:0005737]; cytosol [GO:0005829]; mitochondrion [GO:0005739]; peroxisomal membrane [GO:0005778]; peroxisome [GO:0005777]; acyl-CoA oxidase activity [GO:0003997]; FAD binding [GO:0071949]; fatty acid binding [GO:0005504]; flavin adenine dinucleotide binding [GO:0050660]; palmitoyl-CoA oxidase activity [GO:0016401]; PDZ domain binding [GO:0030165]; protein homodimerization activity [GO:…	cholesterol homeostasis [GO:0042632]; fatty acid beta-oxidation [GO:0006635]; fatty acid beta-oxidation using acyl-CoA oxidase [GO:0033540]; fatty acid catabolic process [GO:0009062]; fatty acid oxidation [GO:0019395]; generation of precursor metabolites and energy [GO:0006091]; hydrogen peroxide biosynthetic process [GO:0050665]; lipid homeostasis [GO:0055088]; lipid metabolic process [GO:000662…	acyl-CoA oxidase activity [GO:0003997]; FAD binding [GO:0071949]; fatty acid binding [GO:0005504]; flavin adenine dinucleotide binding [GO:0050660]; palmitoyl-CoA oxidase activity [GO:0016401]; PDZ domain binding [GO:0030165]; protein homodimerization activity [GO:0042803]; protein N-terminus binding [GO:0047485]	cytoplasm [GO:0005737]; cytosol [GO:0005829]; mitochondrion [GO:0005739]; peroxisomal membrane [GO:0005778]; peroxisome [GO:0005777]	SUBCELLULAR LOCATION: Peroxisome {ECO:0000250|UniProtKB:P07872}.	104.13	10	10	183000	5	5	5	NA	25.93	2	2	107000	1	1	1	NA	22.68	2	2	0	1	1	1	NA	NA	NA	NA	NA	NA	NA	NA	NA
Q9D358|PPAC_MOUSE	Q9D358	Acp1	Low molecular weight phosphotyrosine protein phosphatase (LMW-PTP) (LMW-PTPase) (EC 3.1.3.48) (Low molecular weight cytosolic acid phosphatase) (EC 3.1.3.2)	158	cytoplasm [GO:0005737]; cytoplasmic side of plasma membrane [GO:0009898]; cytosol [GO:0005829]; sarcolemma [GO:0042383]; acid phosphatase activity [GO:0003993]; non-membrane spanning protein tyrosine phosphatase activity [GO:0004726]; phosphatase activity [GO:0016791]; protein tyrosine phosphatase activity [GO:0004725]		acid phosphatase activity [GO:0003993]; non-membrane spanning protein tyrosine phosphatase activity [GO:0004726]; phosphatase activity [GO:0016791]; protein tyrosine phosphatase activity [GO:0004725]	cytoplasm [GO:0005737]; cytoplasmic side of plasma membrane [GO:0009898]; cytosol [GO:0005829]; sarcolemma [GO:0042383]	SUBCELLULAR LOCATION: Cytoplasm {ECO:0000250}.	71.57	6	6	61400	1	1	3	NA	NA	NA	NA	NA	NA	NA	NA	NA	NA	NA	NA	NA	NA	NA	NA	NA	55.84	6	6	97000	1	1	1	NA
Q9CZW4|ACSL3_MOUSE	Q9CZW4	Acsl3	Long-chain-fatty-acid--CoA ligase 3 (EC 6.2.1.3) (Arachidonate--CoA ligase) (EC 6.2.1.15) (Long-chain acyl-CoA synthetase 3) (LACS 3)	720	endoplasmic reticulum [GO:0005783]; endoplasmic reticulum membrane [GO:0005789]; Golgi apparatus [GO:0005794]; integral component of membrane [GO:0016021]; lipid droplet [GO:0005811]; membrane [GO:0016020]; mitochondrial outer membrane [GO:0005741]; perinuclear region of cytoplasm [GO:0048471]; peroxisomal membrane [GO:0005778]; plasma membrane [GO:0005886]; arachidonate-CoA ligase activity [GO:0…	brain development [GO:0007420]; fatty acid biosynthetic process [GO:0006633]; long-chain fatty acid import into cell [GO:0044539]; long-chain fatty acid metabolic process [GO:0001676]; long-chain fatty-acyl-CoA metabolic process [GO:0035336]; neuron differentiation [GO:0030182]; positive regulation of Golgi to plasma membrane protein transport [GO:0042998]; positive regulation of phosphatidylchol…	arachidonate-CoA ligase activity [GO:0047676]; ATP binding [GO:0005524]; long-chain fatty acid-CoA ligase activity [GO:0004467]; protein domain specific binding [GO:0019904]; protein kinase binding [GO:0019901]	endoplasmic reticulum [GO:0005783]; endoplasmic reticulum membrane [GO:0005789]; Golgi apparatus [GO:0005794]; integral component of membrane [GO:0016021]; lipid droplet [GO:0005811]; membrane [GO:0016020]; mitochondrial outer membrane [GO:0005741]; perinuclear region of cytoplasm [GO:0048471]; peroxisomal membrane [GO:0005778]; plasma membrane [GO:0005886]	SUBCELLULAR LOCATION: Mitochondrion outer membrane {ECO:0000250}; Single-pass type III membrane protein {ECO:0000250}. Peroxisome membrane {ECO:0000250}; Single-pass type III membrane protein {ECO:0000250}. Microsome membrane {ECO:0000250}; Single-pass type III membrane protein {ECO:0000250}. Endoplasmic reticulum membrane {ECO:0000250}; Single-pass type III membrane protein {ECO:0000250}.	29.44	1	1	14900	1	1	2	NA	55.03	4	4	33700	3	3	3	Carbamidomethylation	NA	NA	NA	NA	NA	NA	NA	NA	NA	NA	NA	NA	NA	NA	NA	NA
P68134|ACTS_MOUSE	P68134	Acta1	Actin, alpha skeletal muscle (Alpha-actin-1) [Cleaved into: Actin, alpha skeletal muscle, intermediate form]	377	actin cytoskeleton [GO:0015629]; actin filament [GO:0005884]; cell body [GO:0044297]; cytoplasm [GO:0005737]; dynactin complex [GO:0005869]; filopodium [GO:0030175]; lamellipodium [GO:0030027]; protein-containing complex [GO:0032991]; sarcomere [GO:0030017]; stress fiber [GO:0001725]; striated muscle thin filament [GO:0005865]; ATP binding [GO:0005524]; cellular response to organonitrogen compoun…	cellular response to organonitrogen compound [GO:0071417]; mesenchyme migration [GO:0090131]; positive regulation of gene expression [GO:0010628]; response to extracellular stimulus [GO:0009991]; response to lithium ion [GO:0010226]; response to mechanical stimulus [GO:0009612]; response to steroid hormone [GO:0048545]; skeletal muscle fiber adaptation [GO:0043503]; skeletal muscle fiber developm…	ATP binding [GO:0005524]	actin cytoskeleton [GO:0015629]; actin filament [GO:0005884]; cell body [GO:0044297]; cytoplasm [GO:0005737]; dynactin complex [GO:0005869]; filopodium [GO:0030175]; lamellipodium [GO:0030027]; protein-containing complex [GO:0032991]; sarcomere [GO:0030017]; stress fiber [GO:0001725]; striated muscle thin filament [GO:0005865]	SUBCELLULAR LOCATION: Cytoplasm, cytoskeleton.	427.65	75	75	29000	42	2	405	Carbamidomethylation; Oxidation (M); Dehydration; Methylation(others); Deamidation (NQ); 15 more	353.4	48	48	7010000	24	4	196	Carbamidomethylation; Oxidation (M); Methylation(KR); Deamidation (NQ); Dehydration; 5 more	NA	NA	NA	NA	NA	NA	NA	NA	NA	NA	NA	NA	NA	NA	NA	NA
P60710|ACTB_MOUSE	P60710	Actb	Actin, cytoplasmic 1 (Beta-actin) [Cleaved into: Actin, cytoplasmic 1, N-terminally processed]	375	actin cytoskeleton [GO:0015629]; actin filament [GO:0005884]; adherens junction [GO:0005912]; apical junction complex [GO:0043296]; axon [GO:0030424]; calyx of Held [GO:0044305]; cell-cell junction [GO:0005911]; cortical cytoskeleton [GO:0030863]; cytoplasm [GO:0005737]; cytoplasmic ribonucleoprotein granule [GO:0036464]; cytoskeleton [GO:0005856]; cytosol [GO:0005829]; dense body [GO:0097433]; f…	adherens junction assembly [GO:0034333]; apical protein localization [GO:0045176]; axonogenesis [GO:0007409]; cell motility [GO:0048870]; cellular response to cytochalasin B [GO:0072749]; cellular response to electrical stimulus [GO:0071257]; establishment or maintenance of cell polarity [GO:0007163]; morphogenesis of a polarized epithelium [GO:0001738]; negative regulation of cyclin-dependent pr…	ATP binding [GO:0005524]; identical protein binding [GO:0042802]; kinesin binding [GO:0019894]; nitric-oxide synthase binding [GO:0050998]; protein kinase binding [GO:0019901]; structural constituent of postsynaptic actin cytoskeleton [GO:0098973]; Tat protein binding [GO:0030957]	actin cytoskeleton [GO:0015629]; actin filament [GO:0005884]; adherens junction [GO:0005912]; apical junction complex [GO:0043296]; axon [GO:0030424]; calyx of Held [GO:0044305]; cell-cell junction [GO:0005911]; cortical cytoskeleton [GO:0030863]; cytoplasm [GO:0005737]; cytoplasmic ribonucleoprotein granule [GO:0036464]; cytoskeleton [GO:0005856]; cytosol [GO:0005829]; dense body [GO:0097433]; f…	SUBCELLULAR LOCATION: Cytoplasm, cytoskeleton. Nucleus {ECO:0000269|PubMed:23558171, ECO:0000269|PubMed:25759381}. Note=Localized in cytoplasmic mRNP granules containing untranslated mRNAs. {ECO:0000250|UniProtKB:P60709}.	465.88	75	75	2120000	56	1	782	Carbamidomethylation; Oxidation (M); Acetylation (Protein N-term); Dehydration; Methylation(others); 20 more	442.81	79	79	1810000	46	1	620	Carbamidomethylation; Oxidation (M); Acetylation (Protein N-term); Methylation(KR); Deamidation (R); 10 more	445.25	74	74	885000	41	1	580	Carbamidomethylation; Oxidation (M); Acetylation (Protein N-term); Maleimide-3-saccharide; Deamidation (NQ); 11 more	465.74	79	79	2460000	43	1	597	Carbamidomethylation; Oxidation (M); Acetylation (Protein N-term); Replacement of proton with ammonium ion; Methylation(KR); 11 more
Q8BFZ3|ACTBL_MOUSE	Q8BFZ3	Actbl2	Beta-actin-like protein 2 (Kappa-actin)	376	actin filament [GO:0005884]; axon [GO:0030424]; cytoplasm [GO:0005737]; glutamatergic synapse [GO:0098978]; membrane [GO:0016020]; NuA4 histone acetyltransferase complex [GO:0035267]; synapse [GO:0045202]; ATP binding [GO:0005524]; protein kinase binding [GO:0019901]; structural constituent of postsynaptic actin cytoskeleton [GO:0098973]; axonogenesis [GO:0007409]; cell motility [GO:0048870]	axonogenesis [GO:0007409]; cell motility [GO:0048870]	ATP binding [GO:0005524]; protein kinase binding [GO:0019901]; structural constituent of postsynaptic actin cytoskeleton [GO:0098973]	actin filament [GO:0005884]; axon [GO:0030424]; cytoplasm [GO:0005737]; glutamatergic synapse [GO:0098978]; membrane [GO:0016020]; NuA4 histone acetyltransferase complex [GO:0035267]; synapse [GO:0045202]	SUBCELLULAR LOCATION: Cytoplasm, cytoskeleton {ECO:0000250}.	345.05	38	38	988000	29	5	191	Carbamidomethylation; Oxidation (M); Acetylation (Protein N-term); Dehydration; Deamidation (NQ); 6 more	336.12	38	38	741000	23	2	134	Carbamidomethylation; Oxidation (M); Methylation(KR); Deamidation (NQ); Phosphorylation (STY); 4 more	340.06	41	41	1590000	25	6	138	Carbamidomethylation; Oxidation (M); Acetylation (Protein N-term); Phosphorylation (STY); Deamidation (NQ); 7 more	353.65	30	30	2030000	22	3	113	Carbamidomethylation; Oxidation (M); Methylation(KR); Dehydration; Deamidation (NQ); 4 more
P68033|ACTC_MOUSE	P68033	Actc1	Actin, alpha cardiac muscle 1 (Alpha-cardiac actin) [Cleaved into: Actin, alpha cardiac muscle 1, intermediate form]	377	actin filament [GO:0005884]; cell body [GO:0044297]; cytoplasm [GO:0005737]; dynactin complex [GO:0005869]; filopodium [GO:0030175]; glutamatergic synapse [GO:0098978]; I band [GO:0031674]; lamellipodium [GO:0030027]; sarcomere [GO:0030017]; synapse [GO:0045202]; ATP binding [GO:0005524]; ATPase activity [GO:0016887]; myosin binding [GO:0017022]; actin filament organization [GO:0007015]; actin fi…	actin filament-based movement [GO:0030048]; actin filament organization [GO:0007015]; actin-mediated cell contraction [GO:0070252]; actin-myosin filament sliding [GO:0033275]; actomyosin structure organization [GO:0031032]; cardiac muscle contraction [GO:0060048]; cardiac muscle tissue morphogenesis [GO:0055008]; cardiac myofibril assembly [GO:0055003]; heart contraction [GO:0060047]; mesenchyme …	ATPase activity [GO:0016887]; ATP binding [GO:0005524]; myosin binding [GO:0017022]	actin filament [GO:0005884]; cell body [GO:0044297]; cytoplasm [GO:0005737]; dynactin complex [GO:0005869]; filopodium [GO:0030175]; glutamatergic synapse [GO:0098978]; I band [GO:0031674]; lamellipodium [GO:0030027]; sarcomere [GO:0030017]; synapse [GO:0045202]	SUBCELLULAR LOCATION: Cytoplasm, cytoskeleton.	NA	NA	NA	NA	NA	NA	NA	NA	354.71	48	48	7010000	24	4	196	Carbamidomethylation; Oxidation (M); Methylation(KR); Deamidation (NQ); Dehydration; 5 more	377.71	67	67	6530000	29	10	237	Carbamidomethylation; Oxidation (M); Acetylation (Protein N-term); Deamidation (NQ); Carboxylation (DKW); 10 more	393.71	74	74	12300000	33	13	201	Carbamidomethylation; Oxidation (M); Sodium adduct; Methylation(KR); Dehydration; 8 more
P63260|ACTG_MOUSE	P63260	Actg1	Actin, cytoplasmic 2 (Gamma-actin) [Cleaved into: Actin, cytoplasmic 2, N-terminally processed]	375	actin cytoskeleton [GO:0015629]; actin filament [GO:0005884]; apical junction complex [GO:0043296]; apical part of cell [GO:0045177]; basal body patch [GO:0120220]; calyx of Held [GO:0044305]; cell-cell junction [GO:0005911]; costamere [GO:0043034]; cytosol [GO:0005829]; dense body [GO:0097433]; extracellular exosome [GO:0070062]; filamentous actin [GO:0031941]; focal adhesion [GO:0005925]; myeli…	angiogenesis [GO:0001525]; cellular response to interferon-gamma [GO:0071346]; morphogenesis of a polarized epithelium [GO:0001738]; positive regulation of cell migration [GO:0030335]; positive regulation of gene expression [GO:0010628]; positive regulation of wound healing [GO:0090303]; protein localization to bicellular tight junction [GO:1902396]; regulation of focal adhesion assembly [GO:0051…	ATP binding [GO:0005524]; identical protein binding [GO:0042802]; profilin binding [GO:0005522]; structural constituent of cytoskeleton [GO:0005200]; structural constituent of postsynaptic actin cytoskeleton [GO:0098973]; ubiquitin protein ligase binding [GO:0031625]	actin cytoskeleton [GO:0015629]; actin filament [GO:0005884]; apical junction complex [GO:0043296]; apical part of cell [GO:0045177]; basal body patch [GO:0120220]; calyx of Held [GO:0044305]; cell-cell junction [GO:0005911]; costamere [GO:0043034]; cytosol [GO:0005829]; dense body [GO:0097433]; extracellular exosome [GO:0070062]; filamentous actin [GO:0031941]; focal adhesion [GO:0005925]; myeli…	SUBCELLULAR LOCATION: Cytoplasm, cytoskeleton {ECO:0000250|UniProtKB:P63261}.	464.29	75	75	2650000	56	1	799	Carbamidomethylation; Oxidation (M); Acetylation (Protein N-term); Dehydration; Methylation(others); 20 more	440.33	79	79	2670000	46	1	626	Carbamidomethylation; Oxidation (M); Acetylation (Protein N-term); Methylation(KR); Deamidation (R); 11 more	444.85	74	74	603000	41	1	590	Carbamidomethylation; Oxidation (M); Acetylation (Protein N-term); Maleimide-3-saccharide; Deamidation (NQ); 11 more	465.2	79	79	1270000	43	1	605	Carbamidomethylation; Oxidation (M); Acetylation (Protein N-term); Replacement of proton with ammonium ion; Carboxylation (E); 12 more
Q7TPR4|ACTN1_MOUSE	Q7TPR4	Actn1	Alpha-actinin-1 (Alpha-actinin cytoskeletal isoform) (F-actin cross-linking protein) (Non-muscle alpha-actinin-1)	892	actin filament [GO:0005884]; brush border [GO:0005903]; cell junction [GO:0030054]; cell projection [GO:0042995]; cell-cell junction [GO:0005911]; cortical cytoskeleton [GO:0030863]; cytoplasm [GO:0005737]; cytoskeleton [GO:0005856]; dendritic spine [GO:0043197]; dense core granule membrane [GO:0032127]; fascia adherens [GO:0005916]; focal adhesion [GO:0005925]; glutamatergic synapse [GO:0098978]…	actin filament bundle assembly [GO:0051017]; actin filament network formation [GO:0051639]; actin filament organization [GO:0007015]; cortical cytoskeleton organization [GO:0030865]; focal adhesion assembly [GO:0048041]; negative regulation of cellular component movement [GO:0051271]; platelet formation [GO:0030220]; platelet morphogenesis [GO:0036344]	actin filament binding [GO:0051015]; calcium ion binding [GO:0005509]; cytoskeletal regulatory protein binding [GO:0005519]; double-stranded RNA binding [GO:0003725]; integrin binding [GO:0005178]; ion channel binding [GO:0044325]; nuclear receptor coactivator activity [GO:0030374]; protein domain specific binding [GO:0019904]; protein homodimerization activity [GO:0042803]; structural constituen…	actin filament [GO:0005884]; brush border [GO:0005903]; cell-cell junction [GO:0005911]; cell junction [GO:0030054]; cell projection [GO:0042995]; cortical cytoskeleton [GO:0030863]; cytoplasm [GO:0005737]; cytoskeleton [GO:0005856]; dendritic spine [GO:0043197]; dense core granule membrane [GO:0032127]; fascia adherens [GO:0005916]; focal adhesion [GO:0005925]; glutamatergic synapse [GO:0098978]…	SUBCELLULAR LOCATION: Cytoplasm, cytoskeleton {ECO:0000269|PubMed:23100251}. Cytoplasm, myofibril, sarcomere, Z line {ECO:0000269|PubMed:11114196}. Cell membrane {ECO:0000250|UniProtKB:Q9Z1P2}. Cell junction {ECO:0000250|UniProtKB:Q9Z1P2}. Cell projection, ruffle {ECO:0000269|PubMed:17298598}. Note=Colocalizes with MYOZ2 and PPP3CA at the Z-line of heart and skeletal muscle (PubMed:11114196). Col…	262.01	19	19	189000	14	6	47	Carbamidomethylation	213.4	10	10	182000	10	3	23	Carbamidomethylation; Acetylation (Protein N-term)	212.93	12	12	61200	10	1	31	Carbamidomethylation	271.25	20	20	289000	15	3	39	Carbamidomethylation
O88990|ACTN3_MOUSE	O88990	Actn3	Alpha-actinin-3 (Alpha-actinin skeletal muscle isoform 3) (F-actin cross-linking protein)	900	brush border [GO:0005903]; sarcomere [GO:0030017]; striated muscle thin filament [GO:0005865]; Z disc [GO:0030018]; actin filament binding [GO:0051015]; calcium ion binding [GO:0005509]; protein-macromolecule adaptor activity [GO:0030674]; bone morphogenesis [GO:0060349]; muscle contraction [GO:0006936]; negative regulation of calcineurin-NFAT signaling cascade [GO:0070885]; negative regulation o…	bone morphogenesis [GO:0060349]; muscle contraction [GO:0006936]; negative regulation of calcineurin-NFAT signaling cascade [GO:0070885]; negative regulation of cold-induced thermogenesis [GO:0120163]; negative regulation of glycolytic process [GO:0045820]; negative regulation of oxidative phosphorylation [GO:0090324]; negative regulation of relaxation of muscle [GO:1901078]; positive regulation …	actin filament binding [GO:0051015]; calcium ion binding [GO:0005509]; protein-macromolecule adaptor activity [GO:0030674]	brush border [GO:0005903]; sarcomere [GO:0030017]; striated muscle thin filament [GO:0005865]; Z disc [GO:0030018]		182.36	10	10	43600	9	3	17	Carbamidomethylation	NA	NA	NA	NA	NA	NA	NA	NA	115.23	6	6	98000	6	1	8	Carbamidomethylation	NA	NA	NA	NA	NA	NA	NA	NA
P57780|ACTN4_MOUSE	P57780	Actn4	Alpha-actinin-4 (Non-muscle alpha-actinin 4)	912	cell-cell junction [GO:0005911]; cortical cytoskeleton [GO:0030863]; cytoplasm [GO:0005737]; cytosol [GO:0005829]; neuron projection [GO:0043005]; nuclear body [GO:0016604]; nucleus [GO:0005634]; perinuclear region of cytoplasm [GO:0048471]; protein-containing complex [GO:0032991]; pseudopodium [GO:0031143]; ribonucleoprotein complex [GO:1990904]; stress fiber [GO:0001725]; Z disc [GO:0030018]; a…	actin filament bundle assembly [GO:0051017]; bicellular tight junction assembly [GO:0070830]; negative regulation of cellular component movement [GO:0051271]; negative regulation of substrate adhesion-dependent cell spreading [GO:1900025]; peroxisome proliferator activated receptor signaling pathway [GO:0035357]; positive regulation of cell migration [GO:0030335]; positive regulation of cellular …	actin filament binding [GO:0051015]; calcium ion binding [GO:0005509]; chromatin DNA binding [GO:0031490]; ion channel binding [GO:0044325]; nuclear hormone receptor binding [GO:0035257]; nuclear receptor coactivator activity [GO:0030374]; nucleoside binding [GO:0001882]; protein-containing complex binding [GO:0044877]; protein homodimerization activity [GO:0042803]; protein N-terminus binding [G…	cell-cell junction [GO:0005911]; cortical cytoskeleton [GO:0030863]; cytoplasm [GO:0005737]; cytosol [GO:0005829]; neuron projection [GO:0043005]; nuclear body [GO:0016604]; nucleus [GO:0005634]; perinuclear region of cytoplasm [GO:0048471]; protein-containing complex [GO:0032991]; pseudopodium [GO:0031143]; ribonucleoprotein complex [GO:1990904]; stress fiber [GO:0001725]; Z disc [GO:0030018]	SUBCELLULAR LOCATION: Nucleus {ECO:0000250|UniProtKB:O43707}. Cytoplasm {ECO:0000250|UniProtKB:O43707}. Cell junction {ECO:0000269|PubMed:18332111}. Cytoplasm, cytoskeleton, stress fiber {ECO:0000250|UniProtKB:O43707}. Note=Localized in cytoplasmic mRNP granules containing untranslated mRNAs. {ECO:0000250|UniProtKB:O43707}.	293.63	29	29	818000	22	11	57	Carbamidomethylation; Mutation	228.15	17	17	277000	12	5	25	Carbamidomethylation; Acetylation (Protein N-term)	226.01	16	16	85200	12	3	33	Carbamidomethylation	289.18	24	24	419000	17	5	43	Carbamidomethylation; Amidation
P61164|ACTZ_MOUSE	P61164	Actr1a	Alpha-centractin (Centractin) (ARP1) (Actin-RPV) (Centrosome-associated actin homolog)	376	cell cortex region [GO:0099738]; centriole [GO:0005814]; centrosome [GO:0005813]; COPI-coated vesicle [GO:0030137]; cytoplasm [GO:0005737]; manchette [GO:0002177]; microtubule cytoskeleton [GO:0015630]; myelin sheath [GO:0043209]; ATP binding [GO:0005524]; spermatogenesis [GO:0007283]	spermatogenesis [GO:0007283]	ATP binding [GO:0005524]	cell cortex region [GO:0099738]; centriole [GO:0005814]; centrosome [GO:0005813]; COPI-coated vesicle [GO:0030137]; cytoplasm [GO:0005737]; manchette [GO:0002177]; microtubule cytoskeleton [GO:0015630]; myelin sheath [GO:0043209]	SUBCELLULAR LOCATION: Cytoplasm, cytoskeleton {ECO:0000250|UniProtKB:P85515}. Cytoplasm, cytoskeleton, microtubule organizing center, centrosome {ECO:0000250|UniProtKB:P85515}. Cytoplasm, cell cortex {ECO:0000250|UniProtKB:P61163}.	141.5	17	17	535000	4	4	8	NA	74.31	13	13	534000	3	3	5	NA	75.04	15	15	434000	4	4	4	NA	74.21	7	7	91200	2	2	5	NA
P61161|ARP2_MOUSE	P61161	Actr2	Actin-related protein 2 (Actin-like protein 2)	394	actin cap [GO:0030478]; Arp2/3 protein complex [GO:0005885]; cell cortex [GO:0005938]; cytoplasm [GO:0005737]; cytosol [GO:0005829]; lamellipodium [GO:0030027]; nucleus [GO:0005634]; podosome core [GO:0061825]; postsynapse [GO:0098794]; postsynaptic density [GO:0014069]; site of double-strand break [GO:0035861]; actin filament binding [GO:0051015]; ATP binding [GO:0005524]; cytoskeletal protein b…	actin cytoskeleton organization [GO:0030036]; Arp2/3 complex-mediated actin nucleation [GO:0034314]; associative learning [GO:0008306]; asymmetric cell division [GO:0008356]; cellular response to interferon-gamma [GO:0071346]; cellular response to trichostatin A [GO:0035984]; cilium assembly [GO:0060271]; cytosolic transport [GO:0016482]; establishment or maintenance of cell polarity [GO:0007163]…	actin filament binding [GO:0051015]; ATP binding [GO:0005524]; cytoskeletal protein binding [GO:0008092]; structural constituent of cytoskeleton [GO:0005200]	actin cap [GO:0030478]; Arp2/3 protein complex [GO:0005885]; cell cortex [GO:0005938]; cytoplasm [GO:0005737]; cytosol [GO:0005829]; lamellipodium [GO:0030027]; nucleus [GO:0005634]; podosome core [GO:0061825]; postsynapse [GO:0098794]; postsynaptic density [GO:0014069]; site of double-strand break [GO:0035861]	SUBCELLULAR LOCATION: Cytoplasm, cytoskeleton {ECO:0000250|UniProtKB:P61160}. Cell projection {ECO:0000250|UniProtKB:P61160}. Nucleus {ECO:0000250|UniProtKB:P61160}.	222.11	30	30	480000	9	9	14	Carbamidomethylation	125.93	11	11	493000	4	4	5	Carbamidomethylation	108.6	14	14	526000	5	5	9	Carbamidomethylation	100.02	9	9	317000	3	3	3	Carbamidomethylation
Q99JY9|ARP3_MOUSE	Q99JY9	Actr3	Actin-related protein 3 (Actin-like protein 3)	418	apical ectoplasmic specialization [GO:0061831]; apical tubulobulbar complex [GO:0061828]; Arp2/3 protein complex [GO:0005885]; basal ectoplasmic specialization [GO:0061832]; brush border [GO:0005903]; cell leading edge [GO:0031252]; cell-cell junction [GO:0005911]; concave side of sperm head [GO:0061830]; cytoplasm [GO:0005737]; excitatory synapse [GO:0060076]; glutamatergic synapse [GO:0098978];…	Arp2/3 complex-mediated actin nucleation [GO:0034314]; astrocyte differentiation [GO:0048708]; asymmetric cell division [GO:0008356]; cellular response to interferon-gamma [GO:0071346]; cellular response to transforming growth factor beta stimulus [GO:0071560]; cellular response to tumor necrosis factor [GO:0071356]; cilium assembly [GO:0060271]; establishment or maintenance of cell polarity [GO:…	actin binding [GO:0003779]; actin filament binding [GO:0051015]; ATPase binding [GO:0051117]; ATP binding [GO:0005524]; structural constituent of cytoskeleton [GO:0005200]	apical ectoplasmic specialization [GO:0061831]; apical tubulobulbar complex [GO:0061828]; Arp2/3 protein complex [GO:0005885]; basal ectoplasmic specialization [GO:0061832]; brush border [GO:0005903]; cell-cell junction [GO:0005911]; cell leading edge [GO:0031252]; concave side of sperm head [GO:0061830]; cytoplasm [GO:0005737]; excitatory synapse [GO:0060076]; glutamatergic synapse [GO:0098978];…	SUBCELLULAR LOCATION: Cytoplasm, cytoskeleton {ECO:0000250|UniProtKB:P61158}. Cell projection {ECO:0000250|UniProtKB:P61158}. Nucleus {ECO:0000250|UniProtKB:P61158}. Note=In pre-apoptotic cells, colocalizes with MEFV in large specks (pyroptosomes). {ECO:0000250|UniProtKB:P61158}.	214.18	28	28	1120000	8	8	23	Carbamidomethylation	192.72	28	28	1470000	8	8	17	Carbamidomethylation	154.8	29	29	731000	8	8	13	Carbamidomethylation	176.81	28	28	1220000	8	8	17	Carbamidomethylation
P28474|ADHX_MOUSE	P28474	Adh5	Alcohol dehydrogenase class-3 (EC 1.1.1.1) (Alcohol dehydrogenase 2) (Alcohol dehydrogenase 5) (Alcohol dehydrogenase B2) (ADH-B2) (Alcohol dehydrogenase class-III) (Glutathione-dependent formaldehyde dehydrogenase) (FALDH) (FDH) (GSH-FDH) (EC 1.1.1.-) (S-(hydroxymethyl)glutathione dehydrogenase) (EC 1.1.1.284)	374	cytoplasm [GO:0005737]; cytosol [GO:0005829]; mitochondrion [GO:0005739]; nucleus [GO:0005634]; alcohol dehydrogenase (NAD+) activity [GO:0004022]; alcohol dehydrogenase activity, zinc-dependent [GO:0004024]; fatty acid binding [GO:0005504]; formaldehyde dehydrogenase activity [GO:0018467]; identical protein binding [GO:0042802]; S-(hydroxymethyl)glutathione dehydrogenase activity [GO:0051903]; S…	ethanol catabolic process [GO:0006068]; ethanol oxidation [GO:0006069]; fatty acid omega-oxidation [GO:0010430]; formaldehyde catabolic process [GO:0046294]; peptidyl-cysteine S-nitrosylation [GO:0018119]; positive regulation of blood pressure [GO:0045777]; respiratory system process [GO:0003016]; response to lipopolysaccharide [GO:0032496]; response to nitrosative stress [GO:0051409]; response t…	alcohol dehydrogenase (NAD+) activity [GO:0004022]; alcohol dehydrogenase activity, zinc-dependent [GO:0004024]; fatty acid binding [GO:0005504]; formaldehyde dehydrogenase activity [GO:0018467]; identical protein binding [GO:0042802]; S-(hydroxymethyl)glutathione dehydrogenase activity [GO:0051903]; S-(hydroxymethyl)glutathione dehydrogenase NAD activity [GO:0106322]; S-(hydroxymethyl)glutathion…	cytoplasm [GO:0005737]; cytosol [GO:0005829]; mitochondrion [GO:0005739]; nucleus [GO:0005634]	SUBCELLULAR LOCATION: Cytoplasm {ECO:0000305}.	77.63	20	20	134000	4	4	4	Carbamidomethylation	44.28	2	2	33400	1	1	1	NA	NA	NA	NA	NA	NA	NA	NA	NA	NA	NA	NA	NA	NA	NA	NA	NA
P54822|PUR8_MOUSE	P54822	Adsl	Adenylosuccinate lyase (ASL) (EC 4.3.2.2) (Adenylosuccinase) (ASase)	484	cytosol [GO:0005829]; mitochondrion [GO:0005739]; protein-containing complex [GO:0032991]; (S)-2-(5-amino-1-(5-phospho-D-ribosyl)imidazole-4-carboxamido)succinate AMP-lyase (fumarate-forming) activity [GO:0070626]; identical protein binding [GO:0042802]; N6-(1,2-dicarboxyethyl)AMP AMP-lyase (fumarate-forming) activity [GO:0004018]; 'de novo' AMP biosynthetic process [GO:0044208]; 'de novo' IMP bi…	'de novo' AMP biosynthetic process [GO:0044208]; 'de novo' IMP biosynthetic process [GO:0006189]; aerobic respiration [GO:0009060]; AMP biosynthetic process [GO:0006167]; purine nucleotide metabolic process [GO:0006163]; response to hypoxia [GO:0001666]; response to muscle activity [GO:0014850]; response to nutrient [GO:0007584]; response to starvation [GO:0042594]; ribonucleoside monophosphate b…	(S)-2-(5-amino-1-(5-phospho-D-ribosyl)imidazole-4-carboxamido)succinate AMP-lyase (fumarate-forming) activity [GO:0070626]; identical protein binding [GO:0042802]; N6-(1,2-dicarboxyethyl)AMP AMP-lyase (fumarate-forming) activity [GO:0004018]	cytosol [GO:0005829]; mitochondrion [GO:0005739]; protein-containing complex [GO:0032991]		63.59	11	11	178000	3	3	6	NA	NA	NA	NA	NA	NA	NA	NA	NA	NA	NA	NA	NA	NA	NA	NA	NA	31.49	2	2	77300	1	1	1	NA
P28650|PURA1_MOUSE	P28650	Adss1	Adenylosuccinate synthetase isozyme 1 (AMPSase 1) (AdSS 1) (EC 6.3.4.4) (Adenylosuccinate synthetase like 1) (Adenylosuccinate synthetase, basic isozyme) (Adenylosuccinate synthetase, muscle isozyme) (M-type adenylosuccinate synthetase) (IMP--aspartate ligase 1)	457	cytoplasm [GO:0005737]; membrane [GO:0016020]; actin filament binding [GO:0051015]; adenylosuccinate synthase activity [GO:0004019]; GTP binding [GO:0005525]; GTPase activity [GO:0003924]; identical protein binding [GO:0042802]; magnesium ion binding [GO:0000287]; 'de novo' AMP biosynthetic process [GO:0044208]; AMP biosynthetic process [GO:0006167]; aspartate metabolic process [GO:0006531]; IMP …	'de novo' AMP biosynthetic process [GO:0044208]; AMP biosynthetic process [GO:0006167]; aspartate metabolic process [GO:0006531]; IMP metabolic process [GO:0046040]; purine nucleotide metabolic process [GO:0006163]; purine ribonucleoside monophosphate biosynthetic process [GO:0009168]	actin filament binding [GO:0051015]; adenylosuccinate synthase activity [GO:0004019]; GTPase activity [GO:0003924]; GTP binding [GO:0005525]; identical protein binding [GO:0042802]; magnesium ion binding [GO:0000287]	cytoplasm [GO:0005737]; membrane [GO:0016020]	SUBCELLULAR LOCATION: Cytoplasm. Membrane; Peripheral membrane protein. Note=Partially associated with particulate fractions.	70.48	5	5	105000	2	2	4	NA	NA	NA	NA	NA	NA	NA	NA	NA	NA	NA	NA	NA	NA	NA	NA	NA	63.63	4	4	42000	2	1	3	NA
Q9QZQ1|AFAD_MOUSE	Q9QZQ1	Afdn	Afadin (Afadin adherens junction formation factor) (Protein Af-6)	1820	adherens junction [GO:0005912]; apical junction complex [GO:0043296]; apical part of cell [GO:0045177]; axon [GO:0030424]; cell junction [GO:0030054]; cell-cell contact zone [GO:0044291]; cell-cell junction [GO:0005911]; cytoplasm [GO:0005737]; cytosol [GO:0005829]; nuclear speck [GO:0016607]; nucleoplasm [GO:0005654]; plasma membrane [GO:0005886]; pore complex [GO:0046930]; somatodendritic compa…	adherens junction maintenance [GO:0034334]; bicellular tight junction assembly [GO:0070830]; brain morphogenesis [GO:0048854]; cell-cell adhesion mediated by cadherin [GO:0044331]; cerebral cortex development [GO:0021987]; dendrite arborization [GO:0140059]; establishment of endothelial intestinal barrier [GO:0090557]; establishment of protein localization to plasma membrane [GO:0061951]; homeost…	actin filament binding [GO:0051015]; cell adhesion molecule binding [GO:0050839]; LIM domain binding [GO:0030274]; small GTPase binding [GO:0031267]	adherens junction [GO:0005912]; apical junction complex [GO:0043296]; apical part of cell [GO:0045177]; axon [GO:0030424]; cell-cell contact zone [GO:0044291]; cell-cell junction [GO:0005911]; cell junction [GO:0030054]; cytoplasm [GO:0005737]; cytosol [GO:0005829]; nuclear speck [GO:0016607]; nucleoplasm [GO:0005654]; plasma membrane [GO:0005886]; pore complex [GO:0046930]; somatodendritic compa…	SUBCELLULAR LOCATION: Cell junction, adherens junction {ECO:0000269|PubMed:30463011}. Note=Not found at cell-matrix AJs. {ECO:0000250|UniProtKB:O35889}.	27.4	1	1	45200	1	1	1	NA	NA	NA	NA	NA	NA	NA	NA	NA	99.3	2	2	115000	3	3	3	Acetylation (Protein N-term)	NA	NA	NA	NA	NA	NA	NA	NA
P50247|SAHH_MOUSE	P50247	Ahcy	Adenosylhomocysteinase (AdoHcyase) (EC 3.3.1.1) (CUBP) (Liver copper-binding protein) (S-adenosyl-L-homocysteine hydrolase)	432	cytosol [GO:0005829]; melanosome [GO:0042470]; neuron projection [GO:0043005]; nucleus [GO:0005634]; adenosylhomocysteinase activity [GO:0004013]; adenyl nucleotide binding [GO:0030554]; copper ion binding [GO:0005507]; identical protein binding [GO:0042802]; NAD binding [GO:0051287]; protein self-association [GO:0043621]; chronic inflammatory response to antigenic stimulus [GO:0002439]; circadia…	chronic inflammatory response to antigenic stimulus [GO:0002439]; circadian sleep/wake cycle [GO:0042745]; one-carbon metabolic process [GO:0006730]; response to nutrient [GO:0007584]; S-adenosylhomocysteine catabolic process [GO:0019510]; S-adenosylmethionine cycle [GO:0033353]	adenosylhomocysteinase activity [GO:0004013]; adenyl nucleotide binding [GO:0030554]; copper ion binding [GO:0005507]; identical protein binding [GO:0042802]; NAD binding [GO:0051287]; protein self-association [GO:0043621]	cytosol [GO:0005829]; melanosome [GO:0042470]; neuron projection [GO:0043005]; nucleus [GO:0005634]	SUBCELLULAR LOCATION: Cytoplasm. Melanosome {ECO:0000250}.	281.69	26	26	1260000	10	10	38	Carbamidomethylation; Acetylation (Protein N-term)	210.29	23	23	1010000	9	9	23	Carbamidomethylation; Acetylation (Protein N-term)	209	25	25	567000	10	10	22	Carbamidomethylation; Acetylation (Protein N-term)	249.64	26	26	1450000	10	10	23	Carbamidomethylation; Oxidation (M); Acetylation (Protein N-term)
Q68FL4|SAHH3_MOUSE	Q68FL4	Ahcyl2	Putative adenosylhomocysteinase 3 (AdoHcyase 3) (EC 3.3.1.1) (Long-IRBIT) (S-adenosyl-L-homocysteine hydrolase 3) (S-adenosylhomocysteine hydrolase-like protein 2)	613	cytosol [GO:0005829]; endoplasmic reticulum [GO:0005783]; intracellular membrane-bounded organelle [GO:0043231]; neuron projection [GO:0043005]; hydrolase activity [GO:0016787]; one-carbon metabolic process [GO:0006730]; S-adenosylmethionine cycle [GO:0033353]	one-carbon metabolic process [GO:0006730]; S-adenosylmethionine cycle [GO:0033353]	hydrolase activity [GO:0016787]	cytosol [GO:0005829]; endoplasmic reticulum [GO:0005783]; intracellular membrane-bounded organelle [GO:0043231]; neuron projection [GO:0043005]	SUBCELLULAR LOCATION: Cytoplasm {ECO:0000250|UniProtKB:A6QLP2, ECO:0000269|PubMed:19220705}. Microsome {ECO:0000269|PubMed:19220705}. Note=Associates with membranes when phosphorylated, probably through interaction with ITPR1. {ECO:0000269|PubMed:19220705}.	54.14	3	3	53700	2	2	2	Carbamidomethylation	93.83	2	2	57300	2	2	3	Mutation	NA	NA	NA	NA	NA	NA	NA	NA	NA	NA	NA	NA	NA	NA	NA	NA
tr|E9Q616|E9Q616_MOUSE	E9Q616	Ahnak	AHNAK nucleoprotein (desmoyokin)	5656	actin cytoskeleton [GO:0015629]; cell-cell contact zone [GO:0044291]; cell-cell junction [GO:0005911]; costamere [GO:0043034]; cytoplasm [GO:0005737]; cytosol [GO:0005829]; extracellular exosome [GO:0070062]; membrane raft [GO:0045121]; nucleus [GO:0005634]; plasma membrane [GO:0005886]; sarcolemma [GO:0042383]; vesicle [GO:0031982]; identical protein binding [GO:0042802]; S100 protein binding [G…	regulation of RNA splicing [GO:0043484]; regulation of voltage-gated calcium channel activity [GO:1901385]	identical protein binding [GO:0042802]; S100 protein binding [GO:0044548]; structural molecule activity conferring elasticity [GO:0097493]	actin cytoskeleton [GO:0015629]; cell-cell contact zone [GO:0044291]; cell-cell junction [GO:0005911]; costamere [GO:0043034]; cytoplasm [GO:0005737]; cytosol [GO:0005829]; extracellular exosome [GO:0070062]; membrane raft [GO:0045121]; nucleus [GO:0005634]; plasma membrane [GO:0005886]; sarcolemma [GO:0042383]; vesicle [GO:0031982]		59.91	0	0	19500	2	2	2	NA	48.56	0	0	38600	1	1	2	NA	135.4	1	1	472000	7	6	12	NA	210.64	4	4	1450000	23	21	44	Oxidation (M)
Q8BK64|AHSA1_MOUSE	Q8BK64	Ahsa1	Activator of 90 kDa heat shock protein ATPase homolog 1 (AHA1)	338	cytoplasm [GO:0005737]; cytosol [GO:0005829]; endoplasmic reticulum [GO:0005783]; ATPase activator activity [GO:0001671]; chaperone binding [GO:0051087]; Hsp90 protein binding [GO:0051879]; positive regulation of ATPase activity [GO:0032781]; protein folding [GO:0006457]	positive regulation of ATPase activity [GO:0032781]; protein folding [GO:0006457]	ATPase activator activity [GO:0001671]; chaperone binding [GO:0051087]; Hsp90 protein binding [GO:0051879]	cytoplasm [GO:0005737]; cytosol [GO:0005829]; endoplasmic reticulum [GO:0005783]	SUBCELLULAR LOCATION: Cytoplasm, cytosol {ECO:0000250|UniProtKB:O95433}. Endoplasmic reticulum {ECO:0000250|UniProtKB:O95433}. Note=May transiently interact with the endoplasmic reticulum. {ECO:0000250|UniProtKB:O95433}.	177.64	18	18	501000	5	5	10	NA	140.54	15	15	637000	4	4	8	NA	47.05	9	9	133000	2	2	4	NA	128.79	20	20	553000	6	6	11	Carbamylation
P29699|FETUA_MOUSE	P29699	Ahsg	Alpha-2-HS-glycoprotein (Countertrypin) (Fetuin-A)	345	collagen-containing extracellular matrix [GO:0062023]; extracellular matrix [GO:0031012]; extracellular region [GO:0005576]; extracellular space [GO:0005615]; Golgi apparatus [GO:0005794]; protein-containing complex [GO:0032991]; cysteine-type endopeptidase inhibitor activity [GO:0004869]; endopeptidase inhibitor activity [GO:0004866]; receptor signaling protein tyrosine kinase inhibitor activity…	acute-phase response [GO:0006953]; male gonad development [GO:0008584]; negative regulation of bone mineralization [GO:0030502]; negative regulation of cell growth [GO:0030308]; negative regulation of endopeptidase activity [GO:0010951]; negative regulation of insulin receptor signaling pathway [GO:0046627]; ossification [GO:0001503]; positive regulation of bone resorption [GO:0045780]; positive …	cysteine-type endopeptidase inhibitor activity [GO:0004869]; endopeptidase inhibitor activity [GO:0004866]; receptor signaling protein tyrosine kinase inhibitor activity [GO:0030294]	collagen-containing extracellular matrix [GO:0062023]; extracellular matrix [GO:0031012]; extracellular region [GO:0005576]; extracellular space [GO:0005615]; Golgi apparatus [GO:0005794]; protein-containing complex [GO:0032991]	SUBCELLULAR LOCATION: Secreted.	366.21	50	50	8420000	11	11	112	Carbamidomethylation; Deamidation (NQ); Methylation(KR); Phosphorylation (STY); Pyro-glu from Q; 2 more	331.47	50	50	9830000	13	13	73	Carbamidomethylation; Deamidation (NQ); Phosphorylation (STY); Formylation; Ammonia-loss (N); 2 more	316.83	50	50	11500000	13	13	58	Carbamidomethylation; Phosphorylation (STY); Deamidation (NQ); Pyro-glu from Q; Mutation	341.82	43	43	7750000	12	11	58	Carbamidomethylation; Acetylation (Protein N-term); Phosphorylation (STY); Methylation(KR); Dehydration; 4 more
Q9WTP6|KAD2_MOUSE	Q9WTP6	Ak2	Adenylate kinase 2, mitochondrial (AK 2) (EC 2.7.4.3) (ATP-AMP transphosphorylase 2) (ATP:AMP phosphotransferase) (Adenylate monophosphate kinase)	239	cytoplasm [GO:0005737]; cytosol [GO:0005829]; mitochondrial inner membrane [GO:0005743]; mitochondrial intermembrane space [GO:0005758]; mitochondrion [GO:0005739]; nucleus [GO:0005634]; sperm flagellum [GO:0036126]; sperm mitochondrial sheath [GO:0097226]; adenylate kinase activity [GO:0004017]; ATP binding [GO:0005524]; ADP biosynthetic process [GO:0006172]; AMP metabolic process [GO:0046033]; …	ADP biosynthetic process [GO:0006172]; AMP metabolic process [GO:0046033]; ATP metabolic process [GO:0046034]; dATP metabolic process [GO:0046060]	adenylate kinase activity [GO:0004017]; ATP binding [GO:0005524]	cytoplasm [GO:0005737]; cytosol [GO:0005829]; mitochondrial inner membrane [GO:0005743]; mitochondrial intermembrane space [GO:0005758]; mitochondrion [GO:0005739]; nucleus [GO:0005634]; sperm flagellum [GO:0036126]; sperm mitochondrial sheath [GO:0097226]	SUBCELLULAR LOCATION: Mitochondrion intermembrane space {ECO:0000255|HAMAP-Rule:MF_03168}.	136.46	30	30	394000	6	6	13	Deamidation (NQ)	28.23	4	4	61400	1	1	1	NA	64.55	11	11	213000	2	2	2	NA	158.08	23	23	609000	5	5	11	Deamidation (NQ)
Q9WTP7|KAD3_MOUSE	Q9WTP7	Ak3	GTP:AMP phosphotransferase AK3, mitochondrial (EC 2.7.4.10) (Adenylate kinase 3) (AK 3) (Adenylate kinase 3 alpha-like 1)	227	cytoplasm [GO:0005737]; mitochondrial intermembrane space [GO:0005758]; mitochondrial matrix [GO:0005759]; mitochondrion [GO:0005739]; adenylate kinase activity [GO:0004017]; ATP binding [GO:0005524]; GTP binding [GO:0005525]; identical protein binding [GO:0042802]; nucleoside triphosphate adenylate kinase activity [GO:0046899]; ADP biosynthetic process [GO:0006172]; AMP metabolic process [GO:004…	ADP biosynthetic process [GO:0006172]; AMP metabolic process [GO:0046033]; AMP phosphorylation [GO:0006756]; ATP metabolic process [GO:0046034]; dATP metabolic process [GO:0046060]; GTP metabolic process [GO:0046039]; ITP metabolic process [GO:0046041]; nucleoside triphosphate biosynthetic process [GO:0009142]; UTP metabolic process [GO:0046051]	adenylate kinase activity [GO:0004017]; ATP binding [GO:0005524]; GTP binding [GO:0005525]; identical protein binding [GO:0042802]; nucleoside triphosphate adenylate kinase activity [GO:0046899]	cytoplasm [GO:0005737]; mitochondrial intermembrane space [GO:0005758]; mitochondrial matrix [GO:0005759]; mitochondrion [GO:0005739]	SUBCELLULAR LOCATION: Mitochondrion matrix {ECO:0000255|HAMAP-Rule:MF_03169}.	33.85	4	4	64800	1	1	1	NA	41.93	11	11	91700	2	2	2	NA	NA	NA	NA	NA	NA	NA	NA	NA	NA	NA	NA	NA	NA	NA	NA	NA
Q9JII6|AK1A1_MOUSE	Q9JII6	Akr1a1	Aldo-keto reductase family 1 member A1 (EC 1.1.1.2) (EC 1.1.1.33) (EC 1.1.1.372) (EC 1.1.1.54) (Alcohol dehydrogenase [NADP(+)]) (Aldehyde reductase) (Glucuronate reductase) (EC 1.1.1.19) (Glucuronolactone reductase) (EC 1.1.1.20)	325	apical plasma membrane [GO:0016324]; cytosol [GO:0005829]; synapse [GO:0045202]; alcohol dehydrogenase (NADP+) activity [GO:0008106]; alditol:NADP+ 1-oxidoreductase activity [GO:0004032]; allyl-alcohol dehydrogenase activity [GO:0047655]; D-threo-aldose 1-dehydrogenase activity [GO:0047834]; glucuronolactone reductase activity [GO:0047941]; glycerol dehydrogenase [NADP+] activity [GO:0047956]; L-…	aldehyde catabolic process [GO:0046185]; cellular detoxification of aldehyde [GO:0110095]; daunorubicin metabolic process [GO:0044597]; D-glucuronate catabolic process [GO:0042840]; doxorubicin metabolic process [GO:0044598]; L-ascorbic acid biosynthetic process [GO:0019853]	alcohol dehydrogenase (NADP+) activity [GO:0008106]; alditol:NADP+ 1-oxidoreductase activity [GO:0004032]; allyl-alcohol dehydrogenase activity [GO:0047655]; D-threo-aldose 1-dehydrogenase activity [GO:0047834]; glucuronolactone reductase activity [GO:0047941]; glycerol dehydrogenase [NADP+] activity [GO:0047956]; L-glucuronate reductase activity [GO:0047939]; methylglyoxal reductase (NADPH-depen…	apical plasma membrane [GO:0016324]; cytosol [GO:0005829]; synapse [GO:0045202]	SUBCELLULAR LOCATION: Cytoplasm, cytosol {ECO:0000269|PubMed:15769935}. Apical cell membrane {ECO:0000269|PubMed:15769935}.	226.48	37	37	792000	12	12	25	Carbamidomethylation; Acetylation (Protein N-term); Mutation	144.06	24	24	472000	7	7	11	Acetylation (Protein N-term)	NA	NA	NA	NA	NA	NA	NA	NA	131.81	20	20	525000	6	6	12	NA
P45376|ALDR_MOUSE	P45376	Akr1b1	Aldo-keto reductase family 1 member B1 (EC 1.1.1.300) (EC 1.1.1.372) (EC 1.1.1.54) (Aldehyde reductase) (Aldo-keto reductase family 1 member B3) (Aldose reductase) (AR) (EC 1.1.1.21)	316	cytosol [GO:0005829]; extracellular space [GO:0005615]; mast cell granule [GO:0042629]; nucleoplasm [GO:0005654]; paranodal junction [GO:0033010]; perinuclear region of cytoplasm [GO:0048471]; plasma membrane bounded cell projection cytoplasm [GO:0032838]; Schmidt-Lanterman incisure [GO:0043220]; Schwann cell microvillus [GO:0097454]; alditol:NADP+ 1-oxidoreductase activity [GO:0004032]; allyl-al…	cellular hyperosmotic salinity response [GO:0071475]; cellular response to hydrogen peroxide [GO:0070301]; cellular response to methylglyoxal [GO:0097238]; cellular response to peptide [GO:1901653]; daunorubicin metabolic process [GO:0044597]; doxorubicin metabolic process [GO:0044598]; epithelial cell maturation [GO:0002070]; inner medullary collecting duct development [GO:0072061]; maternal pro…	alditol:NADP+ 1-oxidoreductase activity [GO:0004032]; allyl-alcohol dehydrogenase activity [GO:0047655]; D-threo-aldose 1-dehydrogenase activity [GO:0047834]; glyceraldehyde oxidoreductase activity [GO:0043795]; glycerol dehydrogenase [NADP+] activity [GO:0047956]; NADP-retinol dehydrogenase activity [GO:0052650]; prostaglandin H2 endoperoxidase reductase activity [GO:0036130]; retinal dehydrogen…	cytosol [GO:0005829]; extracellular space [GO:0005615]; mast cell granule [GO:0042629]; nucleoplasm [GO:0005654]; paranodal junction [GO:0033010]; perinuclear region of cytoplasm [GO:0048471]; plasma membrane bounded cell projection cytoplasm [GO:0032838]; Schmidt-Lanterman incisure [GO:0043220]; Schwann cell microvillus [GO:0097454]	SUBCELLULAR LOCATION: Cytoplasm.	248.16	49	49	1210000	13	13	40	Carbamidomethylation; Acetylation (Protein N-term); Deamidation (NQ)	226.49	36	36	2000000	12	12	30	Carbamidomethylation; Acetylation (Protein N-term); Deamidation (NQ); Amidation	217.79	32	32	1170000	9	9	22	Carbamidomethylation; Acetylation (Protein N-term); Deamidation (NQ)	198.05	29	29	902000	6	6	20	Carbamidomethylation; Deamidation (NQ)
tr|G5E895|G5E895_MOUSE	G5E895	Akr1b10	Aldo-keto reductase family 1, member B10 (aldose reductase)	316	cytosol [GO:0005829]; mitochondrion [GO:0005739]; alditol:NADP+ 1-oxidoreductase activity [GO:0004032]; D-threo-aldose 1-dehydrogenase activity [GO:0047834]; NADP+ binding [GO:0070401]; NADP-retinol dehydrogenase activity [GO:0052650]; NADPH binding [GO:0070402]; retinal binding [GO:0016918]		alditol:NADP+ 1-oxidoreductase activity [GO:0004032]; D-threo-aldose 1-dehydrogenase activity [GO:0047834]; NADP+ binding [GO:0070401]; NADPH binding [GO:0070402]; NADP-retinol dehydrogenase activity [GO:0052650]; retinal binding [GO:0016918]	cytosol [GO:0005829]; mitochondrion [GO:0005739]		131.59	20	20	22100	6	1	7	Carbamidomethylation; Acetylation (Protein N-term)	132.75	12	12	43300	3	1	9	Carbamidomethylation; Acetylation (Protein N-term)	89.8	9	9	34300	3	2	9	Acetylation (Protein N-term)	60.28	9	9	256000	2	2	2	Carbamidomethylation
P45377|ALD2_MOUSE	P45377	Akr1b8	Aldose reductase-related protein 2 (AR) (EC 1.1.1.21) (Aldehyde reductase) (Fibroblast growth factor-regulated protein) (Protein FR-1)	316	cytosol [GO:0005829]; mitochondrion [GO:0005739]; alcohol dehydrogenase (NADP+) activity [GO:0008106]; alditol:NADP+ 1-oxidoreductase activity [GO:0004032]; D-threo-aldose 1-dehydrogenase activity [GO:0047834]; geranylgeranyl reductase activity [GO:0045550]; indanol dehydrogenase activity [GO:0047718]; NADP-retinol dehydrogenase activity [GO:0052650]; retinal dehydrogenase activity [GO:0001758]; …	cellular detoxification of aldehyde [GO:0110095]; daunorubicin metabolic process [GO:0044597]; doxorubicin metabolic process [GO:0044598]; farnesol catabolic process [GO:0016488]; retinoid metabolic process [GO:0001523]	alcohol dehydrogenase (NADP+) activity [GO:0008106]; alditol:NADP+ 1-oxidoreductase activity [GO:0004032]; D-threo-aldose 1-dehydrogenase activity [GO:0047834]; geranylgeranyl reductase activity [GO:0045550]; indanol dehydrogenase activity [GO:0047718]; NADP-retinol dehydrogenase activity [GO:0052650]; retinal dehydrogenase activity [GO:0001758]	cytosol [GO:0005829]; mitochondrion [GO:0005739]	SUBCELLULAR LOCATION: Cytoplasm {ECO:0000250}.	126.15	19	19	25900	6	1	7	Carbamidomethylation; Acetylation (Protein N-term)	121.97	12	12	86800	3	1	7	Carbamidomethylation; Acetylation (Protein N-term)	77.34	5	5	67300	2	1	2	Carbamidomethylation	56.08	9	9	256000	2	2	2	Carbamidomethylation
P07724|ALBU_MOUSE	P07724	Alb	Albumin	608	basement membrane [GO:0005604]; cytoplasm [GO:0005737]; endoplasmic reticulum [GO:0005783]; extracellular exosome [GO:0070062]; extracellular region [GO:0005576]; extracellular space [GO:0005615]; Golgi apparatus [GO:0005794]; myelin sheath [GO:0043209]; protein-containing complex [GO:0032991]; chaperone binding [GO:0051087]; DNA binding [GO:0003677]; enterobactin binding [GO:1903981]; enzyme bin…	cellular response to starvation [GO:0009267]; maintenance of mitochondrion location [GO:0051659]; negative regulation of apoptotic process [GO:0043066]; positive regulation of circadian sleep/wake cycle, non-REM sleep [GO:0046010]	chaperone binding [GO:0051087]; DNA binding [GO:0003677]; enterobactin binding [GO:1903981]; enzyme binding [GO:0019899]; exogenous protein binding [GO:0140272]; fatty acid binding [GO:0005504]; identical protein binding [GO:0042802]; modified amino acid binding [GO:0072341]; oxygen binding [GO:0019825]; pyridoxal phosphate binding [GO:0030170]; toxic substance binding [GO:0015643]; zinc ion bind…	basement membrane [GO:0005604]; cytoplasm [GO:0005737]; endoplasmic reticulum [GO:0005783]; extracellular exosome [GO:0070062]; extracellular region [GO:0005576]; extracellular space [GO:0005615]; Golgi apparatus [GO:0005794]; myelin sheath [GO:0043209]; protein-containing complex [GO:0032991]	SUBCELLULAR LOCATION: Secreted.	593.32	88	88	310000000	135	134	1778	Carbamidomethylation; Oxidation (M); Acetylation (Protein N-term); Dehydration; Methylation(others); 24 more	576.55	85	85	420000000	113	113	1822	Carbamidomethylation; Oxidation (M); Acetylation (Protein N-term); Acetylation (N-term); Methylation(KR); 25 more	551	88	88	330000000	100	99	2163	Carbamidomethylation; Oxidation (M); Acetylation (Protein N-term); Biotinylation; Acetylation (K); 21 more	604.63	89	89	458000000	134	133	2004	Carbamidomethylation; Oxidation (M); Acetylation (Protein N-term); Sodium adduct; Replacement of proton with ammonium ion; 33 more
Q9Z110|P5CS_MOUSE	Q9Z110	Aldh18a1	Delta-1-pyrroline-5-carboxylate synthase (P5CS) (Aldehyde dehydrogenase family 18 member A1) [Includes: Glutamate 5-kinase (GK) (EC 2.7.2.11) (Gamma-glutamyl kinase); Gamma-glutamyl phosphate reductase (GPR) (EC 1.2.1.41) (Glutamate-5-semialdehyde dehydrogenase) (Glutamyl-gamma-semialdehyde dehydrogenase)]	795	mitochondrial inner membrane [GO:0005743]; mitochondrial membrane [GO:0031966]; mitochondrion [GO:0005739]; ATP binding [GO:0005524]; glutamate 5-kinase activity [GO:0004349]; glutamate-5-semialdehyde dehydrogenase activity [GO:0004350]; identical protein binding [GO:0042802]; cellular amino acid biosynthetic process [GO:0008652]; citrulline biosynthetic process [GO:0019240]; glutamate metabolic …	cellular amino acid biosynthetic process [GO:0008652]; citrulline biosynthetic process [GO:0019240]; glutamate metabolic process [GO:0006536]; L-proline biosynthetic process [GO:0055129]; ornithine biosynthetic process [GO:0006592]; proline biosynthetic process [GO:0006561]; response to temperature stimulus [GO:0009266]	ATP binding [GO:0005524]; glutamate 5-kinase activity [GO:0004349]; glutamate-5-semialdehyde dehydrogenase activity [GO:0004350]; identical protein binding [GO:0042802]	mitochondrial inner membrane [GO:0005743]; mitochondrial membrane [GO:0031966]; mitochondrion [GO:0005739]	SUBCELLULAR LOCATION: Mitochondrion inner membrane {ECO:0000250|UniProtKB:P54886}.	78.27	4	4	141000	3	3	4	NA	34.83	1	1	51000	1	1	1	NA	83.09	6	6	131000	4	4	4	Carbamidomethylation	36.06	1	1	20500	1	1	1	NA
Q8R0Y6|AL1L1_MOUSE	Q8R0Y6	Aldh1l1	Cytosolic 10-formyltetrahydrofolate dehydrogenase (10-FTHFDH) (FDH) (EC 1.5.1.6) (Aldehyde dehydrogenase family 1 member L1)	902	cytosol [GO:0005829]; mitochondrion [GO:0005739]; protein-containing complex [GO:0032991]; aldehyde dehydrogenase (NAD+) activity [GO:0004029]; aldehyde dehydrogenase (NADP+) activity [GO:0033721]; aldehyde dehydrogenase [NAD(P)+] activity [GO:0004030]; formyltetrahydrofolate dehydrogenase activity [GO:0016155]; hydroxymethyl-, formyl- and related transferase activity [GO:0016742]; protein-contai…	10-formyltetrahydrofolate catabolic process [GO:0009258]; biosynthetic process [GO:0009058]; one-carbon metabolic process [GO:0006730]	aldehyde dehydrogenase (NAD+) activity [GO:0004029]; aldehyde dehydrogenase (NADP+) activity [GO:0033721]; aldehyde dehydrogenase [NAD(P)+] activity [GO:0004030]; formyltetrahydrofolate dehydrogenase activity [GO:0016155]; hydroxymethyl-, formyl- and related transferase activity [GO:0016742]; protein-containing complex binding [GO:0044877]	cytosol [GO:0005829]; mitochondrion [GO:0005739]; protein-containing complex [GO:0032991]	SUBCELLULAR LOCATION: Cytoplasm.	93.87	1	1	41500	1	1	1	NA	44.11	3	3	90600	2	2	2	NA	21.78	1	1	14500	1	1	1	NA	NA	NA	NA	NA	NA	NA	NA	NA
Q8K009|AL1L2_MOUSE	Q8K009	Aldh1l2	Mitochondrial 10-formyltetrahydrofolate dehydrogenase (Mitochondrial 10-FTHFDH) (mtFDH) (EC 1.5.1.6) (Aldehyde dehydrogenase family 1 member L2)	923	mitochondrion [GO:0005739]; nucleoplasm [GO:0005654]; aldehyde dehydrogenase (NAD+) activity [GO:0004029]; formyltetrahydrofolate dehydrogenase activity [GO:0016155]; hydroxymethyl-, formyl- and related transferase activity [GO:0016742]; 10-formyltetrahydrofolate catabolic process [GO:0009258]; biosynthetic process [GO:0009058]; one-carbon metabolic process [GO:0006730]	10-formyltetrahydrofolate catabolic process [GO:0009258]; biosynthetic process [GO:0009058]; one-carbon metabolic process [GO:0006730]	aldehyde dehydrogenase (NAD+) activity [GO:0004029]; formyltetrahydrofolate dehydrogenase activity [GO:0016155]; hydroxymethyl-, formyl- and related transferase activity [GO:0016742]	mitochondrion [GO:0005739]; nucleoplasm [GO:0005654]	SUBCELLULAR LOCATION: Mitochondrion {ECO:0000250}.	88.47	1	1	41500	1	1	1	NA	44	1	1	110000	1	1	1	NA	21.78	1	1	14500	1	1	1	NA	NA	NA	NA	NA	NA	NA	NA	NA
P47738|ALDH2_MOUSE	P47738	Aldh2	Aldehyde dehydrogenase, mitochondrial (EC 1.2.1.3) (AHD-M1) (ALDH class 2) (ALDH-E2) (ALDHI)	519	mitochondrial matrix [GO:0005759]; mitochondrion [GO:0005739]; aldehyde dehydrogenase (NAD+) activity [GO:0004029]; glyceraldehyde-3-phosphate dehydrogenase (NAD+) (non-phosphorylating) activity [GO:0043878]; identical protein binding [GO:0042802]; NAD binding [GO:0051287]; NADH binding [GO:0070404]; acetaldehyde metabolic process [GO:0006117]; behavioral response to ethanol [GO:0048149]; cellula…	acetaldehyde metabolic process [GO:0006117]; behavioral response to ethanol [GO:0048149]; cellular detoxification of aldehyde [GO:0110095]; ethanol catabolic process [GO:0006068]; intrinsic apoptotic signaling pathway in response to oxidative stress [GO:0008631]; negative regulation of apoptotic process [GO:0043066]; regulation of inflammatory response [GO:0050727]; regulation of reactive oxygen …	aldehyde dehydrogenase (NAD+) activity [GO:0004029]; glyceraldehyde-3-phosphate dehydrogenase (NAD+) (non-phosphorylating) activity [GO:0043878]; identical protein binding [GO:0042802]; NAD binding [GO:0051287]; NADH binding [GO:0070404]	mitochondrial matrix [GO:0005759]; mitochondrion [GO:0005739]	SUBCELLULAR LOCATION: Mitochondrion matrix.	312.47	47	47	4080000	19	18	89	Carbamidomethylation; Mutation	245.08	51	51	4080000	20	17	53	Carbamidomethylation	223.42	34	34	2020000	15	15	46	Carbamidomethylation; Mutation	199.14	34	34	3240000	15	14	37	Carbamidomethylation; Mutation
Q9JLJ2|AL9A1_MOUSE	Q9JLJ2	Aldh9a1	4-trimethylaminobutyraldehyde dehydrogenase (TMABA-DH) (TMABADH) (EC 1.2.1.47) (Aldehyde dehydrogenase family 9 member A1) (EC 1.2.1.3)	494	cytosol [GO:0005829]; mitochondrion [GO:0005739]; 4-trimethylammoniobutyraldehyde dehydrogenase activity [GO:0047105]; aldehyde dehydrogenase (NAD+) activity [GO:0004029]; amine binding [GO:0043176]; aminobutyraldehyde dehydrogenase activity [GO:0019145]; glyceraldehyde-3-phosphate dehydrogenase (NAD+) (non-phosphorylating) activity [GO:0043878]; identical protein binding [GO:0042802]; NAD bindin…	carnitine biosynthetic process [GO:0045329]; carnitine metabolic process [GO:0009437]; cellular aldehyde metabolic process [GO:0006081]; neurotransmitter biosynthetic process [GO:0042136]; protein homotetramerization [GO:0051289]	4-trimethylammoniobutyraldehyde dehydrogenase activity [GO:0047105]; aldehyde dehydrogenase (NAD+) activity [GO:0004029]; amine binding [GO:0043176]; aminobutyraldehyde dehydrogenase activity [GO:0019145]; glyceraldehyde-3-phosphate dehydrogenase (NAD+) (non-phosphorylating) activity [GO:0043878]; identical protein binding [GO:0042802]; NAD binding [GO:0051287]; oxidoreductase activity, acting on…	cytosol [GO:0005829]; mitochondrion [GO:0005739]	SUBCELLULAR LOCATION: Cytoplasm, cytosol {ECO:0000250|UniProtKB:Q9JLJ3}.	91.79	8	8	198000	3	3	5	Carbamidomethylation	146.9	15	15	388000	5	5	8	Carbamidomethylation; Carboxymethyl	50.6	7	7	95800	2	2	2	Carbamidomethylation	NA	NA	NA	NA	NA	NA	NA	NA
P05064|ALDOA_MOUSE	P05064	Aldoa	Fructose-bisphosphate aldolase A (EC 4.1.2.13) (Aldolase 1) (Muscle-type aldolase)	364	actin cytoskeleton [GO:0015629]; cytoplasm [GO:0005737]; cytosol [GO:0005829]; extracellular exosome [GO:0070062]; extracellular space [GO:0005615]; heterochromatin [GO:0000792]; M band [GO:0031430]; membrane [GO:0016020]; mitochondrion [GO:0005739]; myelin sheath [GO:0043209]; plasma membrane [GO:0005886]; protein-containing complex [GO:0032991]; sperm fibrous sheath [GO:0035686]; sperm head [GO…	ATP biosynthetic process [GO:0006754]; binding of sperm to zona pellucida [GO:0007339]; fructose 1,6-bisphosphate metabolic process [GO:0030388]; fructose metabolic process [GO:0006000]; glycolytic process [GO:0006096]; glycolytic process through fructose-6-phosphate [GO:0061615]; methylglyoxal biosynthetic process [GO:0019242]; muscle cell cellular homeostasis [GO:0046716]; positive regulation o…	cytoskeletal protein binding [GO:0008092]; fructose binding [GO:0070061]; fructose-bisphosphate aldolase activity [GO:0004332]; identical protein binding [GO:0042802]; protease binding [GO:0002020]	actin cytoskeleton [GO:0015629]; cytoplasm [GO:0005737]; cytosol [GO:0005829]; extracellular exosome [GO:0070062]; extracellular space [GO:0005615]; heterochromatin [GO:0000792]; M band [GO:0031430]; membrane [GO:0016020]; mitochondrion [GO:0005739]; myelin sheath [GO:0043209]; plasma membrane [GO:0005886]; protein-containing complex [GO:0032991]; sperm fibrous sheath [GO:0035686]; sperm head [GO…	SUBCELLULAR LOCATION: Cytoplasm, myofibril, sarcomere, I band. Cytoplasm, myofibril, sarcomere, M line. Note=In skeletal muscle, accumulates around the M line and within the I band, colocalizing with FBP2 on both sides of the Z line in the absence of Ca(2+). {ECO:0000250}.	435.69	90	90	19700000	31	12	366	Carbamidomethylation; Dehydration; Deamidation (NQ); Carbamylation; Methylation(KR); 3 more	362.19	77	77	7180000	30	4	162	Carbamidomethylation; Methylation(KR); Deamidation (NQ); Phosphorylation (STY); Dehydration; 2 more	358.65	77	77	7760000	20	10	126	Carbamidomethylation; Deamidation (NQ); Dehydration; Carbamylation; Methylation(KR)	349.34	66	66	11300000	20	8	158	Carbamidomethylation; Methylation(KR); Dehydration; Deamidation (NQ); Acetylation (N-term); 3 more
tr|A6ZI47|A6ZI47_MOUSE	A6ZI47	Aldoart2	Fructose-bisphosphate aldolase (EC 4.1.2.13)	364	cytosol [GO:0005829]; fructose-bisphosphate aldolase activity [GO:0004332]; fructose 1,6-bisphosphate metabolic process [GO:0030388]; glycolytic process [GO:0006096]	fructose 1,6-bisphosphate metabolic process [GO:0030388]; glycolytic process [GO:0006096]	fructose-bisphosphate aldolase activity [GO:0004332]	cytosol [GO:0005829]		297.3	36	36	76800	15	1	73	Carbamidomethylation; Carbamylation; Methylation(KR); Mutation	233.8	28	28	138000	13	1	29	Carbamidomethylation; Acetylation (Protein N-term); Methylation(KR); Deamidation (NQ); Carbamylation; Mutation	255.55	24	24	91600	8	1	35	Carbamidomethylation; Amidination of lysines or N-terminal amines with methyl acetimidate	227.38	26	26	484000	10	1	30	Carbamidomethylation; Methylation(KR); Carbamylation; Amidination of lysines or N-terminal amines with methyl acetimidate
Q91Y97|ALDOB_MOUSE	Q91Y97	Aldob	Fructose-bisphosphate aldolase B (EC 4.1.2.13) (Aldolase 2) (Liver-type aldolase)	364	centriolar satellite [GO:0034451]; cytoplasm [GO:0005737]; cytosol [GO:0005829]; intracellular membrane-bounded organelle [GO:0043231]; lysosome [GO:0005764]; microtubule organizing center [GO:0005815]; nucleus [GO:0005634]; perinuclear region of cytoplasm [GO:0048471]; plasma membrane [GO:0005886]; rough endoplasmic reticulum membrane [GO:0030867]; smooth endoplasmic reticulum membrane [GO:00308…	fructose 1,6-bisphosphate metabolic process [GO:0030388]; fructose catabolic process to hydroxyacetone phosphate and glyceraldehyde-3-phosphate [GO:0061624]; fructose metabolic process [GO:0006000]; glycolytic process [GO:0006096]; glycolytic process through fructose-1-phosphate [GO:0061625]; glycolytic process through fructose-6-phosphate [GO:0061615]; NADH oxidation [GO:0006116]; positive regul…	ATPase binding [GO:0051117]; cytoskeletal protein binding [GO:0008092]; fructose-1-phosphate aldolase activity [GO:0061609]; fructose binding [GO:0070061]; fructose-bisphosphate aldolase activity [GO:0004332]; identical protein binding [GO:0042802]; phosphatidylcholine binding [GO:0031210]	centriolar satellite [GO:0034451]; cytoplasm [GO:0005737]; cytosol [GO:0005829]; intracellular membrane-bounded organelle [GO:0043231]; lysosome [GO:0005764]; microtubule organizing center [GO:0005815]; nucleus [GO:0005634]; perinuclear region of cytoplasm [GO:0048471]; plasma membrane [GO:0005886]; rough endoplasmic reticulum membrane [GO:0030867]; smooth endoplasmic reticulum membrane [GO:00308…	SUBCELLULAR LOCATION: Cytoplasm, cytoskeleton, microtubule organizing center, centrosome, centriolar satellite {ECO:0000250}.	NA	NA	NA	NA	NA	NA	NA	NA	34.92	2	2	44500	1	1	1	NA	NA	NA	NA	NA	NA	NA	NA	NA	25.22	2	2	52400	1	1	1	NA
P05063|ALDOC_MOUSE	P05063	Aldoc	Fructose-bisphosphate aldolase C (EC 4.1.2.13) (Aldolase 3) (Brain-type aldolase) (Scrapie-responsive protein 2) (Zebrin II)	363	axon [GO:0030424]; cytoplasm [GO:0005737]; cytosol [GO:0005829]; mitochondrion [GO:0005739]; postsynaptic cytosol [GO:0099524]; cytoskeletal protein binding [GO:0008092]; fructose-bisphosphate aldolase activity [GO:0004332]; identical protein binding [GO:0042802]; protein-containing complex binding [GO:0044877]; aging [GO:0007568]; apoptotic process [GO:0006915]; epithelial cell differentiation […	aging [GO:0007568]; apoptotic process [GO:0006915]; epithelial cell differentiation [GO:0030855]; fructose 1,6-bisphosphate metabolic process [GO:0030388]; glycolytic process [GO:0006096]	cytoskeletal protein binding [GO:0008092]; fructose-bisphosphate aldolase activity [GO:0004332]; identical protein binding [GO:0042802]; protein-containing complex binding [GO:0044877]	axon [GO:0030424]; cytoplasm [GO:0005737]; cytosol [GO:0005829]; mitochondrion [GO:0005739]; postsynaptic cytosol [GO:0099524]		309.97	43	43	660000	14	6	95	Carbamidomethylation; Oxidation (M); Dehydration; Deamidation (NQ); Carbamylation; 3 more	199.13	32	32	1090000	11	5	44	Carbamidomethylation; Deamidation (NQ); Dehydration; Mutation	174.69	26	26	55600	7	3	24	Carbamidomethylation; Oxidation (M); Deamidation (NQ); Dehydration	169.55	33	33	239000	9	4	35	Carbamidomethylation; Oxidation (M); Deamidation (NQ); Acetylation (N-term)
P30355|AL5AP_MOUSE	P30355	Alox5ap	Arachidonate 5-lipoxygenase-activating protein (FLAP) (MK-886-binding protein)	161	cytosol [GO:0005829]; endoplasmic reticulum [GO:0005783]; endoplasmic reticulum membrane [GO:0005789]; integral component of membrane [GO:0016021]; nuclear envelope [GO:0005635]; nuclear membrane [GO:0031965]; nucleus [GO:0005634]; arachidonate 5-lipoxygenase activity [GO:0004051]; arachidonic acid binding [GO:0050544]; enzyme activator activity [GO:0008047]; enzyme binding [GO:0019899]; glutathi…	cellular response to calcium ion [GO:0071277]; leukotriene biosynthetic process [GO:0019370]; leukotriene production involved in inflammatory response [GO:0002540]; lipoxygenase pathway [GO:0019372]; positive regulation of acute inflammatory response [GO:0002675]; protein homotrimerization [GO:0070207]	arachidonate 5-lipoxygenase activity [GO:0004051]; arachidonic acid binding [GO:0050544]; enzyme activator activity [GO:0008047]; enzyme binding [GO:0019899]; glutathione peroxidase activity [GO:0004602]; glutathione transferase activity [GO:0004364]; identical protein binding [GO:0042802]; leukotriene-C4 synthase activity [GO:0004464]; protein-containing complex binding [GO:0044877]; protein N-t…	cytosol [GO:0005829]; endoplasmic reticulum [GO:0005783]; endoplasmic reticulum membrane [GO:0005789]; integral component of membrane [GO:0016021]; nuclear envelope [GO:0005635]; nuclear membrane [GO:0031965]; nucleus [GO:0005634]	SUBCELLULAR LOCATION: Nucleus membrane {ECO:0000269|PubMed:19075240}; Multi-pass membrane protein {ECO:0000269|PubMed:19075240}. Endoplasmic reticulum membrane {ECO:0000250}; Multi-pass membrane protein {ECO:0000250}.	NA	NA	NA	NA	NA	NA	NA	NA	NA	NA	NA	NA	NA	NA	NA	NA	41.58	5	5	101000	1	1	1	NA	33	5	5	78900	1	1	1	NA
O08583|THOC4_MOUSE	O08583	Alyref	THO complex subunit 4 (Tho4) (Ally of AML-1 and LEF-1) (Aly/REF export factor) (REF1-I) (RNA and export factor-binding protein 1) (Transcriptional coactivator Aly/REF)	255	cytoplasm [GO:0005737]; nuclear speck [GO:0016607]; nucleus [GO:0005634]; spliceosomal complex [GO:0005681]; C5-methylcytidine-containing RNA binding [GO:0062153]; RNA binding [GO:0003723]; single-stranded DNA binding [GO:0003697]; mRNA processing [GO:0006397]; mRNA transport [GO:0051028]; RNA export from nucleus [GO:0006405]; RNA splicing [GO:0008380]	mRNA processing [GO:0006397]; mRNA transport [GO:0051028]; RNA export from nucleus [GO:0006405]; RNA splicing [GO:0008380]	C5-methylcytidine-containing RNA binding [GO:0062153]; RNA binding [GO:0003723]; single-stranded DNA binding [GO:0003697]	cytoplasm [GO:0005737]; nuclear speck [GO:0016607]; nucleus [GO:0005634]; spliceosomal complex [GO:0005681]	SUBCELLULAR LOCATION: Nucleus {ECO:0000269|PubMed:9119228}. Nucleus speckle {ECO:0000250|UniProtKB:Q86V81}. Cytoplasm {ECO:0000269|PubMed:9119228}. Note=Colocalizes with the core EJC, ALYREF/THOC4, NXF1 and DDX39B in the nucleus and nuclear speckles. Localizes to regions surrounding nuclear speckles known as perispeckles in which TREX complex assembly seems to occur. Travels to the cytoplasm as p…	41.66	11	11	298000	2	2	2	Oxidation (M)	NA	NA	NA	NA	NA	NA	NA	NA	39.41	4	4	175000	1	1	2	NA	NA	NA	NA	NA	NA	NA	NA	NA
Q07456|AMBP_MOUSE	Q07456	Ambp	Protein AMBP [Cleaved into: Alpha-1-microglobulin; Inter-alpha-trypsin inhibitor light chain (ITI-LC) (Bikunin) (HI-30); Trypstatin]	349	cell surface [GO:0009986]; collagen-containing extracellular matrix [GO:0062023]; extracellular space [GO:0005615]; intracellular membrane-bounded organelle [GO:0043231]; plasma membrane [GO:0005886]; heme binding [GO:0020037]; IgA binding [GO:0019862]; protein homodimerization activity [GO:0042803]; serine-type endopeptidase inhibitor activity [GO:0004867]; protein catabolic process [GO:0030163]…	protein catabolic process [GO:0030163]; protein-chromophore linkage [GO:0018298]; protein maturation [GO:0051604]	heme binding [GO:0020037]; IgA binding [GO:0019862]; protein homodimerization activity [GO:0042803]; serine-type endopeptidase inhibitor activity [GO:0004867]	cell surface [GO:0009986]; collagen-containing extracellular matrix [GO:0062023]; extracellular space [GO:0005615]; intracellular membrane-bounded organelle [GO:0043231]; plasma membrane [GO:0005886]	SUBCELLULAR LOCATION: Secreted.	60.87	3	3	51200	1	1	1	NA	61.62	3	3	39100	1	1	1	Carbamidomethylation	NA	NA	NA	NA	NA	NA	NA	NA	49.6	3	3	43600	1	1	2	Carbamidomethylation
O35381|AN32A_MOUSE	O35381	Anp32a	Acidic leucine-rich nuclear phosphoprotein 32 family member A (Acidic nuclear phosphoprotein pp32) (Leucine-rich acidic nuclear protein) (LANP) (Potent heat-stable protein phosphatase 2A inhibitor I1PP2A)	247	cytoplasm [GO:0005737]; endoplasmic reticulum [GO:0005783]; nuclear matrix [GO:0016363]; nucleus [GO:0005634]; perinuclear region of cytoplasm [GO:0048471]; histone binding [GO:0042393]; nucleocytoplasmic transport [GO:0006913]; regulation of apoptotic process [GO:0042981]	nucleocytoplasmic transport [GO:0006913]; regulation of apoptotic process [GO:0042981]	histone binding [GO:0042393]	cytoplasm [GO:0005737]; endoplasmic reticulum [GO:0005783]; nuclear matrix [GO:0016363]; nucleus [GO:0005634]; perinuclear region of cytoplasm [GO:0048471]	SUBCELLULAR LOCATION: Nucleus {ECO:0000269|PubMed:12807913}. Cytoplasm {ECO:0000269|PubMed:12807913}. Endoplasmic reticulum {ECO:0000250}. Note=Shuttles between nucleus and cytoplasm. Translocates to the cytoplasm during the process of neuritogenesis.	165.9	27	27	342000	8	6	22	Carbamidomethylation; Mutation	76.96	10	10	130000	2	1	6	Carbamidomethylation	119.49	21	21	260000	5	3	13	Carbamidomethylation	124.89	13	13	241000	3	1	10	Carbamidomethylation
Q9EST5|AN32B_MOUSE	Q9EST5	Anp32b	Acidic leucine-rich nuclear phosphoprotein 32 family member B (Proliferation-related acidic leucine-rich protein PAL31)	272	cytoplasm [GO:0005737]; nucleolus [GO:0005730]; nucleoplasm [GO:0005654]; nucleus [GO:0005634]; histone binding [GO:0042393]; RNA polymerase binding [GO:0070063]; activation of cysteine-type endopeptidase activity involved in apoptotic process [GO:0006919]; G1/S transition of mitotic cell cycle [GO:0000082]; inner ear development [GO:0048839]; negative regulation of apoptotic process [GO:0043066]…	activation of cysteine-type endopeptidase activity involved in apoptotic process [GO:0006919]; G1/S transition of mitotic cell cycle [GO:0000082]; inner ear development [GO:0048839]; negative regulation of apoptotic process [GO:0043066]; negative regulation of cell differentiation [GO:0045596]; nucleosome assembly [GO:0006334]; positive regulation of cell population proliferation [GO:0008284]; po…	histone binding [GO:0042393]; RNA polymerase binding [GO:0070063]	cytoplasm [GO:0005737]; nucleolus [GO:0005730]; nucleoplasm [GO:0005654]; nucleus [GO:0005634]	SUBCELLULAR LOCATION: Nucleus {ECO:0000250|UniProtKB:Q92688}. Note=Accumulates in the nuclei at the S phase. {ECO:0000250|UniProtKB:Q92688}.	138.33	15	15	325000	5	3	14	Carbamidomethylation	97.08	10	10	193000	3	2	7	Carbamidomethylation	124.64	16	16	265000	6	4	13	Carbamidomethylation	104.87	9	9	214000	4	2	9	Carbamidomethylation
P97822|AN32E_MOUSE	P97822	Anp32e	Acidic leucine-rich nuclear phosphoprotein 32 family member E (Cerebellar postnatal development protein 1) (LANP-like protein) (LANP-L)	260	cytoplasm [GO:0005737]; cytoplasmic vesicle [GO:0031410]; nucleus [GO:0005634]; Swr1 complex [GO:0000812]; histone binding [GO:0042393]; phosphatase inhibitor activity [GO:0019212]; histone exchange [GO:0043486]; regulation of apoptotic process [GO:0042981]	histone exchange [GO:0043486]; regulation of apoptotic process [GO:0042981]	histone binding [GO:0042393]; phosphatase inhibitor activity [GO:0019212]	cytoplasm [GO:0005737]; cytoplasmic vesicle [GO:0031410]; nucleus [GO:0005634]; Swr1 complex [GO:0000812]	SUBCELLULAR LOCATION: Cytoplasm. Nucleus.	71.8	16	16	354000	3	3	8	Carbamidomethylation	NA	NA	NA	NA	NA	NA	NA	NA	53.66	6	6	83400	1	1	4	Carbamidomethylation	NA	NA	NA	NA	NA	NA	NA	NA
P10107|ANXA1_MOUSE	P10107	Anxa1	Annexin A1 (Annexin I) (Annexin-1) (Calpactin II) (Calpactin-2) (Chromobindin-9) (Lipocortin I) (Phospholipase A2 inhibitory protein) (p35)	346	actin filament [GO:0005884]; apical plasma membrane [GO:0016324]; basolateral plasma membrane [GO:0016323]; cell surface [GO:0009986]; collagen-containing extracellular matrix [GO:0062023]; cornified envelope [GO:0001533]; cytoplasm [GO:0005737]; cytoplasmic vesicle membrane [GO:0030659]; cytosol [GO:0005829]; early endosome membrane [GO:0031901]; endosome [GO:0005768]; extracellular exosome [GO:…	actin cytoskeleton reorganization [GO:0031532]; adaptive immune response [GO:0002250]; alpha-beta T cell differentiation [GO:0046632]; arachidonic acid secretion [GO:0050482]; cell surface receptor signaling pathway [GO:0007166]; cellular response to glucocorticoid stimulus [GO:0071385]; cellular response to hydrogen peroxide [GO:0070301]; cellular response to vascular endothelial growth factor s…	calcium-dependent phospholipid binding [GO:0005544]; calcium-dependent protein binding [GO:0048306]; calcium ion binding [GO:0005509]; DNA/DNA annealing activity [GO:1990814]; double-stranded DNA helicase activity [GO:0036121]; identical protein binding [GO:0042802]; phospholipase A2 inhibitor activity [GO:0019834]; phospholipid binding [GO:0005543]; single-stranded DNA binding [GO:0003697]; sing…	actin filament [GO:0005884]; apical plasma membrane [GO:0016324]; basolateral plasma membrane [GO:0016323]; cell surface [GO:0009986]; collagen-containing extracellular matrix [GO:0062023]; cornified envelope [GO:0001533]; cytoplasm [GO:0005737]; cytoplasmic vesicle membrane [GO:0030659]; cytosol [GO:0005829]; early endosome membrane [GO:0031901]; endosome [GO:0005768]; extracellular exosome [GO:…	SUBCELLULAR LOCATION: Nucleus {ECO:0000250|UniProtKB:P07150}. Cytoplasm {ECO:0000269|PubMed:18802107, ECO:0000269|PubMed:21245195}. Cell projection, cilium {ECO:0000269|PubMed:17384087}. Basolateral cell membrane {ECO:0000250|UniProtKB:P51662}. Lateral cell membrane {ECO:0000269|PubMed:18802107}. Cell membrane {ECO:0000269|PubMed:14506282, ECO:0000269|PubMed:21245195}; Peripheral membrane protein…	167.84	27	27	626000	8	8	17	Carbamidomethylation; Acetylation (Protein N-term)	129.36	29	29	1250000	9	9	11	Carbamidomethylation; Acetylation (Protein N-term)	177.15	27	27	783000	7	7	22	Carbamidomethylation; Acetylation (Protein N-term)	248.6	46	46	3380000	14	14	39	Carbamidomethylation; Acetylation (Protein N-term)
P07356|ANXA2_MOUSE	P07356	Anxa2	Annexin A2 (Annexin II) (Annexin-2) (Calpactin I heavy chain) (Calpactin-1 heavy chain) (Chromobindin-8) (Lipocortin II) (Placental anticoagulant protein IV) (PAP-IV) (Protein I) (p36)	339	AnxA2-p11 complex [GO:1990665]; basement membrane [GO:0005604]; basolateral plasma membrane [GO:0016323]; cell cortex [GO:0005938]; cell surface [GO:0009986]; collagen-containing extracellular matrix [GO:0062023]; cytoplasm [GO:0005737]; cytosol [GO:0005829]; early endosome [GO:0005769]; endosome [GO:0005768]; extracellular exosome [GO:0070062]; extracellular space [GO:0005615]; extrinsic compone…	angiogenesis [GO:0001525]; body fluid secretion [GO:0007589]; catabolism by host of symbiont protein [GO:0052362]; collagen fibril organization [GO:0030199]; fibrinolysis [GO:0042730]; membrane raft assembly [GO:0001765]; negative regulation by host of symbiont molecular function [GO:0052405]; negative regulation of development of symbiont involved in interaction with host [GO:0044147]; negative …	bone sialoprotein binding [GO:0044730]; calcium channel activity [GO:0005262]; calcium-dependent phospholipid binding [GO:0005544]; calcium-dependent protein binding [GO:0048306]; calcium ion binding [GO:0005509]; cytoskeletal protein binding [GO:0008092]; identical protein binding [GO:0042802]; phosphatidylinositol-4,5-bisphosphate binding [GO:0005546]; phosphatidylserine binding [GO:0001786]; p…	AnxA2-p11 complex [GO:1990665]; basement membrane [GO:0005604]; basolateral plasma membrane [GO:0016323]; cell cortex [GO:0005938]; cell surface [GO:0009986]; collagen-containing extracellular matrix [GO:0062023]; cytoplasm [GO:0005737]; cytosol [GO:0005829]; early endosome [GO:0005769]; endosome [GO:0005768]; extracellular exosome [GO:0070062]; extracellular space [GO:0005615]; extrinsic compone…	SUBCELLULAR LOCATION: Secreted, extracellular space, extracellular matrix, basement membrane. Melanosome {ECO:0000250}. Note=In the lamina beneath the plasma membrane.	295.47	61	61	3180000	19	19	71	Carbamidomethylation; Acetylation (Protein N-term)	264.52	49	49	4170000	16	16	46	Carbamidomethylation; Acetylation (Protein N-term); Mutation	245.63	51	51	3640000	15	15	70	Carbamidomethylation; Acetylation (Protein N-term)	274.06	53	53	3820000	17	17	51	Carbamidomethylation; Oxidation (M); Acetylation (Protein N-term); Mutation
P97429|ANXA4_MOUSE	P97429	Anxa4	Annexin A4 (Annexin IV) (Annexin-4)	319	apical plasma membrane [GO:0016324]; cell surface [GO:0009986]; collagen-containing extracellular matrix [GO:0062023]; cytoplasm [GO:0005737]; nuclear membrane [GO:0031965]; nucleus [GO:0005634]; perinuclear region of cytoplasm [GO:0048471]; plasma membrane [GO:0005886]; vesicle membrane [GO:0012506]; calcium ion binding [GO:0005509]; calcium-dependent phospholipid binding [GO:0005544]; calcium-d…	epithelial cell differentiation [GO:0030855]; kidney development [GO:0001822]; negative regulation of interleukin-8 production [GO:0032717]; negative regulation of NF-kappaB transcription factor activity [GO:0032088]; Notch signaling pathway [GO:0007219]; regulation of transcription by RNA polymerase II [GO:0006357]	calcium-dependent phospholipid binding [GO:0005544]; calcium-dependent protein binding [GO:0048306]; calcium ion binding [GO:0005509]; identical protein binding [GO:0042802]; NF-kappaB binding [GO:0051059]	apical plasma membrane [GO:0016324]; cell surface [GO:0009986]; collagen-containing extracellular matrix [GO:0062023]; cytoplasm [GO:0005737]; nuclear membrane [GO:0031965]; nucleus [GO:0005634]; perinuclear region of cytoplasm [GO:0048471]; plasma membrane [GO:0005886]; vesicle membrane [GO:0012506]		183	22	22	272000	7	6	10	Carbamidomethylation; Oxidation (M)	241.12	47	47	1400000	15	14	28	Carbamidomethylation	183.75	38	38	860000	12	11	17	Carbamidomethylation; Mutation	141.29	16	16	199000	5	4	6	NA
P48036|ANXA5_MOUSE	P48036	Anxa5	Annexin A5 (Anchorin CII) (Annexin V) (Annexin-5) (Calphobindin I) (CBP-I) (Endonexin II) (Lipocortin V) (Placental anticoagulant protein 4) (PP4) (Placental anticoagulant protein I) (PAP-I) (Thromboplastin inhibitor) (Vascular anticoagulant-alpha) (VAC-alpha)	319	axon terminus [GO:0043679]; cell projection [GO:0042995]; collagen-containing extracellular matrix [GO:0062023]; cytoplasm [GO:0005737]; cytosol [GO:0005829]; dendrite [GO:0030425]; endoplasmic reticulum [GO:0005783]; endothelial microparticle [GO:0072563]; external side of plasma membrane [GO:0009897]; extracellular space [GO:0005615]; intercalated disc [GO:0014704]; neuronal cell body [GO:00430…	blood coagulation [GO:0007596]; cellular response to gonadotropin-releasing hormone [GO:0097211]; negative regulation of blood coagulation [GO:0030195]; negative regulation of prolactin secretion [GO:1902721]; positive regulation of apoptotic process [GO:0043065]; regulation of flagellated sperm motility [GO:1901317]; response to calcium ion [GO:0051592]; response to organic substance [GO:0010033]	calcium-dependent phospholipid binding [GO:0005544]; calcium ion binding [GO:0005509]; calcium transmembrane transporter activity, phosphorylative mechanism [GO:0005388]; identical protein binding [GO:0042802]; peptide hormone binding [GO:0017046]; receptor tyrosine kinase binding [GO:0030971]	axon terminus [GO:0043679]; cell projection [GO:0042995]; collagen-containing extracellular matrix [GO:0062023]; cytoplasm [GO:0005737]; cytosol [GO:0005829]; dendrite [GO:0030425]; endoplasmic reticulum [GO:0005783]; endothelial microparticle [GO:0072563]; external side of plasma membrane [GO:0009897]; extracellular space [GO:0005615]; intercalated disc [GO:0014704]; neuronal cell body [GO:00430…		304.68	48	48	4630000	17	17	138	Mutation	277.81	40	40	4380000	12	12	93	NA	239.15	39	39	2610000	12	12	108	NA	255.37	40	40	2620000	12	12	81	NA
P14824|ANXA6_MOUSE	P14824	Anxa6	Annexin A6 (67 kDa calelectrin) (Annexin VI) (Annexin-6) (Calphobindin-II) (CPB-II) (Chromobindin-20) (Lipocortin VI) (Protein III) (p68) (p70)	673	apical plasma membrane [GO:0016324]; collagen-containing extracellular matrix [GO:0062023]; cytoplasm [GO:0005737]; cytosol [GO:0005829]; focal adhesion [GO:0005925]; intercalated disc [GO:0014704]; late endosome membrane [GO:0031902]; lysosomal membrane [GO:0005765]; melanosome [GO:0042470]; membrane [GO:0016020]; mitochondrion [GO:0005739]; nucleus [GO:0005634]; perinuclear region of cytoplasm …	apoptotic signaling pathway [GO:0097190]; calcium ion transport [GO:0006816]; growth plate cartilage chondrocyte differentiation [GO:0003418]; ion transmembrane transport [GO:0034220]; mitochondrial calcium ion homeostasis [GO:0051560]; negative regulation of sequestering of calcium ion [GO:0051283]; neural crest cell migration [GO:0001755]; plasma membrane repair [GO:0001778]; regulation of musc…	actin filament binding [GO:0051015]; calcium channel activity [GO:0005262]; calcium-dependent phospholipid binding [GO:0005544]; calcium-dependent protein binding [GO:0048306]; calcium ion binding [GO:0005509]; cholesterol binding [GO:0015485]; chondroitin sulfate binding [GO:0035374]; GTP binding [GO:0005525]; identical protein binding [GO:0042802]; ligand-gated ion channel activity [GO:0015276]…	apical plasma membrane [GO:0016324]; collagen-containing extracellular matrix [GO:0062023]; cytoplasm [GO:0005737]; cytosol [GO:0005829]; focal adhesion [GO:0005925]; intercalated disc [GO:0014704]; late endosome membrane [GO:0031902]; lysosomal membrane [GO:0005765]; melanosome [GO:0042470]; membrane [GO:0016020]; mitochondrion [GO:0005739]; nucleus [GO:0005634]; perinuclear region of cytoplasm …	SUBCELLULAR LOCATION: Cytoplasm {ECO:0000250}. Melanosome {ECO:0000250}.	249.43	30	30	758000	19	18	25	Oxidation (M)	216.69	26	26	1480000	16	15	31	Carbamidomethylation	211.87	30	30	1240000	18	17	32	Carbamidomethylation; Oxidation (M); Acetylation (Protein N-term)	163.57	27	27	982000	16	15	21	Oxidation (M)
O35643|AP1B1_MOUSE	O35643	Ap1b1	AP-1 complex subunit beta-1 (Adaptor protein complex AP-1 subunit beta-1) (Adaptor-related protein complex 1 subunit beta-1) (Beta-1-adaptin) (Beta-adaptin 1) (Clathrin assembly protein complex 1 beta large chain) (Golgi adaptor HA1/AP1 adaptin beta subunit)	943	clathrin adaptor complex [GO:0030131]; clathrin-coated vesicle membrane [GO:0030665]; cytosol [GO:0005829]; Golgi apparatus [GO:0005794]; intracellular membrane-bounded organelle [GO:0043231]; trans-Golgi network [GO:0005802]; clathrin binding [GO:0030276]; protein kinase binding [GO:0019901]; clathrin coat assembly [GO:0048268]; determination of left/right symmetry [GO:0007368]; heart developmen…	clathrin coat assembly [GO:0048268]; determination of left/right symmetry [GO:0007368]; heart development [GO:0007507]; intracellular protein transport [GO:0006886]; kidney development [GO:0001822]; vesicle-mediated transport [GO:0016192]	clathrin binding [GO:0030276]; protein kinase binding [GO:0019901]	clathrin adaptor complex [GO:0030131]; clathrin-coated vesicle membrane [GO:0030665]; cytosol [GO:0005829]; Golgi apparatus [GO:0005794]; intracellular membrane-bounded organelle [GO:0043231]; trans-Golgi network [GO:0005802]	SUBCELLULAR LOCATION: Cytoplasmic vesicle, clathrin-coated vesicle membrane {ECO:0000250}; Peripheral membrane protein {ECO:0000250}; Cytoplasmic side {ECO:0000250}. Golgi apparatus {ECO:0000250}. Note=Component of the coat surrounding the cytoplasmic face of coated vesicles located at the Golgi complex. {ECO:0000250}.	NA	NA	NA	NA	NA	NA	NA	NA	77.75	4	4	17000	4	1	9	Carbamidomethylation	NA	NA	NA	NA	NA	NA	NA	NA	108.12	8	8	140000	5	1	7	Carbamidomethylation
P17426|AP2A1_MOUSE	P17426	Ap2a1	AP-2 complex subunit alpha-1 (100 kDa coated vesicle protein A) (Adaptor protein complex AP-2 subunit alpha-1) (Adaptor-related protein complex 2 subunit alpha-1) (Alpha-adaptin A) (Alpha1-adaptin) (Clathrin assembly protein complex 2 alpha-A large chain) (Plasma membrane adaptor HA2/AP2 adaptin alpha A subunit)	977	AP-2 adaptor complex [GO:0030122]; apical plasma membrane [GO:0016324]; basolateral plasma membrane [GO:0016323]; clathrin-coated vesicle [GO:0030136]; filopodium tip [GO:0032433]; membrane coat [GO:0030117]; protein-containing complex [GO:0032991]; secretory granule [GO:0030141]; cargo adaptor activity [GO:0140312]; clathrin adaptor activity [GO:0035615]; low-density lipoprotein particle recepto…	clathrin-dependent endocytosis [GO:0072583]; intracellular protein transport [GO:0006886]; negative regulation of hyaluronan biosynthetic process [GO:1900126]; positive regulation of neuron projection development [GO:0010976]; positive regulation of receptor-mediated endocytosis [GO:0048260]; receptor-mediated endocytosis [GO:0006898]; vesicle-mediated transport [GO:0016192]	cargo adaptor activity [GO:0140312]; clathrin adaptor activity [GO:0035615]; low-density lipoprotein particle receptor binding [GO:0050750]; protein-containing complex binding [GO:0044877]; protein C-terminus binding [GO:0008022]; protein kinase binding [GO:0019901]	AP-2 adaptor complex [GO:0030122]; apical plasma membrane [GO:0016324]; basolateral plasma membrane [GO:0016323]; clathrin-coated vesicle [GO:0030136]; filopodium tip [GO:0032433]; membrane coat [GO:0030117]; protein-containing complex [GO:0032991]; secretory granule [GO:0030141]	SUBCELLULAR LOCATION: Cell membrane {ECO:0000250|UniProtKB:O95782}. Membrane, coated pit {ECO:0000250}; Peripheral membrane protein {ECO:0000250}; Cytoplasmic side {ECO:0000250}. Note=AP-2 appears to be excluded from internalizing CCVs and to disengage from sites of endocytosis seconds before internalization of the nascent CCV. {ECO:0000250}.	111.71	5	5	399000	3	3	5	Carbamidomethylation	NA	NA	NA	NA	NA	NA	NA	NA	NA	NA	NA	NA	NA	NA	NA	NA	49.8	3	3	144000	2	2	2	Carbamidomethylation
Q9DBG3|AP2B1_MOUSE	Q9DBG3	Ap2b1	AP-2 complex subunit beta (AP105B) (Adaptor protein complex AP-2 subunit beta) (Adaptor-related protein complex 2 subunit beta) (Beta-2-adaptin) (Beta-adaptin) (Clathrin assembly protein complex 2 beta large chain) (Plasma membrane adaptor HA2/AP2 adaptin beta subunit)	937	AP-2 adaptor complex [GO:0030122]; clathrin adaptor complex [GO:0030131]; glutamatergic synapse [GO:0098978]; postsynapse [GO:0098794]; clathrin binding [GO:0030276]; protein-containing complex binding [GO:0044877]; aorta development [GO:0035904]; cardiac septum development [GO:0003279]; clathrin coat assembly [GO:0048268]; clathrin-dependent endocytosis [GO:0072583]; coronary vasculature develop…	aorta development [GO:0035904]; cardiac septum development [GO:0003279]; clathrin coat assembly [GO:0048268]; clathrin-dependent endocytosis [GO:0072583]; coronary vasculature development [GO:0060976]; heart development [GO:0007507]; intracellular protein transport [GO:0006886]; kidney development [GO:0001822]; negative regulation of neuron death [GO:1901215]; neurotransmitter receptor internaliz…	clathrin binding [GO:0030276]; protein-containing complex binding [GO:0044877]	AP-2 adaptor complex [GO:0030122]; clathrin adaptor complex [GO:0030131]; glutamatergic synapse [GO:0098978]; postsynapse [GO:0098794]	SUBCELLULAR LOCATION: Cell membrane {ECO:0000250}. Membrane, coated pit {ECO:0000250}; Peripheral membrane protein {ECO:0000250}; Cytoplasmic side {ECO:0000250}. Note=AP-2 appears to be excluded from internalizing CCVs and to disengage from sites of endocytosis seconds before internalization of the nascent CCV. {ECO:0000250}.	182.57	10	10	704000	9	9	23	Carbamidomethylation	176.25	15	15	719000	9	6	27	Carbamidomethylation	147.94	11	11	478000	10	10	21	Carbamidomethylation	172.39	16	16	479000	11	7	28	Carbamidomethylation
P84091|AP2M1_MOUSE	P84091	Ap2m1	AP-2 complex subunit mu (AP-2 mu chain) (Adaptor protein complex AP-2 subunit mu) (Adaptor-related protein complex 2 subunit mu) (Clathrin assembly protein complex 2 mu medium chain) (Clathrin coat assembly protein AP50) (Clathrin coat-associated protein AP50) (Mu2-adaptin) (Plasma membrane adaptor AP-2 50 kDa protein)	435	AP-2 adaptor complex [GO:0030122]; clathrin-coated pit [GO:0005905]; cytoplasmic vesicle [GO:0031410]; glutamatergic synapse [GO:0098978]; intracellular membrane-bounded organelle [GO:0043231]; mitochondrion [GO:0005739]; plasma membrane [GO:0005886]; postsynapse [GO:0098794]; presynapse [GO:0098793]; secretory granule [GO:0030141]; clathrin adaptor activity [GO:0035615]; disordered domain specif…	clathrin-dependent endocytosis [GO:0072583]; endocytosis [GO:0006897]; intracellular protein transport [GO:0006886]; negative regulation of protein localization to plasma membrane [GO:1903077]; positive regulation of receptor internalization [GO:0002092]; positive regulation of synaptic vesicle endocytosis [GO:1900244]; postsynaptic neurotransmitter receptor internalization [GO:0098884]; protein-…	clathrin adaptor activity [GO:0035615]; disordered domain specific binding [GO:0097718]; ion channel binding [GO:0044325]; lipid binding [GO:0008289]; low-density lipoprotein particle receptor binding [GO:0050750]; signal sequence binding [GO:0005048]	AP-2 adaptor complex [GO:0030122]; clathrin-coated pit [GO:0005905]; cytoplasmic vesicle [GO:0031410]; glutamatergic synapse [GO:0098978]; intracellular membrane-bounded organelle [GO:0043231]; mitochondrion [GO:0005739]; plasma membrane [GO:0005886]; postsynapse [GO:0098794]; presynapse [GO:0098793]; secretory granule [GO:0030141]	SUBCELLULAR LOCATION: Cell membrane {ECO:0000250|UniProtKB:Q96CW1}. Membrane, coated pit {ECO:0000250|UniProtKB:Q96CW1}; Peripheral membrane protein; Cytoplasmic side. Note=AP-2 appears to be excluded from internalizing CCVs and to disengage from sites of endocytosis seconds before internalization of the nascent CCV. {ECO:0000305|PubMed:14530274}.	69.79	6	6	146000	2	2	3	NA	36.41	2	2	22000	1	1	1	NA	NA	NA	NA	NA	NA	NA	NA	NA	41.11	2	2	17700	1	1	1	NA
P12246|SAMP_MOUSE	P12246	Apcs	Serum amyloid P-component (SAP)	224	extracellular space [GO:0005615]; protein-containing complex [GO:0032991]; calcium ion binding [GO:0005509]; carbohydrate binding [GO:0030246]; complement component C1q complex binding [GO:0001849]; identical protein binding [GO:0042802]; low-density lipoprotein particle binding [GO:0030169]; virion binding [GO:0046790]; complement activation, classical pathway [GO:0006958]; innate immune respons…	complement activation, classical pathway [GO:0006958]; innate immune response [GO:0045087]; negative regulation by host of viral exo-alpha-sialidase activity [GO:0044869]; negative regulation by host of viral glycoprotein metabolic process [GO:0044871]; negative regulation by host of viral process [GO:0044793]; negative regulation of exo-alpha-sialidase activity [GO:1903016]; negative regulation …	calcium ion binding [GO:0005509]; carbohydrate binding [GO:0030246]; complement component C1q complex binding [GO:0001849]; identical protein binding [GO:0042802]; low-density lipoprotein particle binding [GO:0030169]; virion binding [GO:0046790]	extracellular space [GO:0005615]; protein-containing complex [GO:0032991]	SUBCELLULAR LOCATION: Secreted.	144.81	12	12	92000	2	2	5	NA	102.39	16	16	344000	4	4	11	NA	NA	NA	NA	NA	NA	NA	NA	NA	NA	NA	NA	NA	NA	NA	NA	NA
P28352|APEX1_MOUSE	P28352	Apex1	DNA-(apurinic or apyrimidinic site) endonuclease (EC 3.1.-.-) (APEX nuclease) (APEN) (Apurinic-apyrimidinic endonuclease 1) (AP endonuclease 1) (REF-1) (Redox factor-1) [Cleaved into: DNA-(apurinic or apyrimidinic site) endonuclease, mitochondrial]	317	centrosome [GO:0005813]; cytoplasm [GO:0005737]; endoplasmic reticulum [GO:0005783]; mitochondrion [GO:0005739]; nuclear speck [GO:0016607]; nucleolus [GO:0005730]; nucleoplasm [GO:0005654]; nucleus [GO:0005634]; perinuclear region of cytoplasm [GO:0048471]; transcription regulator complex [GO:0005667]; 3'-5' exonuclease activity [GO:0008408]; chromatin DNA binding [GO:0031490]; damaged DNA bindi…	aging [GO:0007568]; base-excision repair [GO:0006284]; cell redox homeostasis [GO:0045454]; cellular response to cAMP [GO:0071320]; cellular response to hydrogen peroxide [GO:0070301]; cellular response to peptide hormone stimulus [GO:0071375]; DNA demethylation [GO:0080111]; DNA recombination [GO:0006310]; DNA repair [GO:0006281]; negative regulation of smooth muscle cell migration [GO:0014912];…	3'-5' exonuclease activity [GO:0008408]; chromatin DNA binding [GO:0031490]; damaged DNA binding [GO:0003684]; DNA-(apurinic or apyrimidinic site) endonuclease activity [GO:0003906]; DNA binding [GO:0003677]; double-stranded DNA 3'-5' exodeoxyribonuclease activity [GO:0008311]; double-stranded DNA exodeoxyribonuclease activity [GO:0008309]; double-stranded telomeric DNA binding [GO:0003691]; endo…	centrosome [GO:0005813]; cytoplasm [GO:0005737]; endoplasmic reticulum [GO:0005783]; mitochondrion [GO:0005739]; nuclear speck [GO:0016607]; nucleolus [GO:0005730]; nucleoplasm [GO:0005654]; nucleus [GO:0005634]; perinuclear region of cytoplasm [GO:0048471]; transcription regulator complex [GO:0005667]	SUBCELLULAR LOCATION: Nucleus. Nucleus, nucleolus {ECO:0000250}. Nucleus speckle {ECO:0000255|PROSITE-ProRule:PRU00764}. Endoplasmic reticulum {ECO:0000250}. Cytoplasm. Note=Colocalized with SIRT1 in the nucleus. Colocalized with YBX1 in nuclear speckles after genotoxic stress. Together with OGG1 is recruited to nuclear speckles in UVA-irradiated cells. Colocalized with nucleolin and NPM1 in the …	23.14	3	3	8480	1	1	1	NA	30.57	3	3	130000	1	1	1	Carbamidomethylation	NA	NA	NA	NA	NA	NA	NA	NA	NA	NA	NA	NA	NA	NA	NA	NA
Q00623|APOA1_MOUSE	Q00623	Apoa1	Apolipoprotein A-I (Apo-AI) (ApoA-I) (Apolipoprotein A1) [Cleaved into: Proapolipoprotein A-I (ProapoA-I); Truncated apolipoprotein A-I]	264	cell surface [GO:0009986]; chylomicron [GO:0042627]; cytoplasmic vesicle [GO:0031410]; cytosol [GO:0005829]; discoidal high-density lipoprotein particle [GO:0034365]; endocytic vesicle [GO:0030139]; extracellular region [GO:0005576]; extracellular space [GO:0005615]; high-density lipoprotein particle [GO:0034364]; intermediate-density lipoprotein particle [GO:0034363]; low-density lipoprotein par…	adrenal gland development [GO:0030325]; animal organ regeneration [GO:0031100]; blood vessel endothelial cell migration [GO:0043534]; cholesterol biosynthetic process [GO:0006695]; cholesterol efflux [GO:0033344]; cholesterol homeostasis [GO:0042632]; cholesterol import [GO:0070508]; cholesterol metabolic process [GO:0008203]; cholesterol transport [GO:0030301]; endothelial cell proliferation [GO…	amyloid-beta binding [GO:0001540]; apolipoprotein A-I receptor binding [GO:0034191]; apolipoprotein receptor binding [GO:0034190]; chemorepellent activity [GO:0045499]; cholesterol binding [GO:0015485]; cholesterol transfer activity [GO:0120020]; enzyme binding [GO:0019899]; heat shock protein binding [GO:0031072]; high-density lipoprotein particle binding [GO:0008035]; high-density lipoprotein p…	cell surface [GO:0009986]; chylomicron [GO:0042627]; cytoplasmic vesicle [GO:0031410]; cytosol [GO:0005829]; discoidal high-density lipoprotein particle [GO:0034365]; endocytic vesicle [GO:0030139]; extracellular region [GO:0005576]; extracellular space [GO:0005615]; high-density lipoprotein particle [GO:0034364]; intermediate-density lipoprotein particle [GO:0034363]; low-density lipoprotein par…	SUBCELLULAR LOCATION: Secreted.	293.45	47	47	5410000	15	15	88	NA	278.83	56	56	9500000	19	19	102	Deamidation (NQ); Mutation	269.39	46	46	7780000	14	14	80	NA	296.8	51	51	11400000	17	16	103	NA
P09813|APOA2_MOUSE	P09813	Apoa2	Apolipoprotein A-II (Apo-AII) (ApoA-II) (Apolipoprotein A2) [Cleaved into: Proapolipoprotein A-II (ProapoA-II)]	102	chylomicron [GO:0042627]; cytosol [GO:0005829]; extracellular region [GO:0005576]; extracellular space [GO:0005615]; high-density lipoprotein particle [GO:0034364]; spherical high-density lipoprotein particle [GO:0034366]; very-low-density lipoprotein particle [GO:0034361]; apolipoprotein receptor binding [GO:0034190]; cholesterol binding [GO:0015485]; cholesterol transfer activity [GO:0120020]; …	animal organ regeneration [GO:0031100]; cholesterol efflux [GO:0033344]; cholesterol homeostasis [GO:0042632]; cholesterol metabolic process [GO:0008203]; cholesterol transport [GO:0030301]; diacylglycerol catabolic process [GO:0046340]; high-density lipoprotein particle assembly [GO:0034380]; high-density lipoprotein particle clearance [GO:0034384]; high-density lipoprotein particle remodeling […	apolipoprotein receptor binding [GO:0034190]; cholesterol binding [GO:0015485]; cholesterol transfer activity [GO:0120020]; heat shock protein binding [GO:0031072]; high-density lipoprotein particle binding [GO:0008035]; high-density lipoprotein particle receptor binding [GO:0070653]; lipase inhibitor activity [GO:0055102]; lipid binding [GO:0008289]; lipid transporter activity [GO:0005319]; phos…	chylomicron [GO:0042627]; cytosol [GO:0005829]; extracellular region [GO:0005576]; extracellular space [GO:0005615]; high-density lipoprotein particle [GO:0034364]; spherical high-density lipoprotein particle [GO:0034366]; very-low-density lipoprotein particle [GO:0034361]	SUBCELLULAR LOCATION: Secreted {ECO:0000250|UniProtKB:P02652}.	73.52	10	10	205000	1	1	2	NA	97.29	10	10	457000	1	1	3	NA	84.06	10	10	287000	1	1	2	NA	116.16	10	10	864000	1	1	4	NA
P06728|APOA4_MOUSE	P06728	Apoa4	Apolipoprotein A-IV (Apo-AIV) (ApoA-IV) (Apolipoprotein A4)	395	cell surface [GO:0009986]; chylomicron [GO:0042627]; cytosol [GO:0005829]; extracellular region [GO:0005576]; extracellular space [GO:0005615]; high-density lipoprotein particle [GO:0034364]; synapse [GO:0045202]; very-low-density lipoprotein particle [GO:0034361]; antioxidant activity [GO:0016209]; cholesterol binding [GO:0015485]; cholesterol transfer activity [GO:0120020]; copper ion binding […	cholesterol biosynthetic process [GO:0006695]; cholesterol efflux [GO:0033344]; cholesterol homeostasis [GO:0042632]; cholesterol metabolic process [GO:0008203]; high-density lipoprotein particle assembly [GO:0034380]; hydrogen peroxide catabolic process [GO:0042744]; innate immune response in mucosa [GO:0002227]; leukocyte cell-cell adhesion [GO:0007159]; lipid catabolic process [GO:0016042]; li…	antioxidant activity [GO:0016209]; cholesterol binding [GO:0015485]; cholesterol transfer activity [GO:0120020]; copper ion binding [GO:0005507]; identical protein binding [GO:0042802]; lipid binding [GO:0008289]; phosphatidylcholine binding [GO:0031210]; phosphatidylcholine-sterol O-acyltransferase activator activity [GO:0060228]; phospholipid binding [GO:0005543]; protein homodimerization activ…	cell surface [GO:0009986]; chylomicron [GO:0042627]; cytosol [GO:0005829]; extracellular region [GO:0005576]; extracellular space [GO:0005615]; high-density lipoprotein particle [GO:0034364]; synapse [GO:0045202]; very-low-density lipoprotein particle [GO:0034361]	SUBCELLULAR LOCATION: Secreted.	154.92	19	19	687000	6	6	10	NA	217.52	30	30	1420000	10	10	14	NA	197.76	30	30	1170000	10	10	21	NA	228.77	38	38	2370000	13	13	22	NA
E9Q414|APOB_MOUSE	E9Q414	Apob	Apolipoprotein B-100 (Apo B-100) [Cleaved into: Apolipoprotein B-48 (Apo B-48)]	4505	chylomicron [GO:0042627]; cytoplasm [GO:0005737]; cytosol [GO:0005829]; endoplasmic reticulum [GO:0005783]; endoplasmic reticulum exit site [GO:0070971]; extracellular region [GO:0005576]; extracellular space [GO:0005615]; high-density lipoprotein particle [GO:0034364]; intermediate-density lipoprotein particle [GO:0034363]; intracellular membrane-bounded organelle [GO:0043231]; lipid droplet [GO…	artery morphogenesis [GO:0048844]; cellular response to prostaglandin stimulus [GO:0071379]; cellular response to tumor necrosis factor [GO:0071356]; cholesterol efflux [GO:0033344]; cholesterol homeostasis [GO:0042632]; cholesterol metabolic process [GO:0008203]; cholesterol transport [GO:0030301]; fertilization [GO:0009566]; flagellated sperm motility [GO:0030317]; in utero embryonic developmen…	cholesterol transfer activity [GO:0120020]; heparin binding [GO:0008201]; lipase binding [GO:0035473]; low-density lipoprotein particle receptor binding [GO:0050750]; phospholipid binding [GO:0005543]	chylomicron [GO:0042627]; cytoplasm [GO:0005737]; cytosol [GO:0005829]; endoplasmic reticulum [GO:0005783]; endoplasmic reticulum exit site [GO:0070971]; extracellular region [GO:0005576]; extracellular space [GO:0005615]; high-density lipoprotein particle [GO:0034364]; intermediate-density lipoprotein particle [GO:0034363]; intracellular membrane-bounded organelle [GO:0043231]; lipid droplet [GO…	SUBCELLULAR LOCATION: Cytoplasm {ECO:0000250|UniProtKB:P04114}. Secreted {ECO:0000250|UniProtKB:P04114}. Lipid droplet {ECO:0000250|UniProtKB:P04114}.	NA	NA	NA	NA	NA	NA	NA	NA	42.92	1	1	85300	2	1	2	NA	NA	NA	NA	NA	NA	NA	NA	NA	55.02	0	0	20500	1	1	1	NA
P34928|APOC1_MOUSE	P34928	Apoc1	Apolipoprotein C-I (Apo-CI) (ApoC-I) (Apolipoprotein C1) [Cleaved into: Truncated apolipoprotein C-I]	88	extracellular region [GO:0005576]; high-density lipoprotein particle [GO:0034364]; very-low-density lipoprotein particle [GO:0034361]; fatty acid binding [GO:0005504]; phospholipase inhibitor activity [GO:0004859]; cholesterol metabolic process [GO:0008203]; lipid transport [GO:0006869]; lipoprotein metabolic process [GO:0042157]; negative regulation of cholesterol transport [GO:0032375]; negativ…	cholesterol metabolic process [GO:0008203]; lipid transport [GO:0006869]; lipoprotein metabolic process [GO:0042157]; negative regulation of cholesterol transport [GO:0032375]; negative regulation of lipid catabolic process [GO:0050995]; negative regulation of lipoprotein lipase activity [GO:0051005]; negative regulation of very-low-density lipoprotein particle clearance [GO:0010916]; triglycerid…	fatty acid binding [GO:0005504]; phospholipase inhibitor activity [GO:0004859]	extracellular region [GO:0005576]; high-density lipoprotein particle [GO:0034364]; very-low-density lipoprotein particle [GO:0034361]	SUBCELLULAR LOCATION: Secreted {ECO:0000250|UniProtKB:P02654}.	92.46	36	36	314000	3	3	9	NA	74.87	23	23	216000	2	2	9	NA	60.44	28	28	28700	3	3	3	Mutation	NA	NA	NA	NA	NA	NA	NA	NA
P08226|APOE_MOUSE	P08226	Apoe	Apolipoprotein E (Apo-E)	311	cell surface [GO:0009986]; chylomicron [GO:0042627]; cytoplasm [GO:0005737]; cytosol [GO:0005829]; dendrite [GO:0030425]; discoidal high-density lipoprotein particle [GO:0034365]; endoplasmic reticulum [GO:0005783]; endosome [GO:0005768]; extracellular matrix [GO:0031012]; extracellular region [GO:0005576]; extracellular space [GO:0005615]; extrinsic component of external side of plasma membrane …	aging [GO:0007568]; AMPA glutamate receptor clustering [GO:0097113]; amyloid precursor protein metabolic process [GO:0042982]; artery morphogenesis [GO:0048844]; cellular calcium ion homeostasis [GO:0006874]; cGMP-mediated signaling [GO:0019934]; cholesterol catabolic process [GO:0006707]; cholesterol efflux [GO:0033344]; cholesterol homeostasis [GO:0042632]; cholesterol metabolic process [GO:000…	amyloid-beta binding [GO:0001540]; antioxidant activity [GO:0016209]; cholesterol transfer activity [GO:0120020]; heparan sulfate proteoglycan binding [GO:0043395]; heparin binding [GO:0008201]; hydroxyapatite binding [GO:0046848]; identical protein binding [GO:0042802]; lipid binding [GO:0008289]; lipid transporter activity [GO:0005319]; lipoprotein particle binding [GO:0071813]; low-density lip…	cell surface [GO:0009986]; chylomicron [GO:0042627]; cytoplasm [GO:0005737]; cytosol [GO:0005829]; dendrite [GO:0030425]; discoidal high-density lipoprotein particle [GO:0034365]; endoplasmic reticulum [GO:0005783]; endosome [GO:0005768]; extracellular matrix [GO:0031012]; extracellular region [GO:0005576]; extracellular space [GO:0005615]; extrinsic component of external side of plasma membrane …	SUBCELLULAR LOCATION: Secreted {ECO:0000250|UniProtKB:P02649}. Secreted, extracellular space {ECO:0000250|UniProtKB:P02649}. Secreted, extracellular space, extracellular matrix {ECO:0000250|UniProtKB:P02649}. Note=In the plasma, APOE is associated with chylomicrons, chylomicrons remnants, VLDL, LDL and HDL lipoproteins. Lipid poor oligomeric APOE is associated with the extracellular matrix in a c…	104.2	14	14	177000	4	4	4	NA	140.22	19	19	903000	6	6	15	NA	129.76	22	22	601000	6	6	13	NA	167.64	23	23	1450000	7	7	9	NA
Q01339|APOH_MOUSE	Q01339	Apoh	Beta-2-glycoprotein 1 (APC inhibitor) (Activated protein C-binding protein) (Apolipoprotein H) (Apo-H) (Beta-2-glycoprotein I) (B2GPI) (Beta(2)GPI)	345	cell surface [GO:0009986]; chylomicron [GO:0042627]; cytoplasm [GO:0005737]; extracellular space [GO:0005615]; high-density lipoprotein particle [GO:0034364]; plasma membrane [GO:0005886]; very-low-density lipoprotein particle [GO:0034361]; heparin binding [GO:0008201]; identical protein binding [GO:0042802]; lipid binding [GO:0008289]; lipoprotein lipase activator activity [GO:0060230]; phosphol…	animal organ regeneration [GO:0031100]; blood coagulation [GO:0007596]; blood coagulation, intrinsic pathway [GO:0007597]; negative regulation of angiogenesis [GO:0016525]; negative regulation of blood coagulation [GO:0030195]; negative regulation of endothelial cell migration [GO:0010596]; negative regulation of endothelial cell proliferation [GO:0001937]; negative regulation of fibrinolysis [GO…	heparin binding [GO:0008201]; identical protein binding [GO:0042802]; lipid binding [GO:0008289]; lipoprotein lipase activator activity [GO:0060230]; phospholipid binding [GO:0005543]	cell surface [GO:0009986]; chylomicron [GO:0042627]; cytoplasm [GO:0005737]; extracellular space [GO:0005615]; high-density lipoprotein particle [GO:0034364]; plasma membrane [GO:0005886]; very-low-density lipoprotein particle [GO:0034361]	SUBCELLULAR LOCATION: Secreted.	219.31	37	37	1160000	11	11	20	Carbamidomethylation	227.19	37	37	3820000	13	13	45	Carbamidomethylation; Deamidation (NQ); Mutation	219.47	40	40	1920000	12	12	33	Carbamidomethylation	192.55	22	22	1540000	7	7	17	Carbamidomethylation
tr|G3X9D6|G3X9D6_MOUSE	G3X9D6	Apon	Apolipoprotein N	251	cytoplasm [GO:0005737]; extracellular space [GO:0005615]; cholesterol metabolic process [GO:0008203]	cholesterol metabolic process [GO:0008203]		cytoplasm [GO:0005737]; extracellular space [GO:0005615]		NA	NA	NA	NA	NA	NA	NA	NA	28.55	3	3	70100	1	1	1	NA	NA	NA	NA	NA	NA	NA	NA	NA	20.14	3	3	33400	1	1	1	NA
Q9DCZ4|MIC26_MOUSE	Q9DCZ4	Apoo	MICOS complex subunit Mic26 (Apolipoprotein O) (MICOS complex subunit Mic23) (Protein FAM121B)	198	cytosol [GO:0005829]; endoplasmic reticulum membrane [GO:0005789]; extracellular region [GO:0005576]; Golgi membrane [GO:0000139]; integral component of mitochondrial inner membrane [GO:0031305]; MICOS complex [GO:0061617]; mitochondrion [GO:0005739]; cristae formation [GO:0042407]	cristae formation [GO:0042407]		cytosol [GO:0005829]; endoplasmic reticulum membrane [GO:0005789]; extracellular region [GO:0005576]; Golgi membrane [GO:0000139]; integral component of mitochondrial inner membrane [GO:0031305]; MICOS complex [GO:0061617]; mitochondrion [GO:0005739]	SUBCELLULAR LOCATION: Mitochondrion inner membrane {ECO:0000250|UniProtKB:Q9BUR5}; Single-pass membrane protein {ECO:0000255}. Mitochondrion {ECO:0000269|PubMed:24743151}. Endoplasmic reticulum membrane {ECO:0000250|UniProtKB:Q9BUR5}. Golgi apparatus membrane {ECO:0000250|UniProtKB:Q9BUR5}. Note=Exists in three distinct forms: a glycosylated and secreted form, an ER/Golgi-resident form and a non-…	48.74	8	8	80400	1	1	1	NA	26.46	4	4	45700	1	1	1	NA	NA	NA	NA	NA	NA	NA	NA	NA	NA	NA	NA	NA	NA	NA	NA	NA
P08030|APT_MOUSE	P08030	Aprt	Adenine phosphoribosyltransferase (APRT) (EC 2.4.2.7)	180	cytoplasm [GO:0005737]; cytosol [GO:0005829]; nucleoplasm [GO:0005654]; adenine binding [GO:0002055]; adenine phosphoribosyltransferase activity [GO:0003999]; AMP binding [GO:0016208]; adenine metabolic process [GO:0046083]; adenine salvage [GO:0006168]; AMP salvage [GO:0044209]; cellular response to insulin stimulus [GO:0032869]; grooming behavior [GO:0007625]; lactation [GO:0007595]; purine rib…	adenine metabolic process [GO:0046083]; adenine salvage [GO:0006168]; AMP salvage [GO:0044209]; cellular response to insulin stimulus [GO:0032869]; grooming behavior [GO:0007625]; lactation [GO:0007595]; purine ribonucleoside salvage [GO:0006166]	adenine binding [GO:0002055]; adenine phosphoribosyltransferase activity [GO:0003999]; AMP binding [GO:0016208]	cytoplasm [GO:0005737]; cytosol [GO:0005829]; nucleoplasm [GO:0005654]	SUBCELLULAR LOCATION: Cytoplasm.	89.28	7	7	314000	1	1	8	NA	70.41	14	14	190000	2	2	6	NA	NA	NA	NA	NA	NA	NA	NA	NA	59.46	7	7	65600	1	1	9	NA
Q5XJY5|COPD_MOUSE	Q5XJY5	Arcn1	Coatomer subunit delta (Archain) (Delta-coat protein) (Delta-COP)	511	COPI vesicle coat [GO:0030126]; COPI-coated vesicle [GO:0030137]; cytosol [GO:0005829]; endoplasmic reticulum [GO:0005783]; Golgi apparatus [GO:0005794]; Golgi membrane [GO:0000139]; adult locomotory behavior [GO:0008344]; cerebellar Purkinje cell layer maturation [GO:0021691]; endoplasmic reticulum to Golgi vesicle-mediated transport [GO:0006888]; Golgi localization [GO:0051645]; Golgi vesicle t…	adult locomotory behavior [GO:0008344]; cerebellar Purkinje cell layer maturation [GO:0021691]; endoplasmic reticulum to Golgi vesicle-mediated transport [GO:0006888]; Golgi localization [GO:0051645]; Golgi vesicle transport [GO:0048193]; pigmentation [GO:0043473]; protein transport [GO:0015031]; retrograde vesicle-mediated transport, Golgi to endoplasmic reticulum [GO:0006890]		COPI-coated vesicle [GO:0030137]; COPI vesicle coat [GO:0030126]; cytosol [GO:0005829]; endoplasmic reticulum [GO:0005783]; Golgi apparatus [GO:0005794]; Golgi membrane [GO:0000139]	SUBCELLULAR LOCATION: Cytoplasm {ECO:0000250}. Golgi apparatus membrane {ECO:0000250}; Peripheral membrane protein {ECO:0000250}; Cytoplasmic side {ECO:0000250}. Cytoplasmic vesicle, COPI-coated vesicle membrane {ECO:0000250}; Peripheral membrane protein {ECO:0000250}; Cytoplasmic side {ECO:0000250}. Note=The coatomer is cytoplasmic or polymerized on the cytoplasmic side of the Golgi, as well as …	129.71	11	11	249000	5	5	7	NA	61.98	4	4	155000	2	2	2	NA	79.51	10	10	281000	5	5	5	NA	88.42	8	8	304000	4	4	6	NA
P84078|ARF1_MOUSE	P84078	Arf1	ADP-ribosylation factor 1	181	cell leading edge [GO:0031252]; COPI-coated vesicle [GO:0030137]; cytosol [GO:0005829]; endomembrane system [GO:0012505]; glutamatergic synapse [GO:0098978]; Golgi apparatus [GO:0005794]; Golgi membrane [GO:0000139]; late endosome [GO:0005770]; neuron projection [GO:0043005]; perinuclear region of cytoplasm [GO:0048471]; peroxisomal membrane [GO:0005778]; plasma membrane [GO:0005886]; postsynapti…	actin filament organization [GO:0007015]; cellular copper ion homeostasis [GO:0006878]; cellular response to virus [GO:0098586]; dendritic spine organization [GO:0097061]; Golgi to transport vesicle transport [GO:0055108]; intracellular protein transport [GO:0006886]; long-term synaptic depression [GO:0060292]; lysosomal membrane organization [GO:0097212]; mitotic cleavage furrow ingression [GO:1…	GDP binding [GO:0019003]; GTP binding [GO:0005525]; magnesium ion binding [GO:0000287]; phospholipase D activator activity [GO:1990583]; protein domain specific binding [GO:0019904]	cell leading edge [GO:0031252]; COPI-coated vesicle [GO:0030137]; cytosol [GO:0005829]; endomembrane system [GO:0012505]; glutamatergic synapse [GO:0098978]; Golgi apparatus [GO:0005794]; Golgi membrane [GO:0000139]; late endosome [GO:0005770]; neuron projection [GO:0043005]; perinuclear region of cytoplasm [GO:0048471]; peroxisomal membrane [GO:0005778]; plasma membrane [GO:0005886]; postsynapti…	SUBCELLULAR LOCATION: Golgi apparatus. Cytoplasm, perinuclear region {ECO:0000250}. Cell junction, synapse, synaptosome {ECO:0000250}. Cell junction, synapse, postsynaptic density {ECO:0000250}. Membrane {ECO:0000250|UniProtKB:P84077}; Lipid-anchor {ECO:0000250|UniProtKB:P84077}. Golgi apparatus, trans-Golgi network membrane {ECO:0000269|PubMed:11950392}; Lipid-anchor {ECO:0000305}.	201.79	47	47	886000	8	4	38	Deamidation (NQ)	118.65	35	35	346000	5	1	10	NA	147.72	52	52	959000	8	4	17	Oxidation (M)	152.2	42	42	76400	7	1	9	Acetylation (Protein N-term)
P61205|ARF3_MOUSE	P61205	Arf3	ADP-ribosylation factor 3	181	Golgi apparatus [GO:0005794]; perinuclear region of cytoplasm [GO:0048471]; plasma membrane [GO:0005886]; GTP binding [GO:0005525]; intracellular protein transport [GO:0006886]; protein transport [GO:0015031]; retrograde vesicle-mediated transport, Golgi to endoplasmic reticulum [GO:0006890]; vesicle-mediated transport [GO:0016192]	intracellular protein transport [GO:0006886]; protein transport [GO:0015031]; retrograde vesicle-mediated transport, Golgi to endoplasmic reticulum [GO:0006890]; vesicle-mediated transport [GO:0016192]	GTP binding [GO:0005525]	Golgi apparatus [GO:0005794]; perinuclear region of cytoplasm [GO:0048471]; plasma membrane [GO:0005886]	SUBCELLULAR LOCATION: Golgi apparatus {ECO:0000250}. Cytoplasm, perinuclear region {ECO:0000250}.	201.79	47	47	886000	8	4	38	Deamidation (NQ)	118.65	35	35	346000	5	1	10	NA	NA	NA	NA	NA	NA	NA	NA	NA	152.2	42	42	76400	7	1	9	Acetylation (Protein N-term)
P61750|ARF4_MOUSE	P61750	Arf4	ADP-ribosylation factor 4	180	cytoplasm [GO:0005737]; cytosol [GO:0005829]; dendritic spine [GO:0043197]; glutamatergic synapse [GO:0098978]; Golgi apparatus [GO:0005794]; plasma membrane [GO:0005886]; ruffle membrane [GO:0032587]; epidermal growth factor receptor binding [GO:0005154]; GTP binding [GO:0005525]; activation of phospholipase D activity [GO:0031584]; apical protein localization [GO:0045176]; brain development [GO…	activation of phospholipase D activity [GO:0031584]; apical protein localization [GO:0045176]; brain development [GO:0007420]; cell migration [GO:0016477]; dendritic spine development [GO:0060996]; epidermal growth factor receptor signaling pathway [GO:0007173]; establishment or maintenance of epithelial cell apical/basal polarity [GO:0045197]; intracellular protein transport [GO:0006886]; learni…	epidermal growth factor receptor binding [GO:0005154]; GTP binding [GO:0005525]	cytoplasm [GO:0005737]; cytosol [GO:0005829]; dendritic spine [GO:0043197]; glutamatergic synapse [GO:0098978]; Golgi apparatus [GO:0005794]; plasma membrane [GO:0005886]; ruffle membrane [GO:0032587]	SUBCELLULAR LOCATION: Golgi apparatus. Membrane {ECO:0000250|UniProtKB:P18085}; Lipid-anchor {ECO:0000250|UniProtKB:P18085}.	116.5	33	33	149000	5	2	17	NA	98.03	33	33	199000	5	2	9	NA	120.11	31	31	268000	5	2	11	NA	NA	NA	NA	NA	NA	NA	NA	NA
P84084|ARF5_MOUSE	P84084	Arf5	ADP-ribosylation factor 5	180	cytoplasm [GO:0005737]; Golgi apparatus [GO:0005794]; perinuclear region of cytoplasm [GO:0048471]; plasma membrane [GO:0005886]; GTP binding [GO:0005525]; intracellular protein transport [GO:0006886]; protein transport [GO:0015031]; retrograde vesicle-mediated transport, Golgi to endoplasmic reticulum [GO:0006890]; vesicle-mediated transport [GO:0016192]	intracellular protein transport [GO:0006886]; protein transport [GO:0015031]; retrograde vesicle-mediated transport, Golgi to endoplasmic reticulum [GO:0006890]; vesicle-mediated transport [GO:0016192]	GTP binding [GO:0005525]	cytoplasm [GO:0005737]; Golgi apparatus [GO:0005794]; perinuclear region of cytoplasm [GO:0048471]; plasma membrane [GO:0005886]	SUBCELLULAR LOCATION: Golgi apparatus. Cytoplasm, perinuclear region {ECO:0000250|UniProtKB:P84085}. Membrane {ECO:0000250|UniProtKB:P84085}; Lipid-anchor {ECO:0000250|UniProtKB:P84085}. Golgi apparatus, trans-Golgi network membrane {ECO:0000269|PubMed:11950392}; Lipid-anchor {ECO:0000305}.	163.63	39	39	29600	6	2	20	NA	109.61	35	35	72800	5	1	9	NA	116.85	31	31	0	5	1	10	NA	NA	NA	NA	NA	NA	NA	NA	NA
G3X9K3|BIG1_MOUSE	G3X9K3	Arfgef1	Brefeldin A-inhibited guanine nucleotide-exchange protein 1 (BIG1) (Brefeldin A-inhibited GEP 1) (ADP-ribosylation factor guanine nucleotide-exchange factor 1)	1846	cytosol [GO:0005829]; Golgi apparatus [GO:0005794]; Golgi membrane [GO:0000139]; nuclear matrix [GO:0016363]; nucleolus [GO:0005730]; nucleoplasm [GO:0005654]; perinuclear region of cytoplasm [GO:0048471]; small nuclear ribonucleoprotein complex [GO:0030532]; trans-Golgi network [GO:0005802]; guanyl-nucleotide exchange factor activity [GO:0005085]; myosin binding [GO:0017022]; protein kinase A re…	endomembrane system organization [GO:0010256]; Golgi organization [GO:0007030]; negative regulation of actin filament polymerization [GO:0030837]; negative regulation of GTPase activity [GO:0034260]; neuron projection development [GO:0031175]; positive regulation of protein glycosylation in Golgi [GO:0090284]; positive regulation of protein kinase B signaling [GO:0051897]; positive regulation of …	guanyl-nucleotide exchange factor activity [GO:0005085]; myosin binding [GO:0017022]; protein kinase A regulatory subunit binding [GO:0034237]	cytosol [GO:0005829]; Golgi apparatus [GO:0005794]; Golgi membrane [GO:0000139]; nuclear matrix [GO:0016363]; nucleolus [GO:0005730]; nucleoplasm [GO:0005654]; perinuclear region of cytoplasm [GO:0048471]; small nuclear ribonucleoprotein complex [GO:0030532]; trans-Golgi network [GO:0005802]	SUBCELLULAR LOCATION: Cytoplasm {ECO:0000250}. Cytoplasm, perinuclear region {ECO:0000250}. Golgi apparatus {ECO:0000250}. Golgi apparatus, trans-Golgi network {ECO:0000250}. Nucleus {ECO:0000250}. Nucleus, nucleolus {ECO:0000250}. Nucleus matrix {ECO:0000250}. Membrane {ECO:0000250}. Note=Translocates from cytoplasm to membranes and nucleus upon cAMP treatment. {ECO:0000250}.	NA	NA	NA	NA	NA	NA	NA	NA	30.18	1	1	0	1	1	1	Carbamidomethylation	24.64	0	0	989000	1	1	1	NA	NA	NA	NA	NA	NA	NA	NA	NA
Q5FWK3|RHG01_MOUSE	Q5FWK3	Arhgap1	Rho GTPase-activating protein 1 (Rho-type GTPase-activating protein 1)	439	cell leading edge [GO:0031252]; cytoplasm [GO:0005737]; endosome membrane [GO:0010008]; perinuclear region of cytoplasm [GO:0048471]; plasma membrane [GO:0005886]; ruffle [GO:0001726]; GTPase activator activity [GO:0005096]; SH3 domain binding [GO:0017124]; small GTPase binding [GO:0031267]; endosomal transport [GO:0016197]; negative regulation of endocytic recycling [GO:2001136]; regulation of G…	endosomal transport [GO:0016197]; negative regulation of endocytic recycling [GO:2001136]; regulation of GTPase activity [GO:0043087]; small GTPase mediated signal transduction [GO:0007264]; transferrin transport [GO:0033572]	GTPase activator activity [GO:0005096]; SH3 domain binding [GO:0017124]; small GTPase binding [GO:0031267]	cell leading edge [GO:0031252]; cytoplasm [GO:0005737]; endosome membrane [GO:0010008]; perinuclear region of cytoplasm [GO:0048471]; plasma membrane [GO:0005886]; ruffle [GO:0001726]	SUBCELLULAR LOCATION: Cytoplasm {ECO:0000250}.	NA	NA	NA	NA	NA	NA	NA	NA	63.34	3	3	0	2	1	2	NA	32.86	2	2	0	1	1	1	NA	35.12	2	2	30500	1	1	1	NA
Q99PT1|GDIR1_MOUSE	Q99PT1	Arhgdia	Rho GDP-dissociation inhibitor 1 (Rho GDI 1) (GDI-1) (Rho-GDI alpha)	204	cytosol [GO:0005829]; extracellular space [GO:0005615]; immunological synapse [GO:0001772]; membrane [GO:0016020]; nucleus [GO:0005634]; synapse [GO:0045202]; fatty acid binding [GO:0005504]; GTPase activator activity [GO:0005096]; Hsp90 protein binding [GO:0051879]; protein kinase binding [GO:0019901]; Rho GDP-dissociation inhibitor activity [GO:0005094]; small GTPase binding [GO:0031267]; cellu…	cellular response to mechanical stimulus [GO:0071260]; cellular response to organic cyclic compound [GO:0071407]; cellular response to redox state [GO:0071461]; negative regulation of cell migration [GO:0030336]; regulation of actin cytoskeleton reorganization [GO:2000249]; regulation of cell shape [GO:0008360]; regulation of protein localization [GO:0032880]; regulation of Rho protein signal tra…	fatty acid binding [GO:0005504]; GTPase activator activity [GO:0005096]; Hsp90 protein binding [GO:0051879]; protein kinase binding [GO:0019901]; Rho GDP-dissociation inhibitor activity [GO:0005094]; small GTPase binding [GO:0031267]	cytosol [GO:0005829]; extracellular space [GO:0005615]; immunological synapse [GO:0001772]; membrane [GO:0016020]; nucleus [GO:0005634]; synapse [GO:0045202]	SUBCELLULAR LOCATION: Cytoplasm {ECO:0000269|PubMed:23434736}.	263.14	56	56	4440000	7	7	70	Carbamidomethylation; Acetylation (Protein N-term)	190.87	60	60	3250000	8	8	28	Carbamidomethylation; Acetylation (Protein N-term)	182.98	29	29	1110000	4	4	13	NA	246.23	45	45	3730000	8	8	41	Carbamidomethylation
Q61599|GDIR2_MOUSE	Q61599	Arhgdib	Rho GDP-dissociation inhibitor 2 (Rho GDI 2) (D4) (Rho-GDI beta)	200	cytosol [GO:0005829]; membrane [GO:0016020]; GTPase activator activity [GO:0005096]; GTPase activity [GO:0003924]; Rho GDP-dissociation inhibitor activity [GO:0005094]; small GTPase binding [GO:0031267]; cellular response to redox state [GO:0071461]; negative regulation of trophoblast cell migration [GO:1901164]; regulation of actin cytoskeleton reorganization [GO:2000249]; regulation of Rho prot…	cellular response to redox state [GO:0071461]; negative regulation of trophoblast cell migration [GO:1901164]; regulation of actin cytoskeleton reorganization [GO:2000249]; regulation of Rho protein signal transduction [GO:0035023]; Rho protein signal transduction [GO:0007266]	GTPase activator activity [GO:0005096]; GTPase activity [GO:0003924]; Rho GDP-dissociation inhibitor activity [GO:0005094]; small GTPase binding [GO:0031267]	cytosol [GO:0005829]; membrane [GO:0016020]	SUBCELLULAR LOCATION: Cytoplasm, cytosol {ECO:0000250|UniProtKB:P52566}.	148.65	45	45	787000	6	6	15	NA	39.34	4	4	47200	1	1	1	NA	73.72	20	20	286000	3	3	5	NA	149.82	46	46	1940000	6	6	9	Carbamidomethylation
tr|Q68FM7|Q68FM7_MOUSE	Q68FM7	Arhgef11	Rho guanine nucleotide exchange factor (GEF) 11	1552	cytoplasm [GO:0005737]; membrane [GO:0016020]; G protein-coupled receptor binding [GO:0001664]; GTPase activator activity [GO:0005096]; guanyl-nucleotide exchange factor activity [GO:0005085]; G protein-coupled receptor signaling pathway [GO:0007186]; positive regulation of transcription, DNA-templated [GO:0045893]; Rho protein signal transduction [GO:0007266]	G protein-coupled receptor signaling pathway [GO:0007186]; positive regulation of transcription, DNA-templated [GO:0045893]; Rho protein signal transduction [GO:0007266]	G protein-coupled receptor binding [GO:0001664]; GTPase activator activity [GO:0005096]; guanyl-nucleotide exchange factor activity [GO:0005085]	cytoplasm [GO:0005737]; membrane [GO:0016020]	SUBCELLULAR LOCATION: Cytoplasm {ECO:0000256|ARBA:ARBA00004496}. Membrane {ECO:0000256|ARBA:ARBA00004370}.	NA	NA	NA	NA	NA	NA	NA	NA	30.51	1	1	41000	1	1	1	NA	NA	NA	NA	NA	NA	NA	NA	NA	20.54	1	1	11300	1	1	1	NA
P61211|ARL1_MOUSE	P61211	Arl1	ADP-ribosylation factor-like protein 1	181	cytoplasm [GO:0005737]; cytosol [GO:0005829]; Golgi apparatus [GO:0005794]; Golgi membrane [GO:0000139]; trans-Golgi network [GO:0005802]; enzyme activator activity [GO:0008047]; GTP binding [GO:0005525]; GTPase activity [GO:0003924]; metal ion binding [GO:0046872]; protein domain specific binding [GO:0019904]; activation of phospholipase D activity [GO:0031584]; Golgi organization [GO:0007030]; …	activation of phospholipase D activity [GO:0031584]; Golgi organization [GO:0007030]; Golgi vesicle transport [GO:0048193]; intracellular protein transport [GO:0006886]; protein localization to Golgi apparatus [GO:0034067]; retrograde transport, endosome to Golgi [GO:0042147]; toxin metabolic process [GO:0009404]; vesicle-mediated transport [GO:0016192]	enzyme activator activity [GO:0008047]; GTPase activity [GO:0003924]; GTP binding [GO:0005525]; metal ion binding [GO:0046872]; protein domain specific binding [GO:0019904]	cytoplasm [GO:0005737]; cytosol [GO:0005829]; Golgi apparatus [GO:0005794]; Golgi membrane [GO:0000139]; trans-Golgi network [GO:0005802]	SUBCELLULAR LOCATION: Golgi apparatus membrane {ECO:0000250}; Peripheral membrane protein {ECO:0000250}; Cytoplasmic side {ECO:0000250}. Membrane {ECO:0000250|UniProtKB:P40616}; Lipid-anchor {ECO:0000250|UniProtKB:P40616}.	46.24	6	6	40900	1	1	1	NA	42.02	6	6	83200	1	1	1	NA	NA	NA	NA	NA	NA	NA	NA	NA	NA	NA	NA	NA	NA	NA	NA	NA
Q9WUL7|ARL3_MOUSE	Q9WUL7	Arl3	ADP-ribosylation factor-like protein 3	182	axoneme [GO:0005930]; centrosome [GO:0005813]; ciliary basal body [GO:0036064]; ciliary transition zone [GO:0035869]; cilium [GO:0005929]; cytoplasm [GO:0005737]; cytoplasmic microtubule [GO:0005881]; Golgi apparatus [GO:0005794]; Golgi membrane [GO:0000139]; microtubule cytoskeleton [GO:0015630]; midbody [GO:0030496]; nucleoplasm [GO:0005654]; nucleus [GO:0005634]; photoreceptor connecting ciliu…	cilium assembly [GO:0060271]; Golgi to plasma membrane transport [GO:0006893]; intraciliary transport [GO:0042073]; kidney development [GO:0001822]; mitotic cytokinesis [GO:0000281]; photoreceptor cell development [GO:0042461]; post-Golgi vesicle-mediated transport [GO:0006892]; protein localization to ciliary membrane [GO:1903441]; protein localization to cilium [GO:0061512]; small GTPase mediat…	GDP binding [GO:0019003]; GTPase activating protein binding [GO:0032794]; GTPase activity [GO:0003924]; GTP binding [GO:0005525]; magnesium ion binding [GO:0000287]; microtubule binding [GO:0008017]	axoneme [GO:0005930]; centrosome [GO:0005813]; ciliary basal body [GO:0036064]; ciliary transition zone [GO:0035869]; cilium [GO:0005929]; cytoplasm [GO:0005737]; cytoplasmic microtubule [GO:0005881]; Golgi apparatus [GO:0005794]; Golgi membrane [GO:0000139]; microtubule cytoskeleton [GO:0015630]; midbody [GO:0030496]; nucleoplasm [GO:0005654]; nucleus [GO:0005634]; photoreceptor connecting ciliu…	SUBCELLULAR LOCATION: Golgi apparatus membrane; Peripheral membrane protein; Cytoplasmic side. Cytoplasm, cytoskeleton, spindle. Nucleus. Cytoplasm, cytoskeleton, microtubule organizing center, centrosome {ECO:0000250}. Cytoplasm {ECO:0000250}. Cell projection, cilium {ECO:0000250|UniProtKB:P36405}. Note=Detected predominantly in the photoreceptor connecting cilium. Centrosome-associated througho…	44.99	12	12	74900	2	2	2	NA	NA	NA	NA	NA	NA	NA	NA	NA	NA	NA	NA	NA	NA	NA	NA	NA	37.5	5	5	0	1	1	1	NA
Q9JKW0|AR6P1_MOUSE	Q9JKW0	Arl6ip1	ADP-ribosylation factor-like protein 6-interacting protein 1 (ARL-6-interacting protein 1) (Aip-1) (Protein TBX2)	203	cytoplasm [GO:0005737]; cytosol [GO:0005829]; endoplasmic reticulum [GO:0005783]; endoplasmic reticulum membrane [GO:0005789]; integral component of endoplasmic reticulum membrane [GO:0030176]; integral component of membrane [GO:0016021]; Sec61 translocon complex [GO:0005784]; identical protein binding [GO:0042802]; apoptotic process [GO:0006915]; cotranslational protein targeting to membrane [GO…	apoptotic process [GO:0006915]; cotranslational protein targeting to membrane [GO:0006613]; endoplasmic reticulum tubular network formation [GO:0071787]; endoplasmic reticulum tubular network membrane organization [GO:1990809]; negative regulation of apoptotic process [GO:0043066]; negative regulation of cysteine-type endopeptidase activity involved in apoptotic process [GO:0043154]; positive reg…	identical protein binding [GO:0042802]	cytoplasm [GO:0005737]; cytosol [GO:0005829]; endoplasmic reticulum [GO:0005783]; endoplasmic reticulum membrane [GO:0005789]; integral component of endoplasmic reticulum membrane [GO:0030176]; integral component of membrane [GO:0016021]; Sec61 translocon complex [GO:0005784]	SUBCELLULAR LOCATION: Endomembrane system {ECO:0000250|UniProtKB:Q15041}; Multi-pass membrane protein {ECO:0000255}. Endoplasmic reticulum membrane {ECO:0000250|UniProtKB:Q15041}; Multi-pass membrane protein {ECO:0000255}. Endoplasmic reticulum {ECO:0000269|PubMed:18684713}. Note=Predominantly localized to intracytoplasmic membranes. Preferentially localizes at the ER tubules and the edge of the …	66.8	5	5	121000	1	1	1	Carbamidomethylation	NA	NA	NA	NA	NA	NA	NA	NA	68	5	5	121000	1	1	1	Carbamidomethylation	NA	NA	NA	NA	NA	NA	NA	NA
Q9CQW2|ARL8B_MOUSE	Q9CQW2	Arl8b	ADP-ribosylation factor-like protein 8B (ADP-ribosylation factor-like protein 10C) (Novel small G protein indispensable for equal chromosome segregation 1)	186	axon [GO:0030424]; axon cytoplasm [GO:1904115]; cytoplasm [GO:0005737]; late endosome membrane [GO:0031902]; lysosomal membrane [GO:0005765]; lysosome [GO:0005764]; midbody [GO:0030496]; spindle midzone [GO:0051233]; synapse [GO:0045202]; vacuolar membrane [GO:0005774]; alpha-tubulin binding [GO:0043014]; beta-tubulin binding [GO:0048487]; GDP binding [GO:0019003]; GTP binding [GO:0005525]; GTPas…	anterograde axonal transport [GO:0008089]; antigen processing and presentation following phagocytosis [GO:0002747]; antigen processing and presentation of polysaccharide antigen via MHC class II [GO:0002505]; cell cycle [GO:0007049]; cell division [GO:0051301]; chromosome segregation [GO:0007059]; endosomal transport [GO:0016197]; endosome to lysosome transport of low-density lipoprotein particle…	alpha-tubulin binding [GO:0043014]; beta-tubulin binding [GO:0048487]; GDP binding [GO:0019003]; GTPase activity [GO:0003924]; GTP binding [GO:0005525]	axon [GO:0030424]; axon cytoplasm [GO:1904115]; cytoplasm [GO:0005737]; late endosome membrane [GO:0031902]; lysosomal membrane [GO:0005765]; lysosome [GO:0005764]; midbody [GO:0030496]; spindle midzone [GO:0051233]; synapse [GO:0045202]; vacuolar membrane [GO:0005774]	SUBCELLULAR LOCATION: Late endosome membrane {ECO:0000250|UniProtKB:Q9NVJ2}. Lysosome membrane {ECO:0000269|PubMed:30174114}. Cytoplasm, cytoskeleton, spindle {ECO:0000250|UniProtKB:Q9NVJ2}. Cell projection, axon {ECO:0000269|PubMed:30174114}. Cell junction, synapse {ECO:0000269|PubMed:30174114}. Note=Localizes with microtubules at the spindle mid-zone during mitosis. {ECO:0000250|UniProtKB:Q9NVJ…	NA	NA	NA	NA	NA	NA	NA	NA	20.27	5	5	97300	1	1	1	NA	65.98	10	10	455000	2	2	2	NA	NA	NA	NA	NA	NA	NA	NA	NA
Q9WV32|ARC1B_MOUSE	Q9WV32	Arpc1b	Actin-related protein 2/3 complex subunit 1B (Arp2/3 complex 41 kDa subunit) (p41-ARC)	372	Arp2/3 protein complex [GO:0005885]; cytoplasm [GO:0005737]; nucleus [GO:0005634]; tubulobulbar complex [GO:0036284]; actin filament binding [GO:0051015]; protein-containing complex binding [GO:0044877]; structural constituent of cytoskeleton [GO:0005200]; Arp2/3 complex-mediated actin nucleation [GO:0034314]	Arp2/3 complex-mediated actin nucleation [GO:0034314]	actin filament binding [GO:0051015]; protein-containing complex binding [GO:0044877]; structural constituent of cytoskeleton [GO:0005200]	Arp2/3 protein complex [GO:0005885]; cytoplasm [GO:0005737]; nucleus [GO:0005634]; tubulobulbar complex [GO:0036284]	SUBCELLULAR LOCATION: Cytoplasm, cytoskeleton {ECO:0000250|UniProtKB:O15143}. Nucleus {ECO:0000250|UniProtKB:O15143}.	96.19	9	9	203000	2	2	3	Carbamidomethylation; Acetylation (Protein N-term)	111.59	12	12	196000	3	3	4	Carbamidomethylation; Acetylation (Protein N-term)	134.41	15	15	261000	4	4	6	Carbamidomethylation; Acetylation (Protein N-term)	113.01	9	9	275000	2	2	2	Carbamidomethylation; Acetylation (Protein N-term)
Q9CVB6|ARPC2_MOUSE	Q9CVB6	Arpc2	Actin-related protein 2/3 complex subunit 2 (Arp2/3 complex 34 kDa subunit) (p34-ARC)	300	actin filament branch point [GO:0061834]; apical dendrite [GO:0097440]; Arp2/3 protein complex [GO:0005885]; axon terminus [GO:0043679]; cell leading edge [GO:0031252]; cell surface [GO:0009986]; concave side of sperm head [GO:0061830]; cytoplasm [GO:0005737]; dendritic shaft [GO:0043198]; dendritic spine [GO:0043197]; endosome [GO:0005768]; filamentous actin [GO:0031941]; focal adhesion [GO:0005…	actin filament polymerization [GO:0030041]; Arp2/3 complex-mediated actin nucleation [GO:0034314]; cellular response to epidermal growth factor stimulus [GO:0071364]; cellular response to platelet-derived growth factor stimulus [GO:0036120]; cellular response to rapamycin [GO:0072752]; positive regulation of actin cytoskeleton reorganization [GO:2000251]; positive regulation of actin filament pol…	actin filament binding [GO:0051015]; ATPase binding [GO:0051117]; glutamate receptor binding [GO:0035254]; protein-containing complex binding [GO:0044877]; structural constituent of cytoskeleton [GO:0005200]	actin filament branch point [GO:0061834]; apical dendrite [GO:0097440]; Arp2/3 protein complex [GO:0005885]; axon terminus [GO:0043679]; cell leading edge [GO:0031252]; cell surface [GO:0009986]; concave side of sperm head [GO:0061830]; cytoplasm [GO:0005737]; dendritic shaft [GO:0043198]; dendritic spine [GO:0043197]; endosome [GO:0005768]; filamentous actin [GO:0031941]; focal adhesion [GO:0005…	SUBCELLULAR LOCATION: Cytoplasm, cytoskeleton {ECO:0000250|UniProtKB:O15144}. Cell projection {ECO:0000250|UniProtKB:O15144}. Cell junction, synapse, synaptosome {ECO:0000269|PubMed:24153177}. Nucleus {ECO:0000250|UniProtKB:O15144}.	146.29	27	27	685000	6	6	11	NA	152.23	21	21	584000	6	6	10	NA	NA	NA	NA	NA	NA	NA	NA	NA	161.29	21	21	626000	7	7	8	NA
Q9JM76|ARPC3_MOUSE	Q9JM76	Arpc3	Actin-related protein 2/3 complex subunit 3 (Arp2/3 complex 21 kDa subunit) (p21-ARC)	178	Arp2/3 protein complex [GO:0005885]; cell leading edge [GO:0031252]; cytoplasm [GO:0005737]; filamentous actin [GO:0031941]; growth cone leading edge [GO:0061850]; lamellipodium [GO:0030027]; nucleus [GO:0005634]; site of double-strand break [GO:0035861]; actin filament binding [GO:0051015]; structural constituent of cytoskeleton [GO:0005200]; Arp2/3 complex-mediated actin nucleation [GO:0034314]…	Arp2/3 complex-mediated actin nucleation [GO:0034314]; cellular response to nerve growth factor stimulus [GO:1990090]	actin filament binding [GO:0051015]; structural constituent of cytoskeleton [GO:0005200]	Arp2/3 protein complex [GO:0005885]; cell leading edge [GO:0031252]; cytoplasm [GO:0005737]; filamentous actin [GO:0031941]; growth cone leading edge [GO:0061850]; lamellipodium [GO:0030027]; nucleus [GO:0005634]; site of double-strand break [GO:0035861]	SUBCELLULAR LOCATION: Cytoplasm, cytoskeleton {ECO:0000250|UniProtKB:O15145}. Cell projection {ECO:0000250|UniProtKB:O15145}. Nucleus {ECO:0000250|UniProtKB:O15145}.	NA	NA	NA	NA	NA	NA	NA	NA	68.01	17	17	218000	3	3	5	NA	92.98	17	17	156000	3	3	5	Oxidation (M); Acetylation (Protein N-term)	84.8	13	13	256000	3	3	4	NA
P59999|ARPC4_MOUSE	P59999	Arpc4	Actin-related protein 2/3 complex subunit 4 (Arp2/3 complex 20 kDa subunit) (p20-ARC)	168	Arp2/3 protein complex [GO:0005885]; cell projection [GO:0042995]; cytoplasm [GO:0005737]; nucleus [GO:0005634]; site of double-strand break [GO:0035861]; actin filament binding [GO:0051015]; enzyme binding [GO:0019899]; protein-macromolecule adaptor activity [GO:0030674]; structural constituent of cytoskeleton [GO:0005200]; actin filament polymerization [GO:0030041]; Arp2/3 complex-mediated acti…	actin filament polymerization [GO:0030041]; Arp2/3 complex-mediated actin nucleation [GO:0034314]	actin filament binding [GO:0051015]; enzyme binding [GO:0019899]; protein-macromolecule adaptor activity [GO:0030674]; structural constituent of cytoskeleton [GO:0005200]	Arp2/3 protein complex [GO:0005885]; cell projection [GO:0042995]; cytoplasm [GO:0005737]; nucleus [GO:0005634]; site of double-strand break [GO:0035861]	SUBCELLULAR LOCATION: Cytoplasm, cytoskeleton {ECO:0000250|UniProtKB:P59998}. Cell projection {ECO:0000250|UniProtKB:P59998}. Nucleus {ECO:0000250|UniProtKB:P59998}.	66.42	12	12	120000	2	2	4	Acetylation (Protein N-term)	125.97	23	23	284000	4	4	7	Acetylation (Protein N-term)	NA	NA	NA	NA	NA	NA	NA	NA	84.94	11	11	122000	2	2	3	NA
Q9CPW4|ARPC5_MOUSE	Q9CPW4	Arpc5	Actin-related protein 2/3 complex subunit 5 (Arp2/3 complex 16 kDa subunit) (p16-ARC)	151	Arp2/3 protein complex [GO:0005885]; cytoplasm [GO:0005737]; endosome [GO:0005768]; growth cone [GO:0030426]; lamellipodium [GO:0030027]; neuron projection [GO:0043005]; nucleus [GO:0005634]; site of double-strand break [GO:0035861]; actin filament binding [GO:0051015]; structural constituent of cytoskeleton [GO:0005200]; actin filament network formation [GO:0051639]; Arp2/3 complex-mediated acti…	actin filament network formation [GO:0051639]; Arp2/3 complex-mediated actin nucleation [GO:0034314]; cell migration [GO:0016477]; lamellipodium organization [GO:0097581]; maintenance of cell polarity [GO:0030011]; microtubule organizing center localization [GO:0061842]; orbitofrontal cortex development [GO:0021769]; smooth muscle cell migration [GO:0014909]	actin filament binding [GO:0051015]; structural constituent of cytoskeleton [GO:0005200]	Arp2/3 protein complex [GO:0005885]; cytoplasm [GO:0005737]; endosome [GO:0005768]; growth cone [GO:0030426]; lamellipodium [GO:0030027]; neuron projection [GO:0043005]; nucleus [GO:0005634]; site of double-strand break [GO:0035861]	SUBCELLULAR LOCATION: Cytoplasm, cytoskeleton {ECO:0000250|UniProtKB:O15511}. Cell projection {ECO:0000250|UniProtKB:O15511}. Nucleus {ECO:0000250|UniProtKB:O15511}.	53.22	8	8	36500	1	1	2	NA	49.91	8	8	31600	1	1	1	NA	56.35	8	8	89700	1	1	2	NA	NA	NA	NA	NA	NA	NA	NA	NA
Q9WV54|ASAH1_MOUSE	Q9WV54	Asah1	Acid ceramidase (AC) (ACDase) (Acid CDase) (EC 3.5.1.23) (Acylsphingosine deacylase) (N-acylethanolamine hydrolase ASAH1) (EC 3.5.1.-) (N-acylsphingosine amidohydrolase) [Cleaved into: Acid ceramidase subunit alpha; Acid ceramidase subunit beta]	394	extracellular space [GO:0005615]; lysosome [GO:0005764]; nucleus [GO:0005634]; ceramidase activity [GO:0102121]; fatty acid amide hydrolase activity [GO:0017064]; hydrolase activity, acting on carbon-nitrogen (but not peptide) bonds [GO:0016810]; hydrolase activity, acting on carbon-nitrogen (but not peptide) bonds, in linear amides [GO:0016811]; N-acylsphingosine amidohydrolase activity [GO:0017…	cellular response to tumor necrosis factor [GO:0071356]; ceramide biosynthetic process [GO:0046513]; ceramide catabolic process [GO:0046514]; fatty acid metabolic process [GO:0006631]; keratinocyte differentiation [GO:0030216]; lung development [GO:0030324]; negative regulation of nucleic acid-templated transcription [GO:1903507]; regulation of programmed necrotic cell death [GO:0062098]; regulat…	ceramidase activity [GO:0102121]; fatty acid amide hydrolase activity [GO:0017064]; hydrolase activity, acting on carbon-nitrogen (but not peptide) bonds [GO:0016810]; hydrolase activity, acting on carbon-nitrogen (but not peptide) bonds, in linear amides [GO:0016811]; N-acylsphingosine amidohydrolase activity [GO:0017040]; nuclear receptor binding [GO:0016922]; transcription corepressor activity…	extracellular space [GO:0005615]; lysosome [GO:0005764]; nucleus [GO:0005634]	SUBCELLULAR LOCATION: Lysosome {ECO:0000250|UniProtKB:Q13510}. Secreted {ECO:0000250|UniProtKB:Q13510}. Note=Secretion is extremely low and localization to lysosomes is mannose-6-phosphate receptor-dependent. {ECO:0000250|UniProtKB:Q13510}.	20.93	3	3	0	1	1	1	NA	30.4	3	3	0	1	1	1	NA	NA	NA	NA	NA	NA	NA	NA	NA	NA	NA	NA	NA	NA	NA	NA	NA
Q91YI0|ARLY_MOUSE	Q91YI0	Asl	Argininosuccinate lyase (ASAL) (EC 4.3.2.1) (Arginosuccinase)	464	cell body fiber [GO:0070852]; cytoplasm [GO:0005737]; cytosol [GO:0005829]; endoplasmic reticulum [GO:0005783]; mitochondrial outer membrane [GO:0005741]; neuronal cell body [GO:0043025]; nucleus [GO:0005634]; perikaryon [GO:0043204]; perinuclear region of cytoplasm [GO:0048471]; argininosuccinate lyase activity [GO:0004056]; identical protein binding [GO:0042802]; ammonia assimilation cycle [GO:…	ammonia assimilation cycle [GO:0019676]; arginine biosynthetic process via ornithine [GO:0042450]; argininosuccinate metabolic process [GO:0000053]; cellular amino acid metabolic process [GO:0006520]; liver development [GO:0001889]; locomotory behavior [GO:0007626]; post-embryonic development [GO:0009791]; urea cycle [GO:0000050]	argininosuccinate lyase activity [GO:0004056]; identical protein binding [GO:0042802]	cell body fiber [GO:0070852]; cytoplasm [GO:0005737]; cytosol [GO:0005829]; endoplasmic reticulum [GO:0005783]; mitochondrial outer membrane [GO:0005741]; neuronal cell body [GO:0043025]; nucleus [GO:0005634]; perikaryon [GO:0043204]; perinuclear region of cytoplasm [GO:0048471]		96.78	10	10	267000	4	4	4	NA	NA	NA	NA	NA	NA	NA	NA	NA	NA	NA	NA	NA	NA	NA	NA	NA	28.84	2	2	0	1	1	1	NA
Q61024|ASNS_MOUSE	Q61024	Asns	Asparagine synthetase [glutamine-hydrolyzing] (EC 6.3.5.4) (Glutamine-dependent asparagine synthetase)	561	cytosol [GO:0005829]; asparagine synthase (glutamine-hydrolyzing) activity [GO:0004066]; ATP binding [GO:0005524]; identical protein binding [GO:0042802]; asparagine biosynthetic process [GO:0006529]; cellular response to glucose starvation [GO:0042149]; cellular response to hormone stimulus [GO:0032870]; glutamine metabolic process [GO:0006541]; L-asparagine biosynthetic process [GO:0070981]; li…	asparagine biosynthetic process [GO:0006529]; cellular response to glucose starvation [GO:0042149]; cellular response to hormone stimulus [GO:0032870]; glutamine metabolic process [GO:0006541]; L-asparagine biosynthetic process [GO:0070981]; liver development [GO:0001889]; negative regulation of apoptotic process [GO:0043066]; positive regulation of mitotic cell cycle [GO:0045931]; response to am…	asparagine synthase (glutamine-hydrolyzing) activity [GO:0004066]; ATP binding [GO:0005524]; identical protein binding [GO:0042802]	cytosol [GO:0005829]		145.11	18	18	694000	11	11	19	Carbamidomethylation; Oxidation (M)	68.54	8	8	309000	4	4	9	NA	84.06	6	6	184000	3	3	4	NA	50.81	7	7	156000	3	3	3	NA
Q925I1|ATAD3_MOUSE	Q925I1	Atad3	ATPase family AAA domain-containing protein 3 (AAA-ATPase TOB3)	591	integral component of membrane [GO:0016021]; mitochondrial inner membrane [GO:0005743]; mitochondrial nucleoid [GO:0042645]; mitochondrion [GO:0005739]; ATP binding [GO:0005524]; ATPase activity [GO:0016887]; identical protein binding [GO:0042802]; zinc ion binding [GO:0008270]; antiviral innate immune response [GO:0140374]; mitochondrion organization [GO:0007005]; negative regulation of apoptoti…	antiviral innate immune response [GO:0140374]; mitochondrion organization [GO:0007005]; negative regulation of apoptotic process [GO:0043066]; regulation of cell growth [GO:0001558]	ATPase activity [GO:0016887]; ATP binding [GO:0005524]; identical protein binding [GO:0042802]; zinc ion binding [GO:0008270]	integral component of membrane [GO:0016021]; mitochondrial inner membrane [GO:0005743]; mitochondrial nucleoid [GO:0042645]; mitochondrion [GO:0005739]	SUBCELLULAR LOCATION: Mitochondrion inner membrane {ECO:0000250}; Single-pass membrane protein {ECO:0000250}. Mitochondrion matrix, mitochondrion nucleoid {ECO:0000250}. Note=In the mitochondrial inner membrane, enriched in sites with the potential to form contacts with the outer membrane. The N-terminal domain interacts with the inner surface of the mitochondrial outer membrane and the C-termina…	34.07	2	2	856000	1	1	1	NA	NA	NA	NA	NA	NA	NA	NA	NA	36.6	2	2	35100	1	1	1	NA	NA	NA	NA	NA	NA	NA	NA	NA
Q9CWJ9|PUR9_MOUSE	Q9CWJ9	Atic	Bifunctional purine biosynthesis protein ATIC (AICAR transformylase/inosine monophosphate cyclohydrolase) (ATIC) [Includes: Phosphoribosylaminoimidazolecarboxamide formyltransferase (EC 2.1.2.3) (5-aminoimidazole-4-carboxamide ribonucleotide formyltransferase) (AICAR formyltransferase) (AICAR transformylase); IMP cyclohydrolase (EC 3.5.4.10) (IMP synthase) (Inosinicase)]	592	cytosol [GO:0005829]; mitochondrion [GO:0005739]; plasma membrane [GO:0005886]; IMP cyclohydrolase activity [GO:0003937]; phosphoribosylaminoimidazolecarboxamide formyltransferase activity [GO:0004643]; protein homodimerization activity [GO:0042803]; 'de novo' IMP biosynthetic process [GO:0006189]; animal organ regeneration [GO:0031100]; brainstem development [GO:0003360]; cellular response to in…	'de novo' IMP biosynthetic process [GO:0006189]; animal organ regeneration [GO:0031100]; brainstem development [GO:0003360]; cellular response to interleukin-7 [GO:0098761]; cerebellum development [GO:0021549]; cerebral cortex development [GO:0021987]; dihydrofolate metabolic process [GO:0046452]; nucleoside metabolic process [GO:0009116]; response to inorganic substance [GO:0010035]; ribonucleot…	IMP cyclohydrolase activity [GO:0003937]; phosphoribosylaminoimidazolecarboxamide formyltransferase activity [GO:0004643]; protein homodimerization activity [GO:0042803]	cytosol [GO:0005829]; mitochondrion [GO:0005739]; plasma membrane [GO:0005886]		224.81	29	29	987000	12	12	31	Carbamidomethylation	204.74	27	27	1320000	11	11	30	Carbamidomethylation; Deamidation (NQ)	121.07	11	11	756000	5	5	14	NA	173.48	19	19	1390000	8	8	18	NA
Q8BH66|ATLA1_MOUSE	Q8BH66	Atl1	Atlastin-1 (EC 3.6.5.-) (Spastic paraplegia 3A homolog)	558	axon [GO:0030424]; cytoplasm [GO:0005737]; endoplasmic reticulum [GO:0005783]; endoplasmic reticulum membrane [GO:0005789]; endoplasmic reticulum tubular network [GO:0071782]; endoplasmic reticulum tubular network membrane [GO:0098826]; Golgi apparatus [GO:0005794]; Golgi cis cisterna [GO:0000137]; Golgi membrane [GO:0000139]; integral component of membrane [GO:0016021]; GTP binding [GO:0005525];…	axonogenesis [GO:0007409]; endoplasmic reticulum organization [GO:0007029]; endoplasmic reticulum tubular network membrane organization [GO:1990809]; protein homooligomerization [GO:0051260]	GTPase activity [GO:0003924]; GTP binding [GO:0005525]; identical protein binding [GO:0042802]	axon [GO:0030424]; cytoplasm [GO:0005737]; endoplasmic reticulum [GO:0005783]; endoplasmic reticulum membrane [GO:0005789]; endoplasmic reticulum tubular network [GO:0071782]; endoplasmic reticulum tubular network membrane [GO:0098826]; Golgi apparatus [GO:0005794]; Golgi cis cisterna [GO:0000137]; Golgi membrane [GO:0000139]; integral component of membrane [GO:0016021]	SUBCELLULAR LOCATION: Endoplasmic reticulum membrane {ECO:0000250|UniProtKB:Q8WXF7}; Multi-pass membrane protein {ECO:0000250|UniProtKB:Q8WXF7}. Golgi apparatus membrane {ECO:0000250|UniProtKB:Q8WXF7}; Multi-pass membrane protein {ECO:0000250|UniProtKB:Q8WXF7}. Cell projection, axon {ECO:0000250|UniProtKB:Q6PST4}. Note=Localizes to endoplasmic reticulum tubular network. {ECO:0000269|PubMed:246688…	59.71	3	3	35100	2	2	2	NA	23.46	1	1	19500	1	1	1	NA	NA	NA	NA	NA	NA	NA	NA	NA	NA	NA	NA	NA	NA	NA	NA	NA
Q8VDN2|AT1A1_MOUSE	Q8VDN2	Atp1a1	Sodium/potassium-transporting ATPase subunit alpha-1 (Na(+)/K(+) ATPase alpha-1 subunit) (EC 7.2.2.13) (Sodium pump subunit alpha-1)	1023	apical plasma membrane [GO:0016324]; basolateral plasma membrane [GO:0016323]; caveola [GO:0005901]; endoplasmic reticulum [GO:0005783]; endosome [GO:0005768]; Golgi apparatus [GO:0005794]; integral component of membrane [GO:0016021]; intercalated disc [GO:0014704]; lateral plasma membrane [GO:0016328]; membrane [GO:0016020]; membrane raft [GO:0045121]; myelin sheath [GO:0043209]; organelle membr…	cellular potassium ion homeostasis [GO:0030007]; cellular response to mechanical stimulus [GO:0071260]; cellular response to steroid hormone stimulus [GO:0071383]; cellular sodium ion homeostasis [GO:0006883]; membrane hyperpolarization [GO:0060081]; membrane repolarization [GO:0086009]; negative regulation of glucocorticoid biosynthetic process [GO:0031947]; negative regulation of heart contract…	ADP binding [GO:0043531]; ankyrin binding [GO:0030506]; ATP binding [GO:0005524]; chaperone binding [GO:0051087]; phosphatase activity [GO:0016791]; phosphatidylinositol 3-kinase binding [GO:0043548]; potassium ion binding [GO:0030955]; potassium transmembrane transporter activity, phosphorylative mechanism [GO:0008556]; protein domain specific binding [GO:0019904]; protein heterodimerization act…	apical plasma membrane [GO:0016324]; basolateral plasma membrane [GO:0016323]; caveola [GO:0005901]; endoplasmic reticulum [GO:0005783]; endosome [GO:0005768]; Golgi apparatus [GO:0005794]; integral component of membrane [GO:0016021]; intercalated disc [GO:0014704]; lateral plasma membrane [GO:0016328]; membrane [GO:0016020]; membrane raft [GO:0045121]; myelin sheath [GO:0043209]; organelle membr…	SUBCELLULAR LOCATION: Cell membrane, sarcolemma {ECO:0000250|UniProtKB:P05023}; Multi-pass membrane protein {ECO:0000255}.	264.19	15	15	1150000	11	11	27	Carbamidomethylation	215.5	17	17	1300000	14	8	38	Carbamidomethylation	164.31	14	14	1130000	11	11	25	Carbamidomethylation	168.08	14	14	949000	12	9	16	Acetylation (Protein N-term)
Q9WV27|AT1A4_MOUSE	Q9WV27	Atp1a4	Sodium/potassium-transporting ATPase subunit alpha-4 (Na(+)/K(+) ATPase alpha-4 subunit) (EC 7.2.2.13) (Sodium pump subunit alpha-4)	1032	photoreceptor cell cilium [GO:0097733]; rod photoreceptor outer segment [GO:0120200]; sodium:potassium-exchanging ATPase complex [GO:0005890]; sperm midpiece [GO:0097225]; ATP binding [GO:0005524]; ATPase-coupled cation transmembrane transporter activity [GO:0019829]; metal ion binding [GO:0046872]; P-type sodium:potassium-exchanging ATPase activity [GO:0005391]; potassium transmembrane transport…	cellular potassium ion homeostasis [GO:0030007]; cellular sodium ion homeostasis [GO:0006883]; fertilization [GO:0009566]; flagellated sperm motility [GO:0030317]; potassium ion import across plasma membrane [GO:1990573]; potassium ion transmembrane transport [GO:0071805]; proton transmembrane transport [GO:1902600]; regulation of cellular pH [GO:0030641]; regulation of membrane potential [GO:004…	ATPase-coupled cation transmembrane transporter activity [GO:0019829]; ATP binding [GO:0005524]; metal ion binding [GO:0046872]; potassium transmembrane transporter activity, phosphorylative mechanism [GO:0008556]; P-type sodium:potassium-exchanging ATPase activity [GO:0005391]	photoreceptor cell cilium [GO:0097733]; rod photoreceptor outer segment [GO:0120200]; sodium:potassium-exchanging ATPase complex [GO:0005890]; sperm midpiece [GO:0097225]	SUBCELLULAR LOCATION: Cell membrane; Multi-pass membrane protein.	NA	NA	NA	NA	NA	NA	NA	NA	131.4	5	5	0	5	1	9	Carbamidomethylation	NA	NA	NA	NA	NA	NA	NA	NA	94.78	4	4	55500	5	2	5	Carbamidomethylation; Acetylation (Protein N-term); 2-amino-3-oxo-butanoic_acid
P97370|AT1B3_MOUSE	P97370	Atp1b3	Sodium/potassium-transporting ATPase subunit beta-3 (Sodium/potassium-dependent ATPase subunit beta-3) (ATPB-3) (CD antigen CD298)	278	caveola [GO:0005901]; cytoplasm [GO:0005737]; melanosome [GO:0042470]; plasma membrane [GO:0005886]; sodium:potassium-exchanging ATPase complex [GO:0005890]; sperm flagellum [GO:0036126]; ATPase activator activity [GO:0001671]; ATPase binding [GO:0051117]; P-type sodium:potassium-exchanging ATPase activity [GO:0005391]; protein-macromolecule adaptor activity [GO:0030674]; cellular potassium ion h…	cellular potassium ion homeostasis [GO:0030007]; cellular sodium ion homeostasis [GO:0006883]; membrane repolarization [GO:0086009]; metal ion transport [GO:0030001]; positive regulation of ATPase activity [GO:0032781]; positive regulation of potassium ion import across plasma membrane [GO:1903288]; positive regulation of potassium ion transmembrane transporter activity [GO:1901018]; positive reg…	ATPase activator activity [GO:0001671]; ATPase binding [GO:0051117]; protein-macromolecule adaptor activity [GO:0030674]; P-type sodium:potassium-exchanging ATPase activity [GO:0005391]	caveola [GO:0005901]; cytoplasm [GO:0005737]; melanosome [GO:0042470]; plasma membrane [GO:0005886]; sodium:potassium-exchanging ATPase complex [GO:0005890]; sperm flagellum [GO:0036126]	SUBCELLULAR LOCATION: Cell membrane; Single-pass type II membrane protein. Melanosome {ECO:0000250}.	109.32	16	16	540000	3	3	13	Carbamidomethylation	112.04	16	16	745000	3	3	8	Carbamidomethylation	126.05	24	24	371000	6	6	6	Carbamidomethylation	NA	NA	NA	NA	NA	NA	NA	NA
Q8R429|AT2A1_MOUSE	Q8R429	Atp2a1	Sarcoplasmic/endoplasmic reticulum calcium ATPase 1 (SERCA1) (SR Ca(2+)-ATPase 1) (EC 7.2.2.10) (Calcium pump 1) (Calcium-transporting ATPase sarcoplasmic reticulum type, fast twitch skeletal muscle isoform) (Endoplasmic reticulum class 1/2 Ca(2+) ATPase)	994	endoplasmic reticulum [GO:0005783]; endoplasmic reticulum membrane [GO:0005789]; endoplasmic reticulum-Golgi intermediate compartment [GO:0005793]; H zone [GO:0031673]; I band [GO:0031674]; integral component of membrane [GO:0016021]; intracellular membrane-bounded organelle [GO:0043231]; membrane [GO:0016020]; mitochondrion [GO:0005739]; perinuclear region of cytoplasm [GO:0048471]; sarcoplasmic…	apoptotic mitochondrial changes [GO:0008637]; calcium ion import [GO:0070509]; calcium ion import into sarcoplasmic reticulum [GO:1990036]; calcium ion transmembrane transport [GO:0070588]; calcium ion transport [GO:0006816]; cellular calcium ion homeostasis [GO:0006874]; intrinsic apoptotic signaling pathway in response to endoplasmic reticulum stress [GO:0070059]; maintenance of mitochondrion l…	ATPase activity [GO:0016887]; ATP binding [GO:0005524]; calcium-dependent ATPase activity [GO:0030899]; calcium ion binding [GO:0005509]; calcium transmembrane transporter activity, phosphorylative mechanism [GO:0005388]; nucleotide-sugar transmembrane transporter activity [GO:0005338]; protein homodimerization activity [GO:0042803]; proton-exporting ATPase activity, phosphorylative mechanism [GO…	endoplasmic reticulum [GO:0005783]; endoplasmic reticulum-Golgi intermediate compartment [GO:0005793]; endoplasmic reticulum membrane [GO:0005789]; H zone [GO:0031673]; I band [GO:0031674]; integral component of membrane [GO:0016021]; intracellular membrane-bounded organelle [GO:0043231]; membrane [GO:0016020]; mitochondrion [GO:0005739]; perinuclear region of cytoplasm [GO:0048471]; sarcoplasmic…	SUBCELLULAR LOCATION: Endoplasmic reticulum membrane {ECO:0000250|UniProtKB:P04191}; Multi-pass membrane protein {ECO:0000250|UniProtKB:P04191}. Sarcoplasmic reticulum membrane {ECO:0000269|PubMed:26816378}; Multi-pass membrane protein {ECO:0000250|UniProtKB:P04191}.	244.92	19	19	542000	16	6	44	Carbamidomethylation; Acetylation (Protein N-term); Mutation	NA	NA	NA	NA	NA	NA	NA	NA	165.09	14	14	150000	13	6	17	Carbamidomethylation	NA	NA	NA	NA	NA	NA	NA	NA
O55143|AT2A2_MOUSE	O55143	Atp2a2	Sarcoplasmic/endoplasmic reticulum calcium ATPase 2 (SERCA2) (SR Ca(2+)-ATPase 2) (EC 7.2.2.10) (Calcium pump 2) (Calcium-transporting ATPase sarcoplasmic reticulum type, slow twitch skeletal muscle isoform) (Endoplasmic reticulum class 1/2 Ca(2+) ATPase)	1044	apical ectoplasmic specialization [GO:0061831]; calcium ion-transporting ATPase complex [GO:0090534]; endoplasmic reticulum [GO:0005783]; endoplasmic reticulum membrane [GO:0005789]; extrinsic component of cytoplasmic side of plasma membrane [GO:0031234]; longitudinal sarcoplasmic reticulum [GO:0014801]; membrane [GO:0016020]; perinuclear region of cytoplasm [GO:0048471]; plasma membrane bounded …	autophagosome assembly [GO:0000045]; autophagosome membrane docking [GO:0016240]; calcium ion import into sarcoplasmic reticulum [GO:1990036]; calcium ion transmembrane transport [GO:0070588]; calcium ion transport [GO:0006816]; calcium ion transport from cytosol to endoplasmic reticulum [GO:1903515]; cardiac muscle hypertrophy in response to stress [GO:0014898]; cellular calcium ion homeostasis …	ATPase activity [GO:0016887]; ATP binding [GO:0005524]; calcium ion binding [GO:0005509]; calcium transmembrane transporter activity, phosphorylative mechanism [GO:0005388]; calcium-transporting ATPase activity involved in regulation of cardiac muscle cell membrane potential [GO:0086039]; enzyme binding [GO:0019899]; ion channel binding [GO:0044325]; lutropin-choriogonadotropic hormone receptor b…	apical ectoplasmic specialization [GO:0061831]; calcium ion-transporting ATPase complex [GO:0090534]; endoplasmic reticulum [GO:0005783]; endoplasmic reticulum membrane [GO:0005789]; extrinsic component of cytoplasmic side of plasma membrane [GO:0031234]; longitudinal sarcoplasmic reticulum [GO:0014801]; membrane [GO:0016020]; perinuclear region of cytoplasm [GO:0048471]; plasma membrane bounded …	SUBCELLULAR LOCATION: Endoplasmic reticulum membrane {ECO:0000269|PubMed:23395171}; Multi-pass membrane protein {ECO:0000255}. Sarcoplasmic reticulum membrane {ECO:0000269|PubMed:22355118}; Multi-pass membrane protein {ECO:0000255}.	278.4	25	25	1290000	19	9	44	Carbamidomethylation	216.32	16	16	1370000	14	10	18	Carbamidomethylation; Oxidation (M)	245	21	21	868000	20	12	38	Carbamidomethylation	165.95	15	15	1200000	12	12	17	Carbamidomethylation
Q03265|ATPA_MOUSE	Q03265	Atp5f1a	ATP synthase subunit alpha, mitochondrial (ATP synthase F1 subunit alpha)	553	cell surface [GO:0009986]; COP9 signalosome [GO:0008180]; membrane [GO:0016020]; membrane raft [GO:0045121]; mitochondrial inner membrane [GO:0005743]; mitochondrial proton-transporting ATP synthase complex [GO:0005753]; mitochondrial proton-transporting ATP synthase complex, catalytic sector F(1) [GO:0000275]; mitochondrion [GO:0005739]; myelin sheath [GO:0043209]; nucleus [GO:0005634]; plasma m…	ATP biosynthetic process [GO:0006754]; ATP metabolic process [GO:0046034]; ATP synthesis coupled proton transport [GO:0015986]; lipid metabolic process [GO:0006629]; mitochondrial ATP synthesis coupled proton transport [GO:0042776]; negative regulation of endothelial cell proliferation [GO:0001937]; positive regulation of blood vessel endothelial cell migration [GO:0043536]	ADP binding [GO:0043531]; angiostatin binding [GO:0043532]; ATP binding [GO:0005524]; MHC class I protein binding [GO:0042288]; protease binding [GO:0002020]; proton-transporting ATP synthase activity, rotational mechanism [GO:0046933]	cell surface [GO:0009986]; COP9 signalosome [GO:0008180]; membrane [GO:0016020]; membrane raft [GO:0045121]; mitochondrial inner membrane [GO:0005743]; mitochondrial proton-transporting ATP synthase complex [GO:0005753]; mitochondrial proton-transporting ATP synthase complex, catalytic sector F(1) [GO:0000275]; mitochondrion [GO:0005739]; myelin sheath [GO:0043209]; nucleus [GO:0005634]; plasma m…	SUBCELLULAR LOCATION: Mitochondrion inner membrane {ECO:0000250|UniProtKB:P19483}; Peripheral membrane protein {ECO:0000250|UniProtKB:P19483}; Matrix side {ECO:0000250|UniProtKB:P19483}. Cell membrane {ECO:0000250|UniProtKB:P25705}; Peripheral membrane protein {ECO:0000250|UniProtKB:P25705}; Extracellular side {ECO:0000250|UniProtKB:P25705}. Note=Colocalizes with HRG on the cell surface of T-cell…	426.75	52	52	21600000	31	31	271	Amidation; Pyro-glu from Q; Replacement of proton with ammonium ion; Mutation	368.23	50	50	20800000	29	29	204	Deamidation (NQ); Amidation; Dehydration; Replacement of proton with ammonium ion; Mutation	371.48	44	44	12200000	23	23	149	Oxidation (M); Deamidation (NQ); Replacement of proton with ammonium ion; Mutation	358.93	43	43	11500000	25	25	153	Replacement of proton with ammonium ion; Phosphorylation (STY); Deamidation (NQ); Hexose (NSY); Formylation; Mutation
P56480|ATPB_MOUSE	P56480	Atp5f1b	ATP synthase subunit beta, mitochondrial (EC 7.1.2.2) (ATP synthase F1 subunit beta)	529	cell surface [GO:0009986]; membrane [GO:0016020]; membrane raft [GO:0045121]; mitochondrial inner membrane [GO:0005743]; mitochondrial membrane [GO:0031966]; mitochondrial nucleoid [GO:0042645]; mitochondrial proton-transporting ATP synthase complex [GO:0005753]; mitochondrial proton-transporting ATP synthase complex, catalytic sector F(1) [GO:0000275]; mitochondrion [GO:0005739]; myelin sheath […	angiogenesis [GO:0001525]; ATP biosynthetic process [GO:0006754]; ATP metabolic process [GO:0046034]; cellular response to interleukin-7 [GO:0098761]; lipid metabolic process [GO:0006629]; mitochondrial ATP synthesis coupled proton transport [GO:0042776]; negative regulation of cell adhesion involved in substrate-bound cell migration [GO:0006933]; positive regulation of blood vessel endothelial c…	ADP binding [GO:0043531]; angiostatin binding [GO:0043532]; ATPase activity [GO:0016887]; ATP binding [GO:0005524]; calcium ion binding [GO:0005509]; lipoprotein particle receptor activity [GO:0030228]; MHC class I protein binding [GO:0042288]; proton-transporting ATPase activity, rotational mechanism [GO:0046961]; proton-transporting ATP synthase activity, rotational mechanism [GO:0046933]	cell surface [GO:0009986]; membrane [GO:0016020]; membrane raft [GO:0045121]; mitochondrial inner membrane [GO:0005743]; mitochondrial membrane [GO:0031966]; mitochondrial nucleoid [GO:0042645]; mitochondrial proton-transporting ATP synthase complex [GO:0005753]; mitochondrial proton-transporting ATP synthase complex, catalytic sector F(1) [GO:0000275]; mitochondrion [GO:0005739]; myelin sheath […	SUBCELLULAR LOCATION: Mitochondrion inner membrane {ECO:0000250|UniProtKB:P00829}; Peripheral membrane protein {ECO:0000250|UniProtKB:P00829}; Matrix side {ECO:0000250|UniProtKB:P00829}.	432.67	71	71	23400000	33	33	301	Oxidation (M); Dehydration; Deamidation (NQ); Acetylation (N-term); Methylation(KR); Mutation	381.67	69	69	22400000	30	30	178	Oxidation (M); Deamidation (NQ); Formylation; Methionine replacement by azido homoalanine; Mutation	399.8	60	60	17000000	28	27	191	Oxidation (M); Deamidation (NQ); Carbamylation; Methylation(KR); Deamidation (R); Mutation	382.48	54	54	11700000	26	26	128	Deamidation (NQ); Mutation
Q91VR2|ATPG_MOUSE	Q91VR2	Atp5f1c	ATP synthase subunit gamma, mitochondrial (ATP synthase F1 subunit gamma) (F-ATPase gamma subunit)	298	mitochondrial inner membrane [GO:0005743]; mitochondrial proton-transporting ATP synthase complex [GO:0005753]; mitochondrial proton-transporting ATP synthase complex, catalytic sector F(1) [GO:0000275]; mitochondrion [GO:0005739]; myelin sheath [GO:0043209]; proton-transporting ATP synthase complex, catalytic core F(1) [GO:0045261]; proton-transporting ATP synthase activity, rotational mechanism…	ATP metabolic process [GO:0046034]; ATP synthesis coupled proton transport [GO:0015986]; mitochondrial ATP synthesis coupled proton transport [GO:0042776]	proton-transporting ATP synthase activity, rotational mechanism [GO:0046933]	mitochondrial inner membrane [GO:0005743]; mitochondrial proton-transporting ATP synthase complex [GO:0005753]; mitochondrial proton-transporting ATP synthase complex, catalytic sector F(1) [GO:0000275]; mitochondrion [GO:0005739]; myelin sheath [GO:0043209]; proton-transporting ATP synthase complex, catalytic core F(1) [GO:0045261]	SUBCELLULAR LOCATION: Mitochondrion inner membrane {ECO:0000250|UniProtKB:P05631}; Peripheral membrane protein {ECO:0000250|UniProtKB:P05631}; Matrix side {ECO:0000250|UniProtKB:P05631}.	226.65	22	22	1020000	6	6	17	Carbamidomethylation	217.41	23	23	1540000	8	8	26	Carbamidomethylation; Mutation	197.77	22	22	1620000	6	6	19	Carbamidomethylation	163.03	18	18	533000	5	5	11	Carbamidomethylation
Q9D3D9|ATPD_MOUSE	Q9D3D9	Atp5f1d	ATP synthase subunit delta, mitochondrial (ATP synthase F1 subunit delta) (F-ATPase delta subunit)	168	mitochondrial envelope [GO:0005740]; mitochondrial inner membrane [GO:0005743]; mitochondrial proton-transporting ATP synthase complex [GO:0005753]; mitochondrial proton-transporting ATP synthase complex, catalytic sector F(1) [GO:0000275]; mitochondrion [GO:0005739]; proton-transporting ATP synthase complex [GO:0045259]; proton-transporting ATP synthase complex, catalytic core F(1) [GO:0045261];…	aerobic respiration [GO:0009060]; ATP metabolic process [GO:0046034]; ATP synthesis coupled proton transport [GO:0015986]; mitochondrial ATP synthesis coupled proton transport [GO:0042776]; mitochondrial proton-transporting ATP synthase complex assembly [GO:0033615]; proton transmembrane transport [GO:1902600]	protein-containing complex binding [GO:0044877]; proton transmembrane transporter activity [GO:0015078]; proton-transporting ATP synthase activity, rotational mechanism [GO:0046933]	mitochondrial envelope [GO:0005740]; mitochondrial inner membrane [GO:0005743]; mitochondrial proton-transporting ATP synthase complex [GO:0005753]; mitochondrial proton-transporting ATP synthase complex, catalytic sector F(1) [GO:0000275]; mitochondrion [GO:0005739]; proton-transporting ATP synthase complex [GO:0045259]; proton-transporting ATP synthase complex, catalytic core F(1) [GO:0045261]	SUBCELLULAR LOCATION: Mitochondrion. Mitochondrion inner membrane.	158.73	52	52	1620000	5	5	11	NA	146.07	34	34	1180000	3	3	11	NA	80.06	29	29	532000	2	2	6	NA	137	14	14	534000	2	2	6	NA
P56135|ATPK_MOUSE	P56135	Atp5mf	ATP synthase subunit f, mitochondrial (ATP synthase membrane subunit f)	88	integral component of membrane [GO:0016021]; mitochondrial inner membrane [GO:0005743]; mitochondrial proton-transporting ATP synthase complex [GO:0005753]; mitochondrial proton-transporting ATP synthase complex, coupling factor F(o) [GO:0000276]; mitochondrion [GO:0005739]; nuclear membrane [GO:0031965]; ATP metabolic process [GO:0046034]; mitochondrial ATP synthesis coupled proton transport [GO…	ATP metabolic process [GO:0046034]; mitochondrial ATP synthesis coupled proton transport [GO:0042776]		integral component of membrane [GO:0016021]; mitochondrial inner membrane [GO:0005743]; mitochondrial proton-transporting ATP synthase complex [GO:0005753]; mitochondrial proton-transporting ATP synthase complex, coupling factor F(o) [GO:0000276]; mitochondrion [GO:0005739]; nuclear membrane [GO:0031965]	SUBCELLULAR LOCATION: Mitochondrion. Mitochondrion inner membrane {ECO:0000305}; Single-pass membrane protein {ECO:0000305}.	144.44	34	34	946000	3	3	24	Acetylation (Protein N-term)	149.22	34	34	1230000	3	3	35	Acetylation (Protein N-term)	110.48	34	34	607000	3	3	12	Acetylation (Protein N-term)	132.94	34	34	586000	3	3	7	Acetylation (Protein N-term)
Q9CPQ8|ATP5L_MOUSE	Q9CPQ8	Atp5mg	ATP synthase subunit g, mitochondrial (ATPase subunit g) (ATP synthase membrane subunit g)	103	mitochondrial inner membrane [GO:0005743]; mitochondrial proton-transporting ATP synthase complex [GO:0005753]; mitochondrial proton-transporting ATP synthase complex, coupling factor F(o) [GO:0000276]; mitochondrion [GO:0005739]; proton-exporting ATPase activity, phosphorylative mechanism [GO:0008553]; ATP metabolic process [GO:0046034]; ATP synthesis coupled proton transport [GO:0015986]; mitoc…	ATP metabolic process [GO:0046034]; ATP synthesis coupled proton transport [GO:0015986]; mitochondrial ATP synthesis coupled proton transport [GO:0042776]	proton-exporting ATPase activity, phosphorylative mechanism [GO:0008553]	mitochondrial inner membrane [GO:0005743]; mitochondrial proton-transporting ATP synthase complex [GO:0005753]; mitochondrial proton-transporting ATP synthase complex, coupling factor F(o) [GO:0000276]; mitochondrion [GO:0005739]	SUBCELLULAR LOCATION: Mitochondrion. Mitochondrion inner membrane.	104.94	34	34	666000	3	3	15	NA	55.77	27	27	864000	2	2	5	NA	79.35	27	27	851000	2	2	9	NA	60.87	27	27	496000	2	2	2	NA
Q9CQQ7|AT5F1_MOUSE	Q9CQQ7	Atp5pb	ATP synthase F(0) complex subunit B1, mitochondrial (ATP synthase peripheral stalk-membrane subunit b) (ATP synthase subunit b) (ATPase subunit b)	256	mitochondrial inner membrane [GO:0005743]; mitochondrial proton-transporting ATP synthase complex [GO:0005753]; mitochondrial proton-transporting ATP synthase complex, coupling factor F(o) [GO:0000276]; mitochondrion [GO:0005739]; myelin sheath [GO:0043209]; nucleoplasm [GO:0005654]; protein-containing complex binding [GO:0044877]; proton-transporting ATP synthase activity, rotational mechanism […	ATP synthesis coupled proton transport [GO:0015986]; mitochondrial ATP synthesis coupled proton transport [GO:0042776]	protein-containing complex binding [GO:0044877]; proton-transporting ATP synthase activity, rotational mechanism [GO:0046933]	mitochondrial inner membrane [GO:0005743]; mitochondrial proton-transporting ATP synthase complex [GO:0005753]; mitochondrial proton-transporting ATP synthase complex, coupling factor F(o) [GO:0000276]; mitochondrion [GO:0005739]; myelin sheath [GO:0043209]; nucleoplasm [GO:0005654]	SUBCELLULAR LOCATION: Mitochondrion. Mitochondrion inner membrane.	177.85	25	25	1050000	6	6	21	NA	153.93	28	28	947000	7	7	16	NA	140.32	19	19	975000	5	5	8	NA	145.87	21	21	680000	5	5	10	NA
Q9DCX2|ATP5H_MOUSE	Q9DCX2	Atp5pd	ATP synthase subunit d, mitochondrial (ATPase subunit d) (ATP synthase peripheral stalk subunit d)	161	mitochondrial inner membrane [GO:0005743]; mitochondrial proton-transporting ATP synthase complex [GO:0005753]; mitochondrial proton-transporting ATP synthase complex, coupling factor F(o) [GO:0000276]; mitochondrial proton-transporting ATP synthase, stator stalk [GO:0000274]; mitochondrion [GO:0005739]; myelin sheath [GO:0043209]; protein-containing complex binding [GO:0044877]; proton-transport…	ATP metabolic process [GO:0046034]; ATP synthesis coupled proton transport [GO:0015986]; cellular response to peptide [GO:1901653]; mitochondrial ATP synthesis coupled proton transport [GO:0042776]	protein-containing complex binding [GO:0044877]; proton-transporting ATP synthase activity, rotational mechanism [GO:0046933]	mitochondrial inner membrane [GO:0005743]; mitochondrial proton-transporting ATP synthase, stator stalk [GO:0000274]; mitochondrial proton-transporting ATP synthase complex [GO:0005753]; mitochondrial proton-transporting ATP synthase complex, coupling factor F(o) [GO:0000276]; mitochondrion [GO:0005739]; myelin sheath [GO:0043209]	SUBCELLULAR LOCATION: Mitochondrion. Mitochondrion inner membrane.	241.77	61	61	2200000	8	8	39	Carbamidomethylation; Lysine oxidation to aminoadipic semialdehyde	241.1	59	59	2150000	9	9	32	Carbamidomethylation; Mutation	219.64	45	45	1460000	6	6	24	Carbamidomethylation; 2-amino-3-oxo-butanoic_acid	155.2	31	31	814000	3	3	19	Carbamidomethylation
P97450|ATP5J_MOUSE	P97450	Atp5pf	ATP synthase-coupling factor 6, mitochondrial (ATPase subunit F6) (ATP synthase peripheral stalk subunit F6)	108	cell surface [GO:0009986]; extracellular space [GO:0005615]; mitochondrial inner membrane [GO:0005743]; mitochondrial proton-transporting ATP synthase complex [GO:0005753]; mitochondrial proton-transporting ATP synthase complex, coupling factor F(o) [GO:0000276]; mitochondrion [GO:0005739]; ATPase activity [GO:0016887]; protein-containing complex binding [GO:0044877]; proton transmembrane transpo…	ATP metabolic process [GO:0046034]; mitochondrial ATP synthesis coupled proton transport [GO:0042776]; negative regulation of arachidonic acid secretion [GO:1900139]; negative regulation of prostaglandin secretion [GO:0032307]; positive regulation of blood pressure [GO:0045777]; positive regulation of heart rate [GO:0010460]; response to muscle activity [GO:0014850]	ATPase activity [GO:0016887]; protein-containing complex binding [GO:0044877]; proton transmembrane transporter activity [GO:0015078]	cell surface [GO:0009986]; extracellular space [GO:0005615]; mitochondrial inner membrane [GO:0005743]; mitochondrial proton-transporting ATP synthase complex [GO:0005753]; mitochondrial proton-transporting ATP synthase complex, coupling factor F(o) [GO:0000276]; mitochondrion [GO:0005739]	SUBCELLULAR LOCATION: Mitochondrion. Mitochondrion inner membrane.	131.82	44	44	397000	5	5	13	NA	89.08	18	18	293000	2	2	6	NA	NA	NA	NA	NA	NA	NA	NA	NA	NA	NA	NA	NA	NA	NA	NA	NA
Q9DB20|ATPO_MOUSE	Q9DB20	Atp5po	ATP synthase subunit O, mitochondrial (ATP synthase peripheral stalk subunit OSCP) (Oligomycin sensitivity conferral protein) (OSCP)	213	cell surface [GO:0009986]; mitochondrial proton-transporting ATP synthase complex [GO:0005753]; mitochondrial proton-transporting ATP synthase complex, coupling factor F(o) [GO:0000276]; mitochondrial proton-transporting ATP synthase, stator stalk [GO:0000274]; mitochondrion [GO:0005739]; myelin sheath [GO:0043209]; plasma membrane [GO:0005886]; proton-transporting ATP synthase complex, catalytic…	ATP biosynthetic process [GO:0006754]; ATP metabolic process [GO:0046034]; ATP synthesis coupled proton transport [GO:0015986]; cellular response to cAMP [GO:0071320]; cellular response to cytokine stimulus [GO:0071345]; mitochondrial ATP synthesis coupled proton transport [GO:0042776]	ATPase activity [GO:0016887]; estradiol binding [GO:1903924]; protein-containing complex binding [GO:0044877]; proton-transporting ATP synthase activity, rotational mechanism [GO:0046933]	cell surface [GO:0009986]; mitochondrial proton-transporting ATP synthase, stator stalk [GO:0000274]; mitochondrial proton-transporting ATP synthase complex [GO:0005753]; mitochondrial proton-transporting ATP synthase complex, coupling factor F(o) [GO:0000276]; mitochondrion [GO:0005739]; myelin sheath [GO:0043209]; plasma membrane [GO:0005886]; proton-transporting ATP synthase complex, catalytic…	SUBCELLULAR LOCATION: Mitochondrion {ECO:0000250}. Mitochondrion inner membrane {ECO:0000250}.	288.12	57	57	2630000	11	11	86	Carbamidomethylation; Deamidation (NQ); Mutation	251.98	60	60	3280000	9	9	62	Carbamidomethylation; Oxidation (M); Acetylation (Protein N-term); Deamidation (NQ)	205.59	54	54	2010000	8	8	47	Carbamidomethylation; Oxidation (M); Deamidation (NQ)	223.57	38	38	1290000	6	6	25	Deamidation (NQ)
Q9Z1G4|VPP1_MOUSE	Q9Z1G4	Atp6v0a1	V-type proton ATPase 116 kDa subunit a1 (V-ATPase 116 kDa subunit a1) (Clathrin-coated vesicle/synaptic vesicle proton pump 116 kDa subunit) (Vacuolar adenosine triphosphatase subunit Ac116) (Vacuolar proton pump subunit 1) (Vacuolar proton translocating ATPase 116 kDa subunit a isoform 1)	839	cytoplasm [GO:0005737]; cytosol [GO:0005829]; Golgi apparatus [GO:0005794]; integral component of synaptic vesicle membrane [GO:0030285]; intracellular membrane-bounded organelle [GO:0043231]; intracellular organelle [GO:0043229]; melanosome [GO:0042470]; nuclear speck [GO:0016607]; perinuclear region of cytoplasm [GO:0048471]; plasma membrane [GO:0005886]; synaptic vesicle [GO:0008021]; vacuolar…	regulation of macroautophagy [GO:0016241]; toxin transport [GO:1901998]; vacuolar acidification [GO:0007035]	ATPase binding [GO:0051117]; proton-transporting ATPase activity, rotational mechanism [GO:0046961]	cytoplasm [GO:0005737]; cytosol [GO:0005829]; Golgi apparatus [GO:0005794]; integral component of synaptic vesicle membrane [GO:0030285]; intracellular membrane-bounded organelle [GO:0043231]; intracellular organelle [GO:0043229]; melanosome [GO:0042470]; nuclear speck [GO:0016607]; perinuclear region of cytoplasm [GO:0048471]; plasma membrane [GO:0005886]; synaptic vesicle [GO:0008021]; vacuolar…	SUBCELLULAR LOCATION: Cytoplasmic vesicle membrane; Multi-pass membrane protein. Melanosome {ECO:0000250}. Note=Coated vesicle.	83.21	3	3	64500	3	3	3	Mutation	81.09	7	7	332000	5	5	5	NA	118.82	7	7	389000	5	5	7	NA	NA	NA	NA	NA	NA	NA	NA	NA
P51863|VA0D1_MOUSE	P51863	Atp6v0d1	V-type proton ATPase subunit d 1 (V-ATPase subunit d 1) (P39) (Physophilin) (V-ATPase 40 kDa accessory protein) (V-ATPase AC39 subunit) (Vacuolar proton pump subunit d 1)	351	apical plasma membrane [GO:0016324]; axon terminus [GO:0043679]; early endosome [GO:0005769]; lysosomal membrane [GO:0005765]; membrane [GO:0016020]; neuron projection [GO:0043005]; plasma membrane proton-transporting V-type ATPase complex [GO:0033181]; protein-containing complex [GO:0032991]; proton-transporting V-type ATPase, V0 domain [GO:0033179]; synaptic vesicle [GO:0008021]; vacuolar proto…	brain development [GO:0007420]; cellular iron ion homeostasis [GO:0006879]; cellular response to increased oxygen levels [GO:0036295]; cilium assembly [GO:0060271]; vacuolar acidification [GO:0007035]; vacuolar transport [GO:0007034]	protein-containing complex binding [GO:0044877]; proton-transporting ATPase activity, rotational mechanism [GO:0046961]	apical plasma membrane [GO:0016324]; axon terminus [GO:0043679]; early endosome [GO:0005769]; lysosomal membrane [GO:0005765]; membrane [GO:0016020]; neuron projection [GO:0043005]; plasma membrane proton-transporting V-type ATPase complex [GO:0033181]; protein-containing complex [GO:0032991]; proton-transporting V-type ATPase, V0 domain [GO:0033179]; synaptic vesicle [GO:0008021]; vacuolar proto…	SUBCELLULAR LOCATION: Membrane {ECO:0000250|UniProtKB:P61421}; Peripheral membrane protein {ECO:0000250|UniProtKB:P61421}; Cytoplasmic side {ECO:0000250|UniProtKB:P61421}. Lysosome membrane {ECO:0000250|UniProtKB:P61421}. Note=Localizes to centrosome and the base of the cilium. {ECO:0000250|UniProtKB:Q6PGV1}.	133.85	17	17	315000	4	4	7	Carbamidomethylation	82.83	8	8	489000	3	3	4	NA	81.77	10	10	270000	3	3	4	Carbamidomethylation	83.91	5	5	132000	2	2	3	NA
P50516|VATA_MOUSE	P50516	Atp6v1a	V-type proton ATPase catalytic subunit A (V-ATPase subunit A) (EC 7.1.2.2) (V-ATPase 69 kDa subunit) (Vacuolar proton pump subunit alpha)	617	apical plasma membrane [GO:0016324]; cytosol [GO:0005829]; intracellular membrane-bounded organelle [GO:0043231]; microvillus [GO:0005902]; mitochondrion [GO:0005739]; myelin sheath [GO:0043209]; nucleoplasm [GO:0005654]; plasma membrane [GO:0005886]; proton-transporting V-type ATPase, V1 domain [GO:0033180]; vacuolar membrane [GO:0005774]; ATP binding [GO:0005524]; proton-transporting ATP syntha…	cellular iron ion homeostasis [GO:0006879]; cellular response to increased oxygen levels [GO:0036295]	ATP binding [GO:0005524]; proton-transporting ATPase activity, rotational mechanism [GO:0046961]; proton-transporting ATP synthase activity, rotational mechanism [GO:0046933]	apical plasma membrane [GO:0016324]; cytosol [GO:0005829]; intracellular membrane-bounded organelle [GO:0043231]; microvillus [GO:0005902]; mitochondrion [GO:0005739]; myelin sheath [GO:0043209]; nucleoplasm [GO:0005654]; plasma membrane [GO:0005886]; proton-transporting V-type ATPase, V1 domain [GO:0033180]; vacuolar membrane [GO:0005774]	SUBCELLULAR LOCATION: Cytoplasm {ECO:0000250|UniProtKB:P38606}.	274.92	32	32	2100000	17	17	57	Carbamidomethylation; Oxidation (M)	258.56	25	25	1710000	15	15	33	Carbamidomethylation; Mutation	231.16	27	27	1650000	16	16	36	NA	186.94	20	20	956000	12	12	22	Oxidation (M)
tr|Q91YH6|Q91YH6_MOUSE	Q91YH6	Atp6v1b1	Vacuolar proton pump subunit B (V-ATPase subunit B) (Vacuolar proton pump subunit B)	513	apical plasma membrane [GO:0016324]; basolateral plasma membrane [GO:0016323]; cytoplasm [GO:0005737]; cytosol [GO:0005829]; extrinsic component of synaptic vesicle membrane [GO:0098850]; lateral plasma membrane [GO:0016328]; membrane [GO:0016020]; microvillus [GO:0005902]; proton-transporting V-type ATPase, V1 domain [GO:0033180]; synaptic vesicle [GO:0008021]; vacuolar proton-transporting V-typ…	adult behavior [GO:0030534]; ATP metabolic process [GO:0046034]; calcium ion homeostasis [GO:0055074]; chloride ion homeostasis [GO:0055064]; excretion [GO:0007588]; olfactory behavior [GO:0042048]; ossification [GO:0001503]; pH reduction [GO:0045851]; potassium ion homeostasis [GO:0055075]; prostaglandin metabolic process [GO:0006693]; proton transmembrane transport [GO:1902600]; regulation of g…	ATP binding [GO:0005524]; protein-containing complex binding [GO:0044877]; proton transmembrane transporter activity [GO:0015078]	apical plasma membrane [GO:0016324]; basolateral plasma membrane [GO:0016323]; cytoplasm [GO:0005737]; cytosol [GO:0005829]; extrinsic component of synaptic vesicle membrane [GO:0098850]; lateral plasma membrane [GO:0016328]; membrane [GO:0016020]; microvillus [GO:0005902]; proton-transporting V-type ATPase, V1 domain [GO:0033180]; synaptic vesicle [GO:0008021]; vacuolar proton-transporting V-typ…		183.74	14	14	16300	6	1	14	Carbamidomethylation; Acetylation (Protein N-term)	NA	NA	NA	NA	NA	NA	NA	NA	125.34	9	9	23500	3	1	6	Carbamidomethylation; Oxidation (M)	NA	NA	NA	NA	NA	NA	NA	NA
P62814|VATB2_MOUSE	P62814	Atp6v1b2	V-type proton ATPase subunit B, brain isoform (V-ATPase subunit B 2) (Endomembrane proton pump 58 kDa subunit) (Vacuolar proton pump subunit B 2)	511	apical plasma membrane [GO:0016324]; cytoplasm [GO:0005737]; cytosol [GO:0005829]; endomembrane system [GO:0012505]; integral component of membrane [GO:0016021]; intracellular membrane-bounded organelle [GO:0043231]; melanosome [GO:0042470]; microvillus [GO:0005902]; myelin sheath [GO:0043209]; plasma membrane [GO:0005886]; proton-transporting V-type ATPase, V1 domain [GO:0033180]; ruffle [GO:000…	ATP metabolic process [GO:0046034]; proton transmembrane transport [GO:1902600]	ATP binding [GO:0005524]; hydrolase activity [GO:0016787]	apical plasma membrane [GO:0016324]; cytoplasm [GO:0005737]; cytosol [GO:0005829]; endomembrane system [GO:0012505]; integral component of membrane [GO:0016021]; intracellular membrane-bounded organelle [GO:0043231]; melanosome [GO:0042470]; microvillus [GO:0005902]; myelin sheath [GO:0043209]; plasma membrane [GO:0005886]; proton-transporting V-type ATPase, V1 domain [GO:0033180]; ruffle [GO:000…	SUBCELLULAR LOCATION: Endomembrane system; Peripheral membrane protein. Melanosome {ECO:0000250}. Note=Endomembrane.	293.08	27	27	1310000	10	5	49	Carbamidomethylation; Oxidation (M); Mutation	240.5	32	32	2060000	10	10	28	Carbamidomethylation; Deamidation (NQ); Methylation(others)	204.05	23	23	509000	6	4	20	Carbamidomethylation; Oxidation (M); Acetylation (Protein N-term)	101.24	17	17	480000	5	5	6	Carbamidomethylation; Deamidation (NQ)
Q9Z1G3|VATC1_MOUSE	Q9Z1G3	Atp6v1c1	V-type proton ATPase subunit C 1 (V-ATPase subunit C 1) (Vacuolar proton pump subunit C 1)	382	apical part of cell [GO:0045177]; cytoplasm [GO:0005737]; cytoplasmic vesicle [GO:0031410]; plasma membrane [GO:0005886]; vacuolar proton-transporting V-type ATPase, V1 domain [GO:0000221]; proton-transporting ATPase activity, rotational mechanism [GO:0046961]		proton-transporting ATPase activity, rotational mechanism [GO:0046961]	apical part of cell [GO:0045177]; cytoplasm [GO:0005737]; cytoplasmic vesicle [GO:0031410]; plasma membrane [GO:0005886]; vacuolar proton-transporting V-type ATPase, V1 domain [GO:0000221]		181.56	25	25	966000	9	9	20	Acetylation (Protein N-term); Mutation	166.7	24	24	792000	7	7	18	Acetylation (Protein N-term)	93.39	16	16	221000	5	5	7	NA	76.67	11	11	256000	3	2	8	Iminobiotinylation
P50518|VATE1_MOUSE	P50518	Atp6v1e1	V-type proton ATPase subunit E 1 (V-ATPase subunit E 1) (V-ATPase 31 kDa subunit) (p31) (Vacuolar proton pump subunit E 1)	226	apical plasma membrane [GO:0016324]; cytoplasm [GO:0005737]; cytosol [GO:0005829]; endosome [GO:0005768]; microvillus [GO:0005902]; mitochondrion [GO:0005739]; proton-transporting two-sector ATPase complex, catalytic domain [GO:0033178]; ATPase binding [GO:0051117]; hydrolase activity [GO:0016787]; proton-exporting ATPase activity, phosphorylative mechanism [GO:0008553]; proton-transporting ATPas…	proton transmembrane transport [GO:1902600]	ATPase binding [GO:0051117]; hydrolase activity [GO:0016787]; proton-exporting ATPase activity, phosphorylative mechanism [GO:0008553]; proton-transporting ATPase activity, rotational mechanism [GO:0046961]	apical plasma membrane [GO:0016324]; cytoplasm [GO:0005737]; cytosol [GO:0005829]; endosome [GO:0005768]; microvillus [GO:0005902]; mitochondrion [GO:0005739]; proton-transporting two-sector ATPase complex, catalytic domain [GO:0033178]		133.17	25	25	445000	6	6	10	Acetylation (Protein N-term)	38.91	5	5	69400	1	1	1	NA	NA	NA	NA	NA	NA	NA	NA	NA	30.04	3	3	64400	1	1	1	NA
Q9CR51|VATG1_MOUSE	Q9CR51	Atp6v1g1	V-type proton ATPase subunit G 1 (V-ATPase subunit G 1) (V-ATPase 13 kDa subunit 1) (Vacuolar proton pump subunit G 1)	118	cytosol [GO:0005829]; lysosomal membrane [GO:0005765]; plasma membrane [GO:0005886]; vacuolar proton-transporting V-type ATPase complex [GO:0016471]; ATPase activity [GO:0016887]; ATPase binding [GO:0051117]; proton-transporting ATPase activity, rotational mechanism [GO:0046961]; cellular iron ion homeostasis [GO:0006879]; cellular response to increased oxygen levels [GO:0036295]	cellular iron ion homeostasis [GO:0006879]; cellular response to increased oxygen levels [GO:0036295]	ATPase activity [GO:0016887]; ATPase binding [GO:0051117]; proton-transporting ATPase activity, rotational mechanism [GO:0046961]	cytosol [GO:0005829]; lysosomal membrane [GO:0005765]; plasma membrane [GO:0005886]; vacuolar proton-transporting V-type ATPase complex [GO:0016471]		109.8	30	30	293000	3	3	4	Carbamidomethylation; Acetylation (Protein N-term)	132.67	39	39	407000	3	3	3	Carbamidomethylation; Acetylation (Protein N-term)	74.59	24	24	265000	2	2	4	Carbamidomethylation	39.07	17	17	9250	1	1	1	Carbamidomethylation; Mutation
Q8BVE3|VATH_MOUSE	Q8BVE3	Atp6v1h	V-type proton ATPase subunit H (V-ATPase subunit H) (Vacuolar proton pump subunit H)	483	vacuolar proton-transporting V-type ATPase, V1 domain [GO:0000221]; proton-transporting ATPase activity, rotational mechanism [GO:0046961]; endocytosis [GO:0006897]	endocytosis [GO:0006897]	proton-transporting ATPase activity, rotational mechanism [GO:0046961]	vacuolar proton-transporting V-type ATPase, V1 domain [GO:0000221]		76.69	7	7	93500	3	2	47	Carbamidomethylation	86.68	5	5	167000	2	2	3	Carbamidomethylation	129.23	13	13	148000	4	4	7	Carbamidomethylation	NA	NA	NA	NA	NA	NA	NA	NA
Q6UQ17|AT8B3_MOUSE	Q6UQ17	Atp8b3	Phospholipid-transporting ATPase IK (EC 7.6.2.1) (ATPase, class I, type 8B, member 3) (Sperm aminophospholipid transporter) (SAPLT)	1335	acrosomal membrane [GO:0002080]; acrosomal vesicle [GO:0001669]; endoplasmic reticulum membrane [GO:0005789]; integral component of membrane [GO:0016021]; plasma membrane [GO:0005886]; trans-Golgi network [GO:0005802]; ATP binding [GO:0005524]; ATPase-coupled intramembrane lipid transporter activity [GO:0140326]; magnesium ion binding [GO:0000287]; binding of sperm to zona pellucida [GO:0007339];…	binding of sperm to zona pellucida [GO:0007339]; Golgi organization [GO:0007030]; phospholipid translocation [GO:0045332]	ATPase-coupled intramembrane lipid transporter activity [GO:0140326]; ATP binding [GO:0005524]; magnesium ion binding [GO:0000287]	acrosomal membrane [GO:0002080]; acrosomal vesicle [GO:0001669]; endoplasmic reticulum membrane [GO:0005789]; integral component of membrane [GO:0016021]; plasma membrane [GO:0005886]; trans-Golgi network [GO:0005802]	SUBCELLULAR LOCATION: Cytoplasmic vesicle, secretory vesicle, acrosome membrane {ECO:0000269|PubMed:14975727, ECO:0000269|PubMed:19017724}; Multi-pass membrane protein {ECO:0000255}. Endoplasmic reticulum membrane {ECO:0000250|UniProtKB:O60423}; Multi-pass membrane protein {ECO:0000255}.	33.1	1	1	43400	2	1	2	Carbamidomethylation; Acetylation (Protein N-term)	NA	NA	NA	NA	NA	NA	NA	NA	20.48	1	1	36900	1	1	1	Carbamidomethylation	NA	NA	NA	NA	NA	NA	NA	NA
Q61687|ATRX_MOUSE	Q61687	Atrx	Transcriptional regulator ATRX (EC 3.6.4.12) (ATP-dependent helicase ATRX) (HP1 alpha-interacting protein) (HP1-BP38 protein) (Heterochromatin protein 2) (X-linked nuclear protein)	2476	chromosome, subtelomeric region [GO:0099115]; chromosome, telomeric region [GO:0000781]; condensed chromosome, centromeric region [GO:0000779]; cytoplasm [GO:0005737]; heterochromatin [GO:0000792]; nuclear body [GO:0016604]; nuclear chromosome [GO:0000228]; nucleoplasm [GO:0005654]; nucleus [GO:0005634]; pericentric heterochromatin [GO:0005721]; PML body [GO:0016605]; ATP binding [GO:0005524]; ch…	cellular response to hydroxyurea [GO:0072711]; chromatin remodeling [GO:0006338]; chromosome organization involved in meiotic cell cycle [GO:0070192]; DNA damage response, signal transduction by p53 class mediator [GO:0030330]; DNA repair [GO:0006281]; DNA replication-independent nucleosome assembly [GO:0006336]; forebrain development [GO:0030900]; meiotic spindle organization [GO:0000212]; multi…	ATP binding [GO:0005524]; chromatin binding [GO:0003682]; chromo shadow domain binding [GO:0070087]; DNA binding [GO:0003677]; DNA helicase activity [GO:0003678]; DNA translocase activity [GO:0015616]; histone binding [GO:0042393]; metal ion binding [GO:0046872]; methylated histone binding [GO:0035064]; nucleosome-dependent ATPase activity [GO:0070615]	chromosome, subtelomeric region [GO:0099115]; chromosome, telomeric region [GO:0000781]; condensed chromosome, centromeric region [GO:0000779]; cytoplasm [GO:0005737]; heterochromatin [GO:0000792]; nuclear body [GO:0016604]; nuclear chromosome [GO:0000228]; nucleoplasm [GO:0005654]; nucleus [GO:0005634]; pericentric heterochromatin [GO:0005721]; PML body [GO:0016605]	SUBCELLULAR LOCATION: Nucleus. Chromosome, telomere. Nucleus, PML body {ECO:0000250}. Note=Associated with pericentromeric heterochromatin during interphase and mitosis, probably by interacting with CBX5/HP1 alpha. Colocalizes with histone H3.3, DAXX, HIRA and ASF1A at PML-nuclear bodies (By similarity). In embryonic stem cells localized to telomeres; localization is reduced after 12 d of inducti…	58.55	1	1	0	2	1	2	NA	NA	NA	NA	NA	NA	NA	NA	NA	NA	NA	NA	NA	NA	NA	NA	NA	50.34	1	1	66000	2	2	2	NA
P01887|B2MG_MOUSE	P01887	B2m	Beta-2-microglobulin	119	cytosol [GO:0005829]; external side of plasma membrane [GO:0009897]; extracellular space [GO:0005615]; Golgi apparatus [GO:0005794]; HFE-transferrin receptor complex [GO:1990712]; MHC class I peptide loading complex [GO:0042824]; MHC class I protein complex [GO:0042612]; phagocytic vesicle membrane [GO:0030670]; plasma membrane [GO:0005886]; identical protein binding [GO:0042802]; protein homodim…	amyloid fibril formation [GO:1990000]; antibacterial humoral response [GO:0019731]; antigen processing and presentation of endogenous peptide antigen via MHC class I [GO:0019885]; antigen processing and presentation of exogenous protein antigen via MHC class Ib, TAP-dependent [GO:0002481]; antimicrobial humoral immune response mediated by antimicrobial peptide [GO:0061844]; cellular defense respo…	identical protein binding [GO:0042802]; protein homodimerization activity [GO:0042803]	cytosol [GO:0005829]; external side of plasma membrane [GO:0009897]; extracellular space [GO:0005615]; Golgi apparatus [GO:0005794]; HFE-transferrin receptor complex [GO:1990712]; MHC class I peptide loading complex [GO:0042824]; MHC class I protein complex [GO:0042612]; phagocytic vesicle membrane [GO:0030670]; plasma membrane [GO:0005886]	SUBCELLULAR LOCATION: Secreted.	NA	NA	NA	NA	NA	NA	NA	NA	51.27	8	8	0	1	1	1	NA	NA	NA	NA	NA	NA	NA	NA	NA	25.98	8	8	0	1	1	1	NA
O54962|BAF_MOUSE	O54962	Banf1	Barrier-to-autointegration factor (Breakpoint cluster region protein 1) (LAP2-binding protein 1) [Cleaved into: Barrier-to-autointegration factor, N-terminally processed]	89	condensed chromosome [GO:0000793]; cytoplasm [GO:0005737]; cytosol [GO:0005829]; nuclear envelope [GO:0005635]; nucleoplasm [GO:0005654]; nucleus [GO:0005634]; DNA binding [GO:0003677]; enzyme binding [GO:0019899]; identical protein binding [GO:0042802]; LEM domain binding [GO:0097726]; protein C-terminus binding [GO:0008022]; protein homodimerization activity [GO:0042803]; protein N-terminus bin…	chromosome condensation [GO:0030261]; chromosome segregation [GO:0007059]; DNA integration [GO:0015074]; establishment of integrated proviral latency [GO:0075713]; negative regulation of viral genome replication [GO:0045071]	DNA binding [GO:0003677]; enzyme binding [GO:0019899]; identical protein binding [GO:0042802]; LEM domain binding [GO:0097726]; protein C-terminus binding [GO:0008022]; protein homodimerization activity [GO:0042803]; protein N-terminus binding [GO:0047485]	condensed chromosome [GO:0000793]; cytoplasm [GO:0005737]; cytosol [GO:0005829]; nuclear envelope [GO:0005635]; nucleoplasm [GO:0005654]; nucleus [GO:0005634]	SUBCELLULAR LOCATION: [Barrier-to-autointegration factor, N-terminally processed]: Nucleus {ECO:0000250|UniProtKB:O75531}. Cytoplasm {ECO:0000250|UniProtKB:O75531}. Chromosome {ECO:0000250|UniProtKB:O75531}. Nucleus envelope {ECO:0000250|UniProtKB:O75531}. Note=Significantly enriched at the nuclear inner membrane, diffusely throughout the nucleus during interphase and concentrated at the chromoso…	125.89	42	42	429000	3	3	8	Carbamidomethylation	52.91	27	27	243000	1	1	2	NA	73.17	35	35	364000	2	2	5	Carbamidomethylation	89.05	35	35	276000	2	2	5	Carbamidomethylation
Q07813|BAX_MOUSE	Q07813	Bax	Apoptosis regulator BAX	192	BAK complex [GO:0097145]; BAX complex [GO:0097144]; Bcl-2 family protein complex [GO:0097136]; cell periphery [GO:0071944]; cytoplasm [GO:0005737]; cytosol [GO:0005829]; endoplasmic reticulum [GO:0005783]; endoplasmic reticulum membrane [GO:0005789]; integral component of membrane [GO:0016021]; mitochondrial membrane [GO:0031966]; mitochondrial outer membrane [GO:0005741]; mitochondrial permeabil…	activation of cysteine-type endopeptidase activity involved in apoptotic process [GO:0006919]; activation of cysteine-type endopeptidase activity involved in apoptotic process by cytochrome c [GO:0008635]; activation of cysteine-type endopeptidase activity involved in apoptotic signaling pathway [GO:0097296]; apoptotic mitochondrial changes [GO:0008637]; apoptotic process [GO:0006915]; apoptotic …	BH3 domain binding [GO:0051434]; BH domain binding [GO:0051400]; channel activity [GO:0015267]; chaperone binding [GO:0051087]; heat shock protein binding [GO:0031072]; Hsp70 protein binding [GO:0030544]; identical protein binding [GO:0042802]; lipid binding [GO:0008289]; protein-containing complex binding [GO:0044877]; protein heterodimerization activity [GO:0046982]; protein homodimerization ac…	BAK complex [GO:0097145]; BAX complex [GO:0097144]; Bcl-2 family protein complex [GO:0097136]; cell periphery [GO:0071944]; cytoplasm [GO:0005737]; cytosol [GO:0005829]; endoplasmic reticulum [GO:0005783]; endoplasmic reticulum membrane [GO:0005789]; integral component of membrane [GO:0016021]; mitochondrial membrane [GO:0031966]; mitochondrial outer membrane [GO:0005741]; mitochondrial permeabil…	SUBCELLULAR LOCATION: [Isoform Alpha]: Mitochondrion outer membrane {ECO:0000250|UniProtKB:Q07812}; Single-pass membrane protein {ECO:0000255}. Cytoplasm {ECO:0000250|UniProtKB:Q07812}. Note=Colocalizes with 14-3-3 proteins in the cytoplasm. Under stress conditions, undergoes a conformation change that causes release from JNK-phosphorylated 14-3-3 proteins and translocation to the mitochondrion m…	91.34	12	12	140000	2	2	2	NA	77.04	6	6	54900	1	1	1	NA	NA	NA	NA	NA	NA	NA	NA	NA	58.38	12	12	152000	2	2	3	NA
P28653|PGS1_MOUSE	P28653	Bgn	Biglycan (Bone/cartilage proteoglycan I) (PG-S1)	369	cell surface [GO:0009986]; collagen-containing extracellular matrix [GO:0062023]; extracellular matrix [GO:0031012]; extracellular space [GO:0005615]; sarcolemma [GO:0042383]; transport vesicle [GO:0030133]; extracellular matrix binding [GO:0050840]; glycosaminoglycan binding [GO:0005539]; articular cartilage development [GO:0061975]; blood vessel remodeling [GO:0001974]; bone development [GO:006…	articular cartilage development [GO:0061975]; blood vessel remodeling [GO:0001974]; bone development [GO:0060348]; peptide cross-linking via chondroitin 4-sulfate glycosaminoglycan [GO:0019800]	extracellular matrix binding [GO:0050840]; glycosaminoglycan binding [GO:0005539]	cell surface [GO:0009986]; collagen-containing extracellular matrix [GO:0062023]; extracellular matrix [GO:0031012]; extracellular space [GO:0005615]; sarcolemma [GO:0042383]; transport vesicle [GO:0030133]	SUBCELLULAR LOCATION: Secreted, extracellular space, extracellular matrix {ECO:0000250}.	NA	NA	NA	NA	NA	NA	NA	NA	27.34	3	3	44300	1	1	1	NA	115.4	11	11	285000	3	3	5	Carbamidomethylation	178.2	26	26	634000	8	6	13	Carbamidomethylation
Q9CY64|BIEA_MOUSE	Q9CY64	Blvra	Biliverdin reductase A (BVR A) (EC 1.3.1.24) (Biliverdin-IX alpha-reductase)	295	cytosol [GO:0005829]; biliberdin reductase NAD+ activity [GO:0106276]; biliverdin reductase (NAD(P)+) activity [GO:0004074]; biliverdin reductase (NADP+) activity [GO:0106277]; nucleotide binding [GO:0000166]; zinc ion binding [GO:0008270]; heme catabolic process [GO:0042167]	heme catabolic process [GO:0042167]	biliberdin reductase NAD+ activity [GO:0106276]; biliverdin reductase (NAD(P)+) activity [GO:0004074]; biliverdin reductase (NADP+) activity [GO:0106277]; nucleotide binding [GO:0000166]; zinc ion binding [GO:0008270]	cytosol [GO:0005829]	SUBCELLULAR LOCATION: Cytoplasm {ECO:0000250}.	101.73	11	11	120000	3	3	5	NA	54.73	4	4	67800	1	1	1	NA	38.23	3	3	105000	1	1	1	NA	90.87	10	10	161000	3	3	4	NA
Q923D2|BLVRB_MOUSE	Q923D2	Blvrb	Flavin reductase (NADPH) (FR) (EC 1.5.1.30) (Biliverdin reductase B) (BVR-B) (EC 1.3.1.24) (Biliverdin-IX beta-reductase) (NADPH-dependent diaphorase) (NADPH-flavin reductase) (FLR)	206	cytosol [GO:0005829]; intracellular membrane-bounded organelle [GO:0043231]; nucleoplasm [GO:0005654]; plasma membrane [GO:0005886]; terminal bouton [GO:0043195]; biliberdin reductase NAD+ activity [GO:0106276]; biliverdin reductase (NAD(P)+) activity [GO:0004074]; biliverdin reductase (NADP+) activity [GO:0106277]; riboflavin reductase (NADPH) activity [GO:0042602]; heme catabolic process [GO:00…	heme catabolic process [GO:0042167]	biliberdin reductase NAD+ activity [GO:0106276]; biliverdin reductase (NAD(P)+) activity [GO:0004074]; biliverdin reductase (NADP+) activity [GO:0106277]; riboflavin reductase (NADPH) activity [GO:0042602]	cytosol [GO:0005829]; intracellular membrane-bounded organelle [GO:0043231]; nucleoplasm [GO:0005654]; plasma membrane [GO:0005886]; terminal bouton [GO:0043195]	SUBCELLULAR LOCATION: Cytoplasm {ECO:0000250|UniProtKB:P30043}.	NA	NA	NA	NA	NA	NA	NA	NA	133.45	17	17	362000	3	3	15	NA	100.03	13	13	132000	2	2	2	NA	NA	NA	NA	NA	NA	NA	NA	NA
E9Q6J5|BD1L1_MOUSE	E9Q6J5	Bod1l	Biorientation of chromosomes in cell division protein 1-like 1	3032	centrosome [GO:0005813]; condensed chromosome outer kinetochore [GO:0000940]; nucleoplasm [GO:0005654]; spindle microtubule [GO:0005876]; spindle pole [GO:0000922]; DNA binding [GO:0003677]; protein phosphatase 2A binding [GO:0051721]; protein phosphatase inhibitor activity [GO:0004864]; cellular response to DNA damage stimulus [GO:0006974]; DNA repair [GO:0006281]; negative regulation of phospho…	cellular response to DNA damage stimulus [GO:0006974]; DNA repair [GO:0006281]; negative regulation of phosphoprotein phosphatase activity [GO:0032515]; replication fork processing [GO:0031297]	DNA binding [GO:0003677]; protein phosphatase 2A binding [GO:0051721]; protein phosphatase inhibitor activity [GO:0004864]	centrosome [GO:0005813]; condensed chromosome outer kinetochore [GO:0000940]; nucleoplasm [GO:0005654]; spindle microtubule [GO:0005876]; spindle pole [GO:0000922]	SUBCELLULAR LOCATION: Chromosome {ECO:0000269|PubMed:26166705}. Note=Localizes at replication forks: following DNA damage, localizes to damaged replication forks undergoing resection. {ECO:0000250|UniProtKB:Q8NFC6}.	NA	NA	NA	NA	NA	NA	NA	NA	NA	NA	NA	NA	NA	NA	NA	NA	26.31	0	0	35800	1	1	1	NA	30.58	0	0	0	1	1	1	NA
P15327|PMGE_MOUSE	P15327	Bpgm	Bisphosphoglycerate mutase (BPGM) (EC 5.4.2.4) (2,3-bisphosphoglycerate mutase, erythrocyte) (2,3-bisphosphoglycerate synthase) (EC 5.4.2.11) (BPG-dependent PGAM)	259	bisphosphoglycerate mutase activity [GO:0004082]; hydrolase activity [GO:0016787]; phosphoglycerate mutase activity [GO:0004619]; erythrocyte development [GO:0048821]; glycolytic process [GO:0006096]	erythrocyte development [GO:0048821]; glycolytic process [GO:0006096]	bisphosphoglycerate mutase activity [GO:0004082]; hydrolase activity [GO:0016787]; phosphoglycerate mutase activity [GO:0004619]			NA	NA	NA	NA	NA	NA	NA	NA	44.27	4	4	99800	1	1	1	NA	35.06	4	4	39200	1	1	1	NA	NA	NA	NA	NA	NA	NA	NA	NA
Q9Z0S1|BPNT1_MOUSE	Q9Z0S1	Bpnt1	3'(2'),5'-bisphosphate nucleotidase 1 (EC 3.1.3.7) (Bisphosphate 3'-nucleotidase 1) (PAP-inositol 1,4-phosphatase) (PIP)	308	3'(2'),5'-bisphosphate nucleotidase activity [GO:0008441]; inositol-1,4-bisphosphate 1-phosphatase activity [GO:0004441]; magnesium ion binding [GO:0000287]; inositol phosphate dephosphorylation [GO:0046855]; phosphatidylinositol phosphorylation [GO:0046854]	inositol phosphate dephosphorylation [GO:0046855]; phosphatidylinositol phosphorylation [GO:0046854]	3'(2'),5'-bisphosphate nucleotidase activity [GO:0008441]; inositol-1,4-bisphosphate 1-phosphatase activity [GO:0004441]; magnesium ion binding [GO:0000287]			83.66	10	10	29900	3	3	3	Carbamidomethylation	NA	NA	NA	NA	NA	NA	NA	NA	NA	NA	NA	NA	NA	NA	NA	NA	74.77	11	11	284000	3	3	3	Carbamidomethylation
P97929|BRCA2_MOUSE	P97929	Brca2	Breast cancer type 2 susceptibility protein homolog (Fanconi anemia group D1 protein homolog)	3329	BRCA2-MAGE-D1 complex [GO:0033593]; centrosome [GO:0005813]; chromosome [GO:0005694]; chromosome, telomeric region [GO:0000781]; cytoplasm [GO:0005737]; cytosol [GO:0005829]; lateral element [GO:0000800]; nucleoplasm [GO:0005654]; nucleus [GO:0005634]; protein-containing complex [GO:0032991]; secretory granule [GO:0030141]; gamma-tubulin binding [GO:0043015]; H3 histone acetyltransferase activity…	brain development [GO:0007420]; cell aging [GO:0007569]; cell population proliferation [GO:0008283]; cellular response to DNA damage stimulus [GO:0006974]; centrosome duplication [GO:0051298]; chordate embryonic development [GO:0043009]; chromosome organization [GO:0051276]; DNA damage response, signal transduction by p53 class mediator resulting in transcription of p21 class mediator [GO:0006978…	gamma-tubulin binding [GO:0043015]; H3 histone acetyltransferase activity [GO:0010484]; H4 histone acetyltransferase activity [GO:0010485]; identical protein binding [GO:0042802]; protease binding [GO:0002020]; protein C-terminus binding [GO:0008022]; single-stranded DNA binding [GO:0003697]	BRCA2-MAGE-D1 complex [GO:0033593]; centrosome [GO:0005813]; chromosome [GO:0005694]; chromosome, telomeric region [GO:0000781]; cytoplasm [GO:0005737]; cytosol [GO:0005829]; lateral element [GO:0000800]; nucleoplasm [GO:0005654]; nucleus [GO:0005634]; protein-containing complex [GO:0032991]; secretory granule [GO:0030141]	SUBCELLULAR LOCATION: Nucleus {ECO:0000250|UniProtKB:P51587}. Cytoplasm, cytoskeleton, microtubule organizing center, centrosome {ECO:0000250|UniProtKB:P51587}.	NA	NA	NA	NA	NA	NA	NA	NA	31.68	0	0	19300	1	1	1	NA	NA	NA	NA	NA	NA	NA	NA	NA	24.06	0	0	26600	1	1	1	Acetylation (Protein N-term)
P18572|BASI_MOUSE	P18572	Bsg	Basigin (Basic immunoglobulin superfamily) (HT7 antigen) (Membrane glycoprotein gp42) (CD antigen CD147)	389	acrosomal membrane [GO:0002080]; axon [GO:0030424]; basolateral plasma membrane [GO:0016323]; endoplasmic reticulum membrane [GO:0005789]; endosome [GO:0005768]; integral component of plasma membrane [GO:0005887]; intracellular membrane-bounded organelle [GO:0043231]; membrane raft [GO:0045121]; mitochondrion [GO:0005739]; photoreceptor inner segment [GO:0001917]; photoreceptor outer segment [GO:…	angiogenesis [GO:0001525]; axon guidance [GO:0007411]; decidualization [GO:0046697]; dendrite self-avoidance [GO:0070593]; embryo implantation [GO:0007566]; endothelial tube morphogenesis [GO:0061154]; homophilic cell adhesion via plasma membrane adhesion molecules [GO:0007156]; neural retina development [GO:0003407]; neutrophil chemotaxis [GO:0030593]; odontogenesis of dentin-containing tooth [G…	cell-cell adhesion mediator activity [GO:0098632]; mannose binding [GO:0005537]; signaling receptor activity [GO:0038023]; virus receptor activity [GO:0001618]	acrosomal membrane [GO:0002080]; axon [GO:0030424]; basolateral plasma membrane [GO:0016323]; endoplasmic reticulum membrane [GO:0005789]; endosome [GO:0005768]; integral component of plasma membrane [GO:0005887]; intracellular membrane-bounded organelle [GO:0043231]; membrane raft [GO:0045121]; mitochondrion [GO:0005739]; photoreceptor inner segment [GO:0001917]; photoreceptor outer segment [GO:…	SUBCELLULAR LOCATION: [Isoform 1]: Cell membrane {ECO:0000269|PubMed:11273674, ECO:0000269|PubMed:25957687}; Single-pass type I membrane protein {ECO:0000250|UniProtKB:P26453}. Photoreceptor inner segment {ECO:0000269|PubMed:11853760, ECO:0000269|PubMed:25957687}. Cell projection, cilium, photoreceptor outer segment {ECO:0000269|PubMed:25957687}.; SUBCELLULAR LOCATION: [Isoform 2]: Cell membrane …	62.35	3	3	80800	1	1	2	NA	NA	NA	NA	NA	NA	NA	NA	NA	76.88	5	5	145000	2	2	3	NA	21.5	2	2	0	1	1	1	NA
Q9CQH7|BT3L4_MOUSE	Q9CQH7	Btf3l4	Transcription factor BTF3 homolog 4 (Basic transcription factor 3-like 4)	158						43.51	21	21	190000	2	2	2	NA	30.63	4	4	32500	1	1	1	NA	NA	NA	NA	NA	NA	NA	NA	NA	38.31	4	4	54800	1	1	1	NA
O35658|C1QBP_MOUSE	O35658	C1qbp	Complement component 1 Q subcomponent-binding protein, mitochondrial (GC1q-R protein) (Glycoprotein gC1qBP) (C1qBP)	278	cell surface [GO:0009986]; cytoplasm [GO:0005737]; cytosol [GO:0005829]; extracellular space [GO:0005615]; GABA-ergic synapse [GO:0098982]; glutamatergic synapse [GO:0098978]; membrane [GO:0016020]; mitochondrial matrix [GO:0005759]; mitochondrion [GO:0005739]; nucleolus [GO:0005730]; nucleus [GO:0005634]; plasma membrane [GO:0005886]; presynapse [GO:0098793]; presynaptic active zone [GO:0048786]…	apoptotic process [GO:0006915]; complement activation, classical pathway [GO:0006958]; innate immune response [GO:0045087]; mature ribosome assembly [GO:0042256]; mRNA processing [GO:0006397]; negative regulation of defense response to virus [GO:0050687]; negative regulation of interferon-gamma production [GO:0032689]; negative regulation of interleukin-12 production [GO:0032695]; negative regula…	adrenergic receptor binding [GO:0031690]; complement component C1q complex binding [GO:0001849]; hyaluronic acid binding [GO:0005540]; kininogen binding [GO:0030984]; mitochondrial ribosome binding [GO:0097177]; mRNA binding [GO:0003729]; protein kinase C binding [GO:0005080]; transcription corepressor activity [GO:0003714]; transcription factor binding [GO:0008134]; translation activator activit…	cell surface [GO:0009986]; cytoplasm [GO:0005737]; cytosol [GO:0005829]; extracellular space [GO:0005615]; GABA-ergic synapse [GO:0098982]; glutamatergic synapse [GO:0098978]; membrane [GO:0016020]; mitochondrial matrix [GO:0005759]; mitochondrion [GO:0005739]; nucleolus [GO:0005730]; nucleus [GO:0005634]; plasma membrane [GO:0005886]; presynapse [GO:0098793]; presynaptic active zone [GO:0048786]	SUBCELLULAR LOCATION: Mitochondrion matrix {ECO:0000269|PubMed:17486078, ECO:0000269|PubMed:18166172}. Nucleus {ECO:0000250|UniProtKB:Q07021}. Cell membrane {ECO:0000250|UniProtKB:Q07021}; Peripheral membrane protein {ECO:0000250|UniProtKB:Q07021}; Extracellular side {ECO:0000250|UniProtKB:Q07021}. Secreted {ECO:0000250|UniProtKB:Q07021}. Cytoplasm {ECO:0000250|UniProtKB:Q07021}. Nucleus, nucleol…	99.87	8	8	145000	2	2	4	Acetylation (Protein N-term)	105.88	8	8	492000	2	2	5	NA	96.05	5	5	465000	1	1	6	NA	60.64	5	5	133000	1	1	1	NA
P01027|CO3_MOUSE	P01027	C3	Complement C3 (HSE-MSF) [Cleaved into: Complement C3 beta chain; C3-beta-c (C3bc); Complement C3 alpha chain; C3a anaphylatoxin; Acylation stimulating protein (ASP) (C3adesArg); Complement C3b alpha' chain; Complement C3c alpha' chain fragment 1; Complement C3dg fragment; Complement C3g fragment; Complement C3d fragment; Complement C3f fragment; Complement C3c alpha' chain fragment 2]	1663	cell surface [GO:0009986]; extracellular region [GO:0005576]; extracellular space [GO:0005615]; protein-containing complex [GO:0032991]; C5L2 anaphylatoxin chemotactic receptor binding [GO:0031715]; endopeptidase inhibitor activity [GO:0004866]; lipid binding [GO:0008289]; amyloid-beta clearance [GO:0097242]; blood coagulation [GO:0007596]; cell surface receptor signaling pathway involved in cell…	amyloid-beta clearance [GO:0097242]; blood coagulation [GO:0007596]; cell surface receptor signaling pathway involved in cell-cell signaling [GO:1905114]; complement activation [GO:0006956]; complement activation, alternative pathway [GO:0006957]; complement activation, classical pathway [GO:0006958]; complement-dependent cytotoxicity [GO:0097278]; complement-mediated synapse pruning [GO:0150062]…	C5L2 anaphylatoxin chemotactic receptor binding [GO:0031715]; endopeptidase inhibitor activity [GO:0004866]; lipid binding [GO:0008289]	cell surface [GO:0009986]; extracellular region [GO:0005576]; extracellular space [GO:0005615]; protein-containing complex [GO:0032991]	SUBCELLULAR LOCATION: Secreted.	320.53	20	20	2600000	32	32	77	Carbamidomethylation; Oxidation (M); Deamidation (NQ); Sodium adduct; Mutation	328.2	25	25	22300000	37	37	81	Carbamidomethylation; Oxidation (M); Deamidation (NQ); Phosphorylation (STY); Dihydroxy	309.77	19	19	7110000	30	29	73	Carbamidomethylation; Dehydration	356.41	27	27	8090000	41	41	111	Carbamidomethylation; Dehydration; Deamidation (NQ); Oxidation or Hydroxylation; Ethylation
P01029|CO4B_MOUSE	P01029	C4b	Complement C4-B [Cleaved into: Complement C4 beta chain; Complement C4 alpha chain; C4a anaphylatoxin; Complement C4 gamma chain]	1738	axon [GO:0030424]; dendrite [GO:0030425]; extracellular region [GO:0005576]; extracellular space [GO:0005615]; neuronal cell body [GO:0043025]; other organism cell [GO:0044216]; synapse [GO:0045202]; carbohydrate binding [GO:0030246]; complement binding [GO:0001848]; complement component C1q complex binding [GO:0001849]; endopeptidase inhibitor activity [GO:0004866]; complement activation [GO:000…	complement activation [GO:0006956]; complement activation, classical pathway [GO:0006958]; immunoglobulin mediated immune response [GO:0016064]; inflammatory response [GO:0006954]; innate immune response [GO:0045087]	carbohydrate binding [GO:0030246]; complement binding [GO:0001848]; complement component C1q complex binding [GO:0001849]; endopeptidase inhibitor activity [GO:0004866]	axon [GO:0030424]; dendrite [GO:0030425]; extracellular region [GO:0005576]; extracellular space [GO:0005615]; neuronal cell body [GO:0043025]; other organism cell [GO:0044216]; synapse [GO:0045202]	SUBCELLULAR LOCATION: Secreted {ECO:0000250|UniProtKB:P0C0L5}. Cell junction, synapse {ECO:0000250|UniProtKB:P0C0L5}. Cell projection, axon {ECO:0000250|UniProtKB:P0C0L5}. Cell projection, dendrite {ECO:0000250|UniProtKB:P0C0L5}.	NA	NA	NA	NA	NA	NA	NA	NA	76.08	1	1	33800	2	2	2	NA	93.57	2	2	46600	3	3	3	NA	32.69	1	1	72400	1	1	1	NA
P06684|CO5_MOUSE	P06684	C5	Complement C5 (Hemolytic complement) [Cleaved into: Complement C5 beta chain; Complement C5 alpha chain; C5a anaphylatoxin; Complement C5 alpha' chain]	1680	extracellular space [GO:0005615]; membrane attack complex [GO:0005579]; endopeptidase inhibitor activity [GO:0004866]; complement activation, alternative pathway [GO:0006957]; complement activation, classical pathway [GO:0006958]; cytolysis [GO:0019835]; in utero embryonic development [GO:0001701]; inflammatory response [GO:0006954]; negative regulation of macrophage chemotaxis [GO:0010760]; posi…	complement activation, alternative pathway [GO:0006957]; complement activation, classical pathway [GO:0006958]; cytolysis [GO:0019835]; inflammatory response [GO:0006954]; in utero embryonic development [GO:0001701]; negative regulation of macrophage chemotaxis [GO:0010760]; positive regulation of angiogenesis [GO:0045766]; positive regulation of chemokine production [GO:0032722]; positive regula…	endopeptidase inhibitor activity [GO:0004866]	extracellular space [GO:0005615]; membrane attack complex [GO:0005579]	SUBCELLULAR LOCATION: Secreted.	NA	NA	NA	NA	NA	NA	NA	NA	NA	NA	NA	NA	NA	NA	NA	NA	32.38	1	1	34200	1	1	1	NA	22.38	1	1	48700	1	1	1	NA
Q9WVT6|CAH14_MOUSE	Q9WVT6	Ca14	Carbonic anhydrase 14 (EC 4.2.1.1) (Carbonate dehydratase XIV) (Carbonic anhydrase XIV) (CA-XIV)	337	integral component of membrane [GO:0016021]; plasma membrane [GO:0005886]; carbonate dehydratase activity [GO:0004089]; hydro-lyase activity [GO:0016836]; zinc ion binding [GO:0008270]; carbon dioxide transport [GO:0015670]; one-carbon metabolic process [GO:0006730]; regulation of pH [GO:0006885]	carbon dioxide transport [GO:0015670]; one-carbon metabolic process [GO:0006730]; regulation of pH [GO:0006885]	carbonate dehydratase activity [GO:0004089]; hydro-lyase activity [GO:0016836]; zinc ion binding [GO:0008270]	integral component of membrane [GO:0016021]; plasma membrane [GO:0005886]	SUBCELLULAR LOCATION: Membrane {ECO:0000305}; Single-pass type I membrane protein {ECO:0000305}.	101.22	13	13	264000	3	3	10	NA	86.96	6	6	392000	2	2	8	NA	99.86	9	9	319000	3	3	9	NA	76.62	4	4	142000	1	1	6	NA
P00920|CAH2_MOUSE	P00920	Ca2	Carbonic anhydrase 2 (EC 4.2.1.1) (Carbonate dehydratase II) (Carbonic anhydrase II) (CA-II)	260	apical part of cell [GO:0045177]; axon [GO:0030424]; basolateral plasma membrane [GO:0016323]; cytoplasm [GO:0005737]; cytosol [GO:0005829]; extracellular space [GO:0005615]; microvillus [GO:0005902]; myelin sheath [GO:0043209]; plasma membrane [GO:0005886]; arylesterase activity [GO:0004064]; carbonate dehydratase activity [GO:0004089]; hydro-lyase activity [GO:0016836]; zinc ion binding [GO:000…	angiotensin-activated signaling pathway [GO:0038166]; carbon dioxide transport [GO:0015670]; cellular response to fluid shear stress [GO:0071498]; kidney development [GO:0001822]; morphogenesis of an epithelium [GO:0002009]; odontogenesis of dentin-containing tooth [GO:0042475]; one-carbon metabolic process [GO:0006730]; positive regulation of bone resorption [GO:0045780]; positive regulation of …	arylesterase activity [GO:0004064]; carbonate dehydratase activity [GO:0004089]; hydro-lyase activity [GO:0016836]; zinc ion binding [GO:0008270]	apical part of cell [GO:0045177]; axon [GO:0030424]; basolateral plasma membrane [GO:0016323]; cytoplasm [GO:0005737]; cytosol [GO:0005829]; extracellular space [GO:0005615]; microvillus [GO:0005902]; myelin sheath [GO:0043209]; plasma membrane [GO:0005886]	SUBCELLULAR LOCATION: Cytoplasm. Cell membrane {ECO:0000250}. Note=Colocalized with SLC26A6 at the surface of the cell membrane in order to form a bicarbonate transport metabolon. Displaced from the cytosolic surface of the cell membrane by PKC in phorbol myristate acetate (PMA)-induced cells (By similarity). {ECO:0000250}.	108.55	25	25	508000	4	4	9	NA	203.66	43	43	2360000	8	8	44	2-amino-3-oxo-butanoic_acid; Mutation	88.34	15	15	400000	3	3	7	NA	34.76	5	5	97000	1	1	1	NA
P16015|CAH3_MOUSE	P16015	Ca3	Carbonic anhydrase 3 (EC 4.2.1.1) (Carbonate dehydratase III) (Carbonic anhydrase III) (CA-III)	260	cytosol [GO:0005829]; carbonate dehydratase activity [GO:0004089]; hydro-lyase activity [GO:0016836]; nickel cation binding [GO:0016151]; phosphatase activity [GO:0016791]; zinc ion binding [GO:0008270]; one-carbon metabolic process [GO:0006730]; response to bacterium [GO:0009617]; response to ethanol [GO:0045471]; response to oxidative stress [GO:0006979]	one-carbon metabolic process [GO:0006730]; response to bacterium [GO:0009617]; response to ethanol [GO:0045471]; response to oxidative stress [GO:0006979]	carbonate dehydratase activity [GO:0004089]; hydro-lyase activity [GO:0016836]; nickel cation binding [GO:0016151]; phosphatase activity [GO:0016791]; zinc ion binding [GO:0008270]	cytosol [GO:0005829]	SUBCELLULAR LOCATION: Cytoplasm.	105.09	21	21	137000	3	3	3	NA	NA	NA	NA	NA	NA	NA	NA	NA	169.03	31	31	973000	7	7	18	Deamidation (NQ)	96.01	18	18	320000	3	3	3	Carbamidomethylation
Q8VHB5|CAH9_MOUSE	Q8VHB5	Ca9	Carbonic anhydrase 9 (EC 4.2.1.1) (Carbonate dehydratase IX) (Carbonic anhydrase IX) (CA-IX) (CAIX) (Membrane antigen MN homolog)	437	basolateral plasma membrane [GO:0016323]; integral component of membrane [GO:0016021]; microvillus membrane [GO:0031528]; plasma membrane [GO:0005886]; carbonate dehydratase activity [GO:0004089]; hydro-lyase activity [GO:0016836]; zinc ion binding [GO:0008270]; morphogenesis of an epithelium [GO:0002009]; one-carbon metabolic process [GO:0006730]; response to drug [GO:0042493]; response to hypox…	morphogenesis of an epithelium [GO:0002009]; one-carbon metabolic process [GO:0006730]; response to drug [GO:0042493]; response to hypoxia [GO:0001666]; response to testosterone [GO:0033574]; secretion [GO:0046903]	carbonate dehydratase activity [GO:0004089]; hydro-lyase activity [GO:0016836]; zinc ion binding [GO:0008270]	basolateral plasma membrane [GO:0016323]; integral component of membrane [GO:0016021]; microvillus membrane [GO:0031528]; plasma membrane [GO:0005886]	SUBCELLULAR LOCATION: Cell membrane {ECO:0000250}; Single-pass type I membrane protein {ECO:0000250}. Cell projection, microvillus membrane {ECO:0000250}; Single-pass type I membrane protein {ECO:0000250}.	94.31	5	5	193000	2	2	10	NA	72.61	5	5	110000	2	2	12	NA	NA	NA	NA	NA	NA	NA	NA	NA	NA	NA	NA	NA	NA	NA	NA	NA
Q9CXW3|CYBP_MOUSE	Q9CXW3	Cacybp	Calcyclin-binding protein (CacyBP) (Siah-interacting protein)	229	beta-catenin destruction complex [GO:0030877]; cell body [GO:0044297]; cytoplasm [GO:0005737]; cytosol [GO:0005829]; neuron projection [GO:0043005]; nuclear envelope lumen [GO:0005641]; nucleoplasm [GO:0005654]; nucleus [GO:0005634]; SCF ubiquitin ligase complex [GO:0019005]; protein domain specific binding [GO:0019904]; protein homodimerization activity [GO:0042803]; S100 protein binding [GO:004…	aging [GO:0007568]; cardiac muscle cell differentiation [GO:0055007]; cellular response to calcium ion [GO:0071277]; cellular response to leukemia inhibitory factor [GO:1990830]; heart development [GO:0007507]; negative regulation of cell death [GO:0060548]; positive regulation of DNA replication [GO:0045740]; response to growth hormone [GO:0060416]	protein domain specific binding [GO:0019904]; protein homodimerization activity [GO:0042803]; S100 protein binding [GO:0044548]; tubulin binding [GO:0015631]; ubiquitin protein ligase binding [GO:0031625]	beta-catenin destruction complex [GO:0030877]; cell body [GO:0044297]; cytoplasm [GO:0005737]; cytosol [GO:0005829]; neuron projection [GO:0043005]; nuclear envelope lumen [GO:0005641]; nucleoplasm [GO:0005654]; nucleus [GO:0005634]; SCF ubiquitin ligase complex [GO:0019005]	SUBCELLULAR LOCATION: Nucleus {ECO:0000269|PubMed:11927578}. Cytoplasm {ECO:0000269|PubMed:11927578}. Note=Cytoplasmic in unstimulated cultured neurons. Upon increase of calcium, it localizes to a ring around the nucleus. In neuroblastoma cells, after a Retinoic acid (RA) induction and calcium increase, it localizes in both the nucleus and cytoplasm. The nuclear and perinuclear fractions may be p…	100.43	20	20	108000	5	5	10	Carbamidomethylation; Acetylation (Protein N-term)	NA	NA	NA	NA	NA	NA	NA	NA	65.54	7	7	26200	2	2	2	NA	69.49	10	10	202000	3	2	4	Carbamidomethylation; Acetylation (Protein N-term)
B2RQC6|PYR1_MOUSE	B2RQC6	Cad	CAD protein [Includes: Glutamine-dependent carbamoyl-phosphate synthase (EC 6.3.5.5); Aspartate carbamoyltransferase (EC 2.1.3.2); Dihydroorotase (EC 3.5.2.3)]	2225	cell projection [GO:0042995]; cytoplasm [GO:0005737]; cytosol [GO:0005829]; neuronal cell body [GO:0043025]; nuclear matrix [GO:0016363]; nucleoplasm [GO:0005654]; nucleus [GO:0005634]; protein-containing complex [GO:0032991]; terminal bouton [GO:0043195]; amino acid binding [GO:0016597]; aspartate carbamoyltransferase activity [GO:0004070]; ATP binding [GO:0005524]; carbamoyl-phosphate synthase …	'de novo' pyrimidine nucleobase biosynthetic process [GO:0006207]; 'de novo' UMP biosynthetic process [GO:0044205]; animal organ regeneration [GO:0031100]; cellular response to drug [GO:0035690]; cellular response to epidermal growth factor stimulus [GO:0071364]; citrulline biosynthetic process [GO:0019240]; drug metabolic process [GO:0017144]; female pregnancy [GO:0007565]; glutamine metabolic p…	amino acid binding [GO:0016597]; aspartate carbamoyltransferase activity [GO:0004070]; ATP binding [GO:0005524]; carbamoyl-phosphate synthase (glutamine-hydrolyzing) activity [GO:0004088]; dihydroorotase activity [GO:0004151]; enzyme binding [GO:0019899]; identical protein binding [GO:0042802]; protein kinase activity [GO:0004672]; UTP binding [GO:0002134]; zinc ion binding [GO:0008270]	cell projection [GO:0042995]; cytoplasm [GO:0005737]; cytosol [GO:0005829]; neuronal cell body [GO:0043025]; nuclear matrix [GO:0016363]; nucleoplasm [GO:0005654]; nucleus [GO:0005634]; protein-containing complex [GO:0032991]; terminal bouton [GO:0043195]	SUBCELLULAR LOCATION: Cytoplasm {ECO:0000250}. Nucleus {ECO:0000250}. Note=Cytosolic and unphosphorylated in resting cells, translocates to the nucleus in response to EGF stimulation, nuclear import promotes optimal cell growth. {ECO:0000250}.	91.09	2	2	203000	4	4	4	NA	91.11	2	2	89800	5	5	5	Carbamidomethylation	58.99	0	0	32600	1	1	2	NA	67.23	0	0	19800	1	1	1	NA
tr|E9QA15|E9QA15_MOUSE	E9QA15	Cald1	Caldesmon 1	768	actin cap [GO:0030478]; actin filament [GO:0005884]; dendrite [GO:0030425]; dendritic spine [GO:0043197]; membrane [GO:0016020]; neuronal cell body [GO:0043025]; plasma membrane [GO:0005886]; postsynaptic density [GO:0014069]; actin binding [GO:0003779]; calmodulin binding [GO:0005516]; myosin binding [GO:0017022]; actin filament bundle assembly [GO:0051017]; muscle contraction [GO:0006936]; posi…	actin filament bundle assembly [GO:0051017]; muscle contraction [GO:0006936]; positive regulation of protein binding [GO:0032092]; regulation of smooth muscle contraction [GO:0006940]	actin binding [GO:0003779]; calmodulin binding [GO:0005516]; myosin binding [GO:0017022]	actin cap [GO:0030478]; actin filament [GO:0005884]; dendrite [GO:0030425]; dendritic spine [GO:0043197]; membrane [GO:0016020]; neuronal cell body [GO:0043025]; plasma membrane [GO:0005886]; postsynaptic density [GO:0014069]		NA	NA	NA	NA	NA	NA	NA	NA	105.65	3	3	180000	2	2	5	Deamidation (R)	101.94	4	4	127000	3	3	8	NA	NA	NA	NA	NA	NA	NA	NA	NA
P0DP26|CALM1_MOUSE	P0DP26	Calm1	Calmodulin-1	149	calcium channel complex [GO:0034704]; catalytic complex [GO:1902494]; centrosome [GO:0005813]; cytoplasm [GO:0005737]; cytosol [GO:0005829]; growth cone [GO:0030426]; mitochondrial membrane [GO:0031966]; myelin sheath [GO:0043209]; neuron projection [GO:0043005]; nucleoplasm [GO:0005654]; nucleus [GO:0005634]; plasma membrane [GO:0005886]; sarcomere [GO:0030017]; spindle microtubule [GO:0005876];…	activation of adenylate cyclase activity [GO:0007190]; autophagosome membrane docking [GO:0016240]; calcium-mediated signaling [GO:0019722]; detection of calcium ion [GO:0005513]; establishment of protein localization to mitochondrial membrane [GO:0090151]; G2/M transition of mitotic cell cycle [GO:0000086]; mitochondrion-endoplasmic reticulum membrane tethering [GO:1990456]; negative regulation …	adenylate cyclase activator activity [GO:0010856]; adenylate cyclase binding [GO:0008179]; calcium channel inhibitor activity [GO:0019855]; calcium-dependent protein binding [GO:0048306]; calcium ion binding [GO:0005509]; disordered domain specific binding [GO:0097718]; enzyme regulator activity [GO:0030234]; ion channel binding [GO:0044325]; nitric-oxide synthase binding [GO:0050998]; nitric-oxi…	calcium channel complex [GO:0034704]; catalytic complex [GO:1902494]; centrosome [GO:0005813]; cytoplasm [GO:0005737]; cytosol [GO:0005829]; growth cone [GO:0030426]; mitochondrial membrane [GO:0031966]; myelin sheath [GO:0043209]; neuron projection [GO:0043005]; nucleoplasm [GO:0005654]; nucleus [GO:0005634]; plasma membrane [GO:0005886]; sarcomere [GO:0030017]; spindle microtubule [GO:0005876];…	SUBCELLULAR LOCATION: Cytoplasm, cytoskeleton, spindle {ECO:0000250|UniProtKB:P0DP23}. Cytoplasm, cytoskeleton, spindle pole {ECO:0000250|UniProtKB:P0DP23}. Cytoplasm, cytoskeleton, microtubule organizing center, centrosome {ECO:0000250|UniProtKB:P0DP23}. Note=Distributed throughout the cell during interphase, but during mitosis becomes dramatically localized to the spindle poles and the spindle …	246.86	69	69	3950000	10	10	87	Acetylation (Protein N-term); Deamidation (NQ); Guanidination; Acetylation (K)	190	47	47	2040000	8	8	24	Oxidation (M); Acetylation (Protein N-term); Deamidation (NQ); 2-amino-3-oxo-butanoic_acid	105.43	42	42	1330000	6	6	9	Acetylation (Protein N-term); Deamidation (NQ); Guanidination; Mutation	194.54	68	68	4120000	8	8	27	Acetylation (Protein N-term); Acetylation (K); Deamidation (NQ); Guanidination; Ethanolation (KR)
P0DP27|CALM2_MOUSE	P0DP27	Calm2	Calmodulin-2	149	calcium channel complex [GO:0034704]; catalytic complex [GO:1902494]; centrosome [GO:0005813]; cytoplasm [GO:0005737]; growth cone [GO:0030426]; mitochondrial membrane [GO:0031966]; myelin sheath [GO:0043209]; neuron projection [GO:0043005]; nucleus [GO:0005634]; plasma membrane [GO:0005886]; sarcomere [GO:0030017]; spindle microtubule [GO:0005876]; spindle pole [GO:0000922]; synaptic vesicle mem…	activation of adenylate cyclase activity [GO:0007190]; autophagosome membrane docking [GO:0016240]; calcium-mediated signaling [GO:0019722]; detection of calcium ion [GO:0005513]; establishment of protein localization to mitochondrial membrane [GO:0090151]; G2/M transition of mitotic cell cycle [GO:0000086]; mitochondrion-endoplasmic reticulum membrane tethering [GO:1990456]; negative regulation …	adenylate cyclase activator activity [GO:0010856]; adenylate cyclase binding [GO:0008179]; calcium channel inhibitor activity [GO:0019855]; calcium-dependent protein binding [GO:0048306]; calcium ion binding [GO:0005509]; disordered domain specific binding [GO:0097718]; enzyme regulator activity [GO:0030234]; ion channel binding [GO:0044325]; nitric-oxide synthase binding [GO:0050998]; nitric-oxi…	calcium channel complex [GO:0034704]; catalytic complex [GO:1902494]; centrosome [GO:0005813]; cytoplasm [GO:0005737]; growth cone [GO:0030426]; mitochondrial membrane [GO:0031966]; myelin sheath [GO:0043209]; neuron projection [GO:0043005]; nucleus [GO:0005634]; plasma membrane [GO:0005886]; sarcomere [GO:0030017]; spindle microtubule [GO:0005876]; spindle pole [GO:0000922]; synaptic vesicle mem…	SUBCELLULAR LOCATION: Cytoplasm, cytoskeleton, spindle. Cytoplasm, cytoskeleton, spindle pole. Note=Distributed throughout the cell during interphase, but during mitosis becomes dramatically localized to the spindle poles and the spindle microtubules. {ECO:0000250}.	246.86	69	69	3950000	10	10	87	Acetylation (Protein N-term); Deamidation (NQ); Guanidination; Acetylation (K)	190	47	47	2040000	8	8	24	Oxidation (M); Acetylation (Protein N-term); Deamidation (NQ); 2-amino-3-oxo-butanoic_acid	105.43	42	42	1330000	6	6	9	Acetylation (Protein N-term); Deamidation (NQ); Guanidination; Mutation	194.54	68	68	4120000	8	8	27	Acetylation (Protein N-term); Acetylation (K); Deamidation (NQ); Guanidination; Ethanolation (KR)
P0DP28|CALM3_MOUSE	P0DP28	Calm3	Calmodulin-3	149	calcium channel complex [GO:0034704]; catalytic complex [GO:1902494]; centrosome [GO:0005813]; cytoplasm [GO:0005737]; growth cone [GO:0030426]; mitochondrial membrane [GO:0031966]; myelin sheath [GO:0043209]; neuron projection [GO:0043005]; nucleus [GO:0005634]; plasma membrane [GO:0005886]; sarcomere [GO:0030017]; spindle microtubule [GO:0005876]; spindle pole [GO:0000922]; synaptic vesicle mem…	activation of adenylate cyclase activity [GO:0007190]; autophagosome membrane docking [GO:0016240]; calcium-mediated signaling [GO:0019722]; detection of calcium ion [GO:0005513]; establishment of protein localization to mitochondrial membrane [GO:0090151]; G2/M transition of mitotic cell cycle [GO:0000086]; mitochondrion-endoplasmic reticulum membrane tethering [GO:1990456]; negative regulation …	adenylate cyclase activator activity [GO:0010856]; adenylate cyclase binding [GO:0008179]; calcium channel inhibitor activity [GO:0019855]; calcium-dependent protein binding [GO:0048306]; calcium ion binding [GO:0005509]; disordered domain specific binding [GO:0097718]; enzyme regulator activity [GO:0030234]; ion channel binding [GO:0044325]; nitric-oxide synthase binding [GO:0050998]; nitric-oxi…	calcium channel complex [GO:0034704]; catalytic complex [GO:1902494]; centrosome [GO:0005813]; cytoplasm [GO:0005737]; growth cone [GO:0030426]; mitochondrial membrane [GO:0031966]; myelin sheath [GO:0043209]; neuron projection [GO:0043005]; nucleus [GO:0005634]; plasma membrane [GO:0005886]; sarcomere [GO:0030017]; spindle microtubule [GO:0005876]; spindle pole [GO:0000922]; synaptic vesicle mem…	SUBCELLULAR LOCATION: Cytoplasm, cytoskeleton, spindle. Cytoplasm, cytoskeleton, spindle pole. Note=Distributed throughout the cell during interphase, but during mitosis becomes dramatically localized to the spindle poles and the spindle microtubules. {ECO:0000250}.	246.86	69	69	3950000	10	10	87	Acetylation (Protein N-term); Deamidation (NQ); Guanidination; Acetylation (K)	190	47	47	2040000	8	8	24	Oxidation (M); Acetylation (Protein N-term); Deamidation (NQ); 2-amino-3-oxo-butanoic_acid	105.43	42	42	1330000	6	6	9	Acetylation (Protein N-term); Deamidation (NQ); Guanidination; Mutation	194.54	68	68	4120000	8	8	27	Acetylation (Protein N-term); Acetylation (K); Deamidation (NQ); Guanidination; Ethanolation (KR)
P14211|CALR_MOUSE	P14211	Calr	Calreticulin (CRP55) (Calregulin) (Endoplasmic reticulum resident protein 60) (ERp60) (HACBP)	416	acrosomal vesicle [GO:0001669]; cell surface [GO:0009986]; collagen-containing extracellular matrix [GO:0062023]; cortical granule [GO:0060473]; cytoplasm [GO:0005737]; cytosol [GO:0005829]; endoplasmic reticulum [GO:0005783]; endoplasmic reticulum lumen [GO:0005788]; endoplasmic reticulum membrane [GO:0005789]; endoplasmic reticulum quality control compartment [GO:0044322]; external side of plas…	cardiac muscle cell differentiation [GO:0055007]; cellular response to lithium ion [GO:0071285]; cellular senescence [GO:0090398]; cortical actin cytoskeleton organization [GO:0030866]; endoplasmic reticulum unfolded protein response [GO:0030968]; negative regulation of cell cycle arrest [GO:0071157]; negative regulation of intracellular steroid hormone receptor signaling pathway [GO:0033144]; ne…	androgen receptor binding [GO:0050681]; calcium ion binding [GO:0005509]; carbohydrate binding [GO:0030246]; hormone binding [GO:0042562]; integrin binding [GO:0005178]; iron ion binding [GO:0005506]; mRNA binding [GO:0003729]; peptide binding [GO:0042277]; ubiquitin protein ligase binding [GO:0031625]; unfolded protein binding [GO:0051082]	acrosomal vesicle [GO:0001669]; cell surface [GO:0009986]; collagen-containing extracellular matrix [GO:0062023]; cortical granule [GO:0060473]; cytoplasm [GO:0005737]; cytosol [GO:0005829]; endoplasmic reticulum [GO:0005783]; endoplasmic reticulum lumen [GO:0005788]; endoplasmic reticulum membrane [GO:0005789]; endoplasmic reticulum quality control compartment [GO:0044322]; external side of plas…	SUBCELLULAR LOCATION: Endoplasmic reticulum lumen {ECO:0000269|PubMed:8418194}. Cytoplasm, cytosol {ECO:0000250|UniProtKB:P27797}. Cytoplasmic granule {ECO:0000269|PubMed:8418194}. Secreted, extracellular space, extracellular matrix {ECO:0000250|UniProtKB:P27797}. Cell surface {ECO:0000250|UniProtKB:P27797}. Sarcoplasmic reticulum lumen {ECO:0000250|UniProtKB:P28491}. Cytoplasmic vesicle, secreto…	315.57	46	46	6100000	18	18	131	Carbamidomethylation; Pyro-glu from Q; Mutation	274.17	45	45	5280000	15	15	92	Carbamidomethylation	304.19	47	47	5200000	18	18	85	Carbamidomethylation; Deamidation (NQ); Pyro-glu from Q	301.64	44	44	5550000	16	16	67	Carbamidomethylation; Deamidation (NQ); Pyro-glu from Q
O35887|CALU_MOUSE	O35887	Calu	Calumenin (Crocalbin)	315	endoplasmic reticulum [GO:0005783]; endoplasmic reticulum lumen [GO:0005788]; endoplasmic reticulum membrane [GO:0005789]; extracellular region [GO:0005576]; Golgi apparatus [GO:0005794]; intracellular membrane-bounded organelle [GO:0043231]; melanosome [GO:0042470]; sarcoplasmic reticulum lumen [GO:0033018]; calcium ion binding [GO:0005509]; enzyme binding [GO:0019899]; enzyme inhibitor activity…		calcium ion binding [GO:0005509]; enzyme binding [GO:0019899]; enzyme inhibitor activity [GO:0004857]	endoplasmic reticulum [GO:0005783]; endoplasmic reticulum lumen [GO:0005788]; endoplasmic reticulum membrane [GO:0005789]; extracellular region [GO:0005576]; Golgi apparatus [GO:0005794]; intracellular membrane-bounded organelle [GO:0043231]; melanosome [GO:0042470]; sarcoplasmic reticulum lumen [GO:0033018]	SUBCELLULAR LOCATION: Endoplasmic reticulum membrane {ECO:0000250|UniProtKB:O43852}. Golgi apparatus {ECO:0000250|UniProtKB:O43852}. Secreted {ECO:0000250|UniProtKB:O43852}. Melanosome {ECO:0000250|UniProtKB:O43852}. Sarcoplasmic reticulum lumen {ECO:0000250|UniProtKB:O43852}.	265.28	40	40	2230000	12	12	58	Mutation	200.42	24	24	1620000	7	6	20	NA	188.52	30	30	1470000	7	7	20	NA	185.96	23	23	947000	6	6	11	NA
Q6ZQ38|CAND1_MOUSE	Q6ZQ38	Cand1	Cullin-associated NEDD8-dissociated protein 1 (Cullin-associated and neddylation-dissociated protein 1) (p120 CAND1)	1230	cullin-RING ubiquitin ligase complex [GO:0031461]; cytoplasm [GO:0005737]; cytosol [GO:0005829]; Golgi apparatus [GO:0005794]; nucleoplasm [GO:0005654]; nucleus [GO:0005634]; ubiquitin ligase complex [GO:0000151]; TBP-class protein binding [GO:0017025]; cell differentiation [GO:0030154]; negative regulation of catalytic activity [GO:0043086]; positive regulation of RNA polymerase II transcription…	cell differentiation [GO:0030154]; negative regulation of catalytic activity [GO:0043086]; positive regulation of RNA polymerase II transcription preinitiation complex assembly [GO:0045899]; positive regulation of transcription, DNA-templated [GO:0045893]; protein ubiquitination [GO:0016567]; SCF complex assembly [GO:0010265]	TBP-class protein binding [GO:0017025]	cullin-RING ubiquitin ligase complex [GO:0031461]; cytoplasm [GO:0005737]; cytosol [GO:0005829]; Golgi apparatus [GO:0005794]; nucleoplasm [GO:0005654]; nucleus [GO:0005634]; ubiquitin ligase complex [GO:0000151]	SUBCELLULAR LOCATION: Cytoplasm {ECO:0000250|UniProtKB:Q86VP6}. Nucleus {ECO:0000250|UniProtKB:Q86VP6}. Note=Predominantly cytoplasmic. {ECO:0000250|UniProtKB:Q86VP6}.	207.51	14	14	668000	14	13	18	Carbamidomethylation	163.34	10	10	472000	10	9	12	Carbamidomethylation	53.71	3	3	98000	3	3	3	NA	126.66	5	5	212000	6	6	7	Carbamidomethylation
Q6ZQ73|CAND2_MOUSE	Q6ZQ73	Cand2	Cullin-associated NEDD8-dissociated protein 2 (Cullin-associated and neddylation-dissociated protein 2) (TBP-interacting protein of 120 kDa B) (TBP-interacting protein 120B) (p120 CAND2)	1235	cytosol [GO:0005829]; nucleus [GO:0005634]; TBP-class protein binding [GO:0017025]; protein ubiquitination [GO:0016567]; SCF complex assembly [GO:0010265]	protein ubiquitination [GO:0016567]; SCF complex assembly [GO:0010265]	TBP-class protein binding [GO:0017025]	cytosol [GO:0005829]; nucleus [GO:0005634]	SUBCELLULAR LOCATION: Nucleus {ECO:0000250}.	115.23	5	5	251000	5	4	8	Carbamidomethylation	52.22	2	2	0	2	1	2	NA	NA	NA	NA	NA	NA	NA	NA	NA	NA	NA	NA	NA	NA	NA	NA	NA
P35564|CALX_MOUSE	P35564	Canx	Calnexin	591	axon [GO:0030424]; cytoplasm [GO:0005737]; dendrite cytoplasm [GO:0032839]; dendritic spine [GO:0043197]; endoplasmic reticulum [GO:0005783]; endoplasmic reticulum membrane [GO:0005789]; endoplasmic reticulum quality control compartment [GO:0044322]; glutamatergic synapse [GO:0098978]; integral component of lumenal side of endoplasmic reticulum membrane [GO:0071556]; integral component of membran…	aging [GO:0007568]; clathrin-dependent endocytosis [GO:0072583]; endoplasmic reticulum unfolded protein response [GO:0030968]; protein folding [GO:0006457]; synaptic vesicle endocytosis [GO:0048488]	apolipoprotein binding [GO:0034185]; calcium ion binding [GO:0005509]; carbohydrate binding [GO:0030246]; ionotropic glutamate receptor binding [GO:0035255]; unfolded protein binding [GO:0051082]	axon [GO:0030424]; cytoplasm [GO:0005737]; dendrite cytoplasm [GO:0032839]; dendritic spine [GO:0043197]; endoplasmic reticulum [GO:0005783]; endoplasmic reticulum membrane [GO:0005789]; endoplasmic reticulum quality control compartment [GO:0044322]; glutamatergic synapse [GO:0098978]; integral component of lumenal side of endoplasmic reticulum membrane [GO:0071556]; integral component of membran…	SUBCELLULAR LOCATION: Endoplasmic reticulum membrane {ECO:0000269|PubMed:7628443}; Single-pass type I membrane protein {ECO:0000255}. Endoplasmic reticulum {ECO:0000250|UniProtKB:P27824}. Melanosome {ECO:0000250|UniProtKB:P27824}. Note=The palmitoylated form preferentially localizes to the perinuclear rough ER (By similarity). When bound to CD3 epsilon chains, calnexin's ER retention signal can b…	366.64	49	49	11300000	30	30	186	Carbamidomethylation; Deamidation (NQ); Phosphorylation (STY); Pyro-glu from Q; Mutation	341.82	49	49	16300000	30	30	157	Carbamidomethylation; Oxidation (M); Acetylation (Protein N-term); Deamidation (NQ); Amidation; 2 more	319.86	39	39	9450000	22	22	128	Carbamidomethylation; Phosphorylation (STY); Pyro-glu from Q; EDT	320.82	45	45	10300000	24	24	80	Carbamidomethylation; Oxidation (M); 2-amino-3-oxo-butanoic_acid; Mutation
P40124|CAP1_MOUSE	P40124	Cap1	Adenylyl cyclase-associated protein 1 (CAP 1)	474	cortical actin cytoskeleton [GO:0030864]; cytoplasm [GO:0005737]; cytosol [GO:0005829]; extracellular region [GO:0005576]; plasma membrane [GO:0005886]; actin binding [GO:0003779]; adenylate cyclase binding [GO:0008179]; actin cytoskeleton organization [GO:0030036]; ameboidal-type cell migration [GO:0001667]; cAMP-mediated signaling [GO:0019933]; cell morphogenesis [GO:0000902]; receptor-mediated…	actin cytoskeleton organization [GO:0030036]; ameboidal-type cell migration [GO:0001667]; cAMP-mediated signaling [GO:0019933]; cell morphogenesis [GO:0000902]; receptor-mediated endocytosis [GO:0006898]; regulation of adenylate cyclase activity [GO:0045761]	actin binding [GO:0003779]; adenylate cyclase binding [GO:0008179]	cortical actin cytoskeleton [GO:0030864]; cytoplasm [GO:0005737]; cytosol [GO:0005829]; extracellular region [GO:0005576]; plasma membrane [GO:0005886]	SUBCELLULAR LOCATION: Cell membrane {ECO:0000250}; Peripheral membrane protein {ECO:0000250}.	188.86	23	23	680000	7	7	15	Carbamidomethylation	NA	NA	NA	NA	NA	NA	NA	NA	132.92	14	14	321000	5	5	5	Carbamidomethylation	220.27	29	29	1120000	9	9	15	Carbamidomethylation
P24452|CAPG_MOUSE	P24452	Capg	Macrophage-capping protein (Actin regulatory protein CAP-G) (Actin-capping protein GCAP39) (Myc basic motif homolog 1)	352	actin cytoskeleton [GO:0015629]; centriole [GO:0005814]; cytoplasm [GO:0005737]; extracellular space [GO:0005615]; Flemming body [GO:0090543]; lamellipodium [GO:0030027]; melanosome [GO:0042470]; mitotic spindle [GO:0072686]; nucleolus [GO:0005730]; nucleoplasm [GO:0005654]; nucleus [GO:0005634]; phagocytic vesicle [GO:0045335]; ruffle [GO:0001726]; actin filament binding [GO:0051015]; phosphatid…	actin filament severing [GO:0051014]; actin polymerization or depolymerization [GO:0008154]; barbed-end actin filament capping [GO:0051016]; cell projection assembly [GO:0030031]; cellular response to interferon-gamma [GO:0071346]; central nervous system development [GO:0007417]	actin filament binding [GO:0051015]; phosphatidylinositol-4,5-bisphosphate binding [GO:0005546]; protein-containing complex binding [GO:0044877]; protein domain specific binding [GO:0019904]	actin cytoskeleton [GO:0015629]; centriole [GO:0005814]; cytoplasm [GO:0005737]; extracellular space [GO:0005615]; Flemming body [GO:0090543]; lamellipodium [GO:0030027]; melanosome [GO:0042470]; mitotic spindle [GO:0072686]; nucleolus [GO:0005730]; nucleoplasm [GO:0005654]; nucleus [GO:0005634]; phagocytic vesicle [GO:0045335]; ruffle [GO:0001726]	SUBCELLULAR LOCATION: Nucleus {ECO:0000269|PubMed:8293478}. Cytoplasm {ECO:0000269|PubMed:8293478}. Melanosome {ECO:0000250|UniProtKB:P40121}. Cell projection, lamellipodium. Cell projection, ruffle. Note=In macrophages, may be predominantly cytoplasmic. Nuclear localization was observed in fibroblasts. In macrophages, present at the membrane-cytoplasm interface. In activated macrophages, concent…	133.79	14	14	461000	3	3	6	Acetylation (Protein N-term)	31.29	5	5	87100	1	1	1	NA	63.53	3	3	68100	1	1	2	NA	65.17	8	8	373000	2	2	2	NA
Q60865|CAPR1_MOUSE	Q60865	Caprin1	Caprin-1 (Cytoplasmic activation- and proliferation-associated protein 1) (GPI-anchored membrane protein 1) (GPI-anchored protein p137) (GPI-p137) (p137GPI) (Membrane component chromosome 11 surface marker 1) (RNA granule protein 105)	707	cell leading edge [GO:0031252]; cytoplasm [GO:0005737]; cytoplasmic stress granule [GO:0010494]; cytosol [GO:0005829]; dendrite [GO:0030425]; glutamatergic synapse [GO:0098978]; lamellipodium [GO:0030027]; P-body [GO:0000932]; postsynapse [GO:0098794]; synapse [GO:0045202]; RNA binding [GO:0003723]; negative regulation of translation [GO:0017148]; positive regulation of dendrite morphogenesis [GO…	negative regulation of translation [GO:0017148]; positive regulation of dendrite morphogenesis [GO:0050775]; positive regulation of dendritic spine morphogenesis [GO:0061003]	RNA binding [GO:0003723]	cell leading edge [GO:0031252]; cytoplasm [GO:0005737]; cytoplasmic stress granule [GO:0010494]; cytosol [GO:0005829]; dendrite [GO:0030425]; glutamatergic synapse [GO:0098978]; lamellipodium [GO:0030027]; P-body [GO:0000932]; postsynapse [GO:0098794]; synapse [GO:0045202]	SUBCELLULAR LOCATION: Cytoplasm, cytosol {ECO:0000269|PubMed:14764709, ECO:0000269|PubMed:17210633}. Cell projection, dendrite {ECO:0000250|UniProtKB:Q5M9G3}. Cell projection, lamellipodium {ECO:0000250|UniProtKB:Q14444}. Note=Associated with RNA granules (PubMed:17210633). At the leading edge of migrating fibroblasts, colocalizes with DDX3X (By similarity). {ECO:0000250|UniProtKB:Q14444, ECO:000…	73.19	3	3	132000	2	2	5	NA	NA	NA	NA	NA	NA	NA	NA	NA	NA	NA	NA	NA	NA	NA	NA	NA	91.26	4	4	125000	3	3	3	NA
P47754|CAZA2_MOUSE	P47754	Capza2	F-actin-capping protein subunit alpha-2 (CapZ alpha-2)	286	brush border [GO:0005903]; cortical cytoskeleton [GO:0030863]; F-actin capping protein complex [GO:0008290]; membrane [GO:0016020]; actin filament binding [GO:0051015]; actin cytoskeleton organization [GO:0030036]; barbed-end actin filament capping [GO:0051016]	actin cytoskeleton organization [GO:0030036]; barbed-end actin filament capping [GO:0051016]	actin filament binding [GO:0051015]	brush border [GO:0005903]; cortical cytoskeleton [GO:0030863]; F-actin capping protein complex [GO:0008290]; membrane [GO:0016020]		148.54	23	23	253000	4	4	8	Carbamidomethylation	43.34	6	6	180000	1	1	1	NA	NA	NA	NA	NA	NA	NA	NA	NA	NA	NA	NA	NA	NA	NA	NA	NA
P47757|CAPZB_MOUSE	P47757	Capzb	F-actin-capping protein subunit beta (CapZ beta)	277	asymmetric synapse [GO:0032279]; brush border [GO:0005903]; cortical cytoskeleton [GO:0030863]; cytoskeletal calyx [GO:0033150]; dendritic spine [GO:0043197]; F-actin capping protein complex [GO:0008290]; hippocampal mossy fiber to CA3 synapse [GO:0098686]; intercalated disc [GO:0014704]; lamellipodium [GO:0030027]; membrane [GO:0016020]; neuronal cell body [GO:0043025]; postsynaptic density [GO:…	actin polymerization or depolymerization [GO:0008154]; barbed-end actin filament capping [GO:0051016]; cell morphogenesis [GO:0000902]; cell projection organization [GO:0030030]; cytoskeleton organization [GO:0007010]; lamellipodium assembly [GO:0030032]; muscle fiber development [GO:0048747]; negative regulation of filopodium assembly [GO:0051490]; negative regulation of microtubule polymerizati…	actin binding [GO:0003779]; beta-tubulin binding [GO:0048487]	asymmetric synapse [GO:0032279]; brush border [GO:0005903]; cortical cytoskeleton [GO:0030863]; cytoskeletal calyx [GO:0033150]; dendritic spine [GO:0043197]; F-actin capping protein complex [GO:0008290]; hippocampal mossy fiber to CA3 synapse [GO:0098686]; intercalated disc [GO:0014704]; lamellipodium [GO:0030027]; membrane [GO:0016020]; neuronal cell body [GO:0043025]; postsynaptic density [GO:…	SUBCELLULAR LOCATION: Cytoplasm, cytoskeleton {ECO:0000250}.; SUBCELLULAR LOCATION: [Isoform 1]: Cytoplasm, myofibril, sarcomere, Z line {ECO:0000250}. Cytoplasm, myofibril, sarcomere {ECO:0000250}. Note=In cardiac muscle, isoform 1 is located at Z-disks of sarcomeres while isoform 2 is enriched at intercalated disks. {ECO:0000250}.; SUBCELLULAR LOCATION: [Isoform 3]: Cytoplasm, cytoskeleton, per…	132.64	21	21	270000	5	5	6	Carbamidomethylation; Acetylation (Protein N-term)	38.23	5	5	76800	1	1	1	Carbamidomethylation; Acetylation (Protein N-term)	97.9	17	17	382000	4	4	5	Carbamidomethylation	40.23	8	8	240000	2	2	2	NA
Q3V3V9|CARL2_MOUSE	Q3V3V9	Carmil2	Capping protein, Arp2/3 and myosin-I linker protein 2 (Capping protein regulator and myosin 1 linker 2) (F-actin-uncapping protein RLTPR) (Leucine-rich repeat-containing protein 16C) (RGD, leucine-rich repeat, tropomodulin and proline-rich-containing protein)	1296	actin cytoskeleton [GO:0015629]; cell leading edge [GO:0031252]; cell-cell junction [GO:0005911]; cytoplasm [GO:0005737]; F-actin capping protein complex [GO:0008290]; immunological synapse [GO:0001772]; intermediate filament cytoskeleton [GO:0045111]; lamellipodium [GO:0030027]; macropinosome [GO:0044354]; plasma membrane [GO:0005886]; ruffle [GO:0001726]; phospholipid binding [GO:0005543]; prot…	actin filament network formation [GO:0051639]; establishment of protein localization [GO:0045184]; establishment or maintenance of cell polarity [GO:0007163]; establishment or maintenance of monopolar cell polarity [GO:0061339]; homeostasis of number of cells [GO:0048872]; maintenance of cell polarity [GO:0030011]; negative regulation of barbed-end actin filament capping [GO:2000813]; positive re…	phospholipid binding [GO:0005543]; protein-containing complex binding [GO:0044877]	actin cytoskeleton [GO:0015629]; cell-cell junction [GO:0005911]; cell leading edge [GO:0031252]; cytoplasm [GO:0005737]; F-actin capping protein complex [GO:0008290]; immunological synapse [GO:0001772]; intermediate filament cytoskeleton [GO:0045111]; lamellipodium [GO:0030027]; macropinosome [GO:0044354]; plasma membrane [GO:0005886]; ruffle [GO:0001726]	SUBCELLULAR LOCATION: Cytoplasm {ECO:0000250|UniProtKB:Q6F5E8}. Cytoplasm, cytoskeleton {ECO:0000250|UniProtKB:Q6F5E8}. Cell membrane {ECO:0000250|UniProtKB:Q6F5E8}; Peripheral membrane protein {ECO:0000250|UniProtKB:Q6F5E8}; Cytoplasmic side {ECO:0000250|UniProtKB:Q6F5E8}. Cell projection, lamellipodium {ECO:0000250|UniProtKB:Q6F5E8}. Cell projection, ruffle {ECO:0000250|UniProtKB:Q6F5E8}. Note=…	NA	NA	NA	NA	NA	NA	NA	NA	37.8	1	1	136000	1	1	2	NA	NA	NA	NA	NA	NA	NA	NA	NA	21.17	1	1	160000	1	1	1	NA
P24270|CATA_MOUSE	P24270	Cat	Catalase (EC 1.11.1.6)	527	cytoplasm [GO:0005737]; cytosol [GO:0005829]; endoplasmic reticulum [GO:0005783]; extracellular space [GO:0005615]; Golgi apparatus [GO:0005794]; intracellular membrane-bounded organelle [GO:0043231]; lysosome [GO:0005764]; mitochondrial intermembrane space [GO:0005758]; mitochondrion [GO:0005739]; peroxisomal membrane [GO:0005778]; peroxisome [GO:0005777]; plasma membrane [GO:0005886]; protein-c…	aerobic respiration [GO:0009060]; aging [GO:0007568]; cellular response to growth factor stimulus [GO:0071363]; cholesterol metabolic process [GO:0008203]; hemoglobin metabolic process [GO:0020027]; hydrogen peroxide catabolic process [GO:0042744]; kidney development [GO:0001822]; negative regulation of apoptotic process [GO:0043066]; negative regulation of NF-kappaB transcription factor activity…	aminoacylase activity [GO:0004046]; antioxidant activity [GO:0016209]; catalase activity [GO:0004096]; enzyme binding [GO:0019899]; heme binding [GO:0020037]; identical protein binding [GO:0042802]; metal ion binding [GO:0046872]; NADP binding [GO:0050661]; oxidoreductase activity, acting on peroxide as acceptor [GO:0016684]; peroxisome targeting sequence binding [GO:0000268]; protein homodimeriz…	cytoplasm [GO:0005737]; cytosol [GO:0005829]; endoplasmic reticulum [GO:0005783]; extracellular space [GO:0005615]; Golgi apparatus [GO:0005794]; intracellular membrane-bounded organelle [GO:0043231]; lysosome [GO:0005764]; mitochondrial intermembrane space [GO:0005758]; mitochondrion [GO:0005739]; peroxisomal membrane [GO:0005778]; peroxisome [GO:0005777]; plasma membrane [GO:0005886]; protein-c…	SUBCELLULAR LOCATION: Peroxisome.	40.55	4	4	0	2	2	2	Carbamidomethylation	97.18	7	7	391000	3	3	4	Carbamidomethylation; Acetylation (Protein N-term)	82.58	7	7	267000	3	3	3	Acetylation (Protein N-term)	NA	NA	NA	NA	NA	NA	NA	NA
P80314|TCPB_MOUSE	P80314	Cct2	T-complex protein 1 subunit beta (TCP-1-beta) (CCT-beta)	535	cell body [GO:0044297]; chaperonin-containing T-complex [GO:0005832]; cytosol [GO:0005829]; microtubule [GO:0005874]; myelin sheath [GO:0043209]; zona pellucida receptor complex [GO:0002199]; ATP binding [GO:0005524]; ATPase activity [GO:0016887]; protein folding chaperone [GO:0044183]; ubiquitin protein ligase binding [GO:0031625]; unfolded protein binding [GO:0051082]; binding of sperm to zona …	binding of sperm to zona pellucida [GO:0007339]; chaperone-mediated protein complex assembly [GO:0051131]; chaperone mediated protein folding independent of cofactor [GO:0051086]; positive regulation of establishment of protein localization to telomere [GO:1904851]; positive regulation of telomerase activity [GO:0051973]; positive regulation of telomerase RNA localization to Cajal body [GO:190487…	ATPase activity [GO:0016887]; ATP binding [GO:0005524]; protein folding chaperone [GO:0044183]; ubiquitin protein ligase binding [GO:0031625]; unfolded protein binding [GO:0051082]	cell body [GO:0044297]; chaperonin-containing T-complex [GO:0005832]; cytosol [GO:0005829]; microtubule [GO:0005874]; myelin sheath [GO:0043209]; zona pellucida receptor complex [GO:0002199]	SUBCELLULAR LOCATION: Cytoplasm {ECO:0000250|UniProtKB:P78371}.	322.22	44	44	3980000	20	20	78	Carbamidomethylation; Acetylation (Protein N-term); Deamidation (NQ); Mutation	249.9	34	34	2610000	15	15	56	Carbamidomethylation; Acetylation (Protein N-term); Deamidation (NQ)	231.62	34	34	1570000	16	16	32	Carbamidomethylation; Acetylation (Protein N-term); Mutation	250.11	37	37	1670000	14	14	38	Carbamidomethylation; Acetylation (Protein N-term)
P80318|TCPG_MOUSE	P80318	Cct3	T-complex protein 1 subunit gamma (TCP-1-gamma) (CCT-gamma) (Matricin) (mTRiC-P5)	545	cell body [GO:0044297]; chaperonin-containing T-complex [GO:0005832]; microtubule [GO:0005874]; myelin sheath [GO:0043209]; zona pellucida receptor complex [GO:0002199]; ATP binding [GO:0005524]; ATPase activity [GO:0016887]; protein folding chaperone [GO:0044183]; unfolded protein binding [GO:0051082]; binding of sperm to zona pellucida [GO:0007339]; pore complex assembly [GO:0046931]; positive …	binding of sperm to zona pellucida [GO:0007339]; pore complex assembly [GO:0046931]; positive regulation of establishment of protein localization to telomere [GO:1904851]; positive regulation of telomere maintenance via telomerase [GO:0032212]; protein folding [GO:0006457]; protein stabilization [GO:0050821]; toxin transport [GO:1901998]	ATPase activity [GO:0016887]; ATP binding [GO:0005524]; protein folding chaperone [GO:0044183]; unfolded protein binding [GO:0051082]	cell body [GO:0044297]; chaperonin-containing T-complex [GO:0005832]; microtubule [GO:0005874]; myelin sheath [GO:0043209]; zona pellucida receptor complex [GO:0002199]	SUBCELLULAR LOCATION: Cytoplasm {ECO:0000305}.	304.79	40	40	2860000	19	19	77	Carbamidomethylation; Deamidation (NQ)	215.49	34	34	2320000	15	15	27	Carbamidomethylation; Deamidation (NQ)	182.88	27	27	1680000	12	12	23	Carbamidomethylation	264.58	43	43	2700000	19	19	36	Carbamidomethylation
P80315|TCPD_MOUSE	P80315	Cct4	T-complex protein 1 subunit delta (TCP-1-delta) (A45) (CCT-delta)	539	cell body [GO:0044297]; centrosome [GO:0005813]; chaperonin-containing T-complex [GO:0005832]; cilium [GO:0005929]; cytosol [GO:0005829]; melanosome [GO:0042470]; microtubule [GO:0005874]; nucleoplasm [GO:0005654]; zona pellucida receptor complex [GO:0002199]; ATP binding [GO:0005524]; ATPase activity [GO:0016887]; protein folding chaperone [GO:0044183]; unfolded protein binding [GO:0051082]; bin…	binding of sperm to zona pellucida [GO:0007339]; positive regulation of establishment of protein localization to telomere [GO:1904851]; positive regulation of telomerase activity [GO:0051973]; positive regulation of telomerase RNA localization to Cajal body [GO:1904874]; positive regulation of telomere maintenance via telomerase [GO:0032212]; protein folding [GO:0006457]; protein stabilization [G…	ATPase activity [GO:0016887]; ATP binding [GO:0005524]; protein folding chaperone [GO:0044183]; unfolded protein binding [GO:0051082]	cell body [GO:0044297]; centrosome [GO:0005813]; chaperonin-containing T-complex [GO:0005832]; cilium [GO:0005929]; cytosol [GO:0005829]; melanosome [GO:0042470]; microtubule [GO:0005874]; nucleoplasm [GO:0005654]; zona pellucida receptor complex [GO:0002199]	SUBCELLULAR LOCATION: Cytoplasm {ECO:0000269|PubMed:23807208}. Melanosome {ECO:0000250|UniProtKB:P50991}. Cytoplasm, cytoskeleton, microtubule organizing center, centrosome {ECO:0000269|PubMed:23807208}. Cytoplasm, cytoskeleton, cilium basal body {ECO:0000269|PubMed:23807208}.	318.86	42	42	3460000	19	17	74	Carbamidomethylation; Oxidation (M); Acetylation (Protein N-term); Formylation; Replacement of proton with ammonium ion; Mutation	274.3	34	34	3330000	17	16	68	Carbamidomethylation; Oxidation (M); Acetylation (Protein N-term); Acetylation (N-term); Deamidation (NQ); 4 more	233.32	29	29	1130000	13	12	60	Carbamidomethylation; Replacement of proton with ammonium ion	237.41	27	27	2020000	12	11	34	Carbamidomethylation; Replacement of proton with ammonium ion; Deamidation (NQ); Mutation
P80316|TCPE_MOUSE	P80316	Cct5	T-complex protein 1 subunit epsilon (TCP-1-epsilon) (CCT-epsilon)	541	cell body [GO:0044297]; centrosome [GO:0005813]; chaperonin-containing T-complex [GO:0005832]; microtubule [GO:0005874]; myelin sheath [GO:0043209]; ATP binding [GO:0005524]; ATPase activity [GO:0016887]; beta-tubulin binding [GO:0048487]; G-protein beta-subunit binding [GO:0031681]; mRNA 3'-UTR binding [GO:0003730]; mRNA 5'-UTR binding [GO:0048027]; protein folding chaperone [GO:0044183]; unfold…	binding of sperm to zona pellucida [GO:0007339]; positive regulation of establishment of protein localization to telomere [GO:1904851]; positive regulation of telomere maintenance via telomerase [GO:0032212]; protein folding [GO:0006457]; protein stabilization [GO:0050821]; response to virus [GO:0009615]; toxin transport [GO:1901998]	ATPase activity [GO:0016887]; ATP binding [GO:0005524]; beta-tubulin binding [GO:0048487]; G-protein beta-subunit binding [GO:0031681]; mRNA 3'-UTR binding [GO:0003730]; mRNA 5'-UTR binding [GO:0048027]; protein folding chaperone [GO:0044183]; unfolded protein binding [GO:0051082]	cell body [GO:0044297]; centrosome [GO:0005813]; chaperonin-containing T-complex [GO:0005832]; microtubule [GO:0005874]; myelin sheath [GO:0043209]	SUBCELLULAR LOCATION: Cytoplasm {ECO:0000250|UniProtKB:P48643}. Cytoplasm, cytoskeleton, microtubule organizing center, centrosome {ECO:0000250|UniProtKB:P48643}.	291.03	43	43	3500000	19	18	75	Carbamidomethylation; Acetylation (Protein N-term); Deamidation (NQ)	226.93	40	40	2150000	18	17	36	Carbamidomethylation; Acetylation (Protein N-term); Deamidation (NQ)	249.78	34	34	2320000	18	16	54	Carbamidomethylation; Acetylation (Protein N-term); Deamidation (NQ)	243.49	36	36	2530000	15	14	43	Carbamidomethylation; Acetylation (Protein N-term); Deamidation (NQ)
P80317|TCPZ_MOUSE	P80317	Cct6a	T-complex protein 1 subunit zeta (TCP-1-zeta) (CCT-zeta-1)	531	acrosomal vesicle [GO:0001669]; cell body [GO:0044297]; chaperonin-containing T-complex [GO:0005832]; cytosol [GO:0005829]; microtubule [GO:0005874]; zona pellucida receptor complex [GO:0002199]; ATP binding [GO:0005524]; ATPase activity [GO:0016887]; protein folding chaperone [GO:0044183]; unfolded protein binding [GO:0051082]; WD40-repeat domain binding [GO:0071987]; binding of sperm to zona pe…	binding of sperm to zona pellucida [GO:0007339]; positive regulation of establishment of protein localization to telomere [GO:1904851]; positive regulation of telomere maintenance via telomerase [GO:0032212]; protein folding [GO:0006457]; protein stabilization [GO:0050821]; toxin transport [GO:1901998]	ATPase activity [GO:0016887]; ATP binding [GO:0005524]; protein folding chaperone [GO:0044183]; unfolded protein binding [GO:0051082]; WD40-repeat domain binding [GO:0071987]	acrosomal vesicle [GO:0001669]; cell body [GO:0044297]; chaperonin-containing T-complex [GO:0005832]; cytosol [GO:0005829]; microtubule [GO:0005874]; zona pellucida receptor complex [GO:0002199]	SUBCELLULAR LOCATION: Cytoplasm {ECO:0000250|UniProtKB:P40227}.	247.87	30	30	1050000	14	10	46	Carbamidomethylation; Mutation	198.02	29	29	1690000	13	13	27	Carbamidomethylation	164.4	23	23	914000	12	12	14	NA	153.77	29	29	1160000	14	14	20	Carbamidomethylation
P80313|TCPH_MOUSE	P80313	Cct7	T-complex protein 1 subunit eta (TCP-1-eta) (CCT-eta)	544	cell body [GO:0044297]; chaperonin-containing T-complex [GO:0005832]; microtubule [GO:0005874]; mitochondrion [GO:0005739]; ATP binding [GO:0005524]; ATPase activity [GO:0016887]; identical protein binding [GO:0042802]; protein folding chaperone [GO:0044183]; unfolded protein binding [GO:0051082]; binding of sperm to zona pellucida [GO:0007339]; positive regulation of establishment of protein loc…	binding of sperm to zona pellucida [GO:0007339]; positive regulation of establishment of protein localization to telomere [GO:1904851]; positive regulation of telomere maintenance via telomerase [GO:0032212]; protein folding [GO:0006457]; protein stabilization [GO:0050821]; toxin transport [GO:1901998]	ATPase activity [GO:0016887]; ATP binding [GO:0005524]; identical protein binding [GO:0042802]; protein folding chaperone [GO:0044183]; unfolded protein binding [GO:0051082]	cell body [GO:0044297]; chaperonin-containing T-complex [GO:0005832]; microtubule [GO:0005874]; mitochondrion [GO:0005739]	SUBCELLULAR LOCATION: Cytoplasm {ECO:0000305|PubMed:7953530}.	253.1	27	27	1180000	14	13	46	Carbamidomethylation; Acetylation (Protein N-term); Dimethylation(KR)	212.64	23	23	1570000	11	11	24	Carbamidomethylation; Acetylation (Protein N-term)	215.99	29	29	971000	12	12	29	Carbamidomethylation; Acetylation (Protein N-term)	200.07	19	19	970000	12	11	25	Carbamidomethylation; Acetylation (Protein N-term); Mutation
P42932|TCPQ_MOUSE	P42932	Cct8	T-complex protein 1 subunit theta (TCP-1-theta) (CCT-theta)	548	cell body [GO:0044297]; centrosome [GO:0005813]; chaperonin-containing T-complex [GO:0005832]; cilium [GO:0005929]; cytoplasm [GO:0005737]; cytosol [GO:0005829]; intermediate filament cytoskeleton [GO:0045111]; microtubule [GO:0005874]; nucleoplasm [GO:0005654]; zona pellucida receptor complex [GO:0002199]; ATP binding [GO:0005524]; ATPase activity [GO:0016887]; protein folding chaperone [GO:0044…	binding of sperm to zona pellucida [GO:0007339]; pore complex assembly [GO:0046931]; positive regulation of establishment of protein localization to telomere [GO:1904851]; positive regulation of telomere maintenance via telomerase [GO:0032212]; protein folding [GO:0006457]; protein stabilization [GO:0050821]; toxin transport [GO:1901998]	ATPase activity [GO:0016887]; ATP binding [GO:0005524]; protein folding chaperone [GO:0044183]; unfolded protein binding [GO:0051082]	cell body [GO:0044297]; centrosome [GO:0005813]; chaperonin-containing T-complex [GO:0005832]; cilium [GO:0005929]; cytoplasm [GO:0005737]; cytosol [GO:0005829]; intermediate filament cytoskeleton [GO:0045111]; microtubule [GO:0005874]; nucleoplasm [GO:0005654]; zona pellucida receptor complex [GO:0002199]	SUBCELLULAR LOCATION: Cytoplasm {ECO:0000250|UniProtKB:P50990}. Cytoplasm, cytoskeleton, microtubule organizing center, centrosome {ECO:0000250|UniProtKB:P50990}. Cytoplasm, cytoskeleton, cilium basal body {ECO:0000269|PubMed:23807208}.	305.22	45	45	2530000	22	22	85	Carbamidomethylation; Deamidation (NQ); Mutation	231.53	27	27	1840000	13	13	33	Carbamidomethylation	189.75	28	28	1060000	14	14	23	Oxidation (M)	212.95	29	29	1350000	13	13	22	Carbamidomethylation
P15379|CD44_MOUSE	P15379	Cd44	CD44 antigen (Extracellular matrix receptor III) (ECMR-III) (GP90 lymphocyte homing/adhesion receptor) (HUTCH-I) (Hermes antigen) (Hyaluronate receptor) (Lymphocyte antigen 24) (Ly-24) (Phagocytic glycoprotein 1) (PGP-1) (Phagocytic glycoprotein I) (PGP-I) (CD antigen CD44)	778	apical plasma membrane [GO:0016324]; basolateral plasma membrane [GO:0016323]; cell projection [GO:0042995]; cell surface [GO:0009986]; cytosol [GO:0005829]; external side of plasma membrane [GO:0009897]; Golgi apparatus [GO:0005794]; integral component of membrane [GO:0016021]; lamellipodium membrane [GO:0031258]; macrophage migration inhibitory factor receptor complex [GO:0035692]; microvillus …	branching involved in prostate gland morphogenesis [GO:0060442]; branching involved in ureteric bud morphogenesis [GO:0001658]; cell adhesion [GO:0007155]; cell migration [GO:0016477]; cellular response to fibroblast growth factor stimulus [GO:0044344]; cytokine-mediated signaling pathway [GO:0019221]; hyaluronan catabolic process [GO:0030214]; inflammatory response [GO:0006954]; macrophage fusio…	epidermal growth factor receptor binding [GO:0005154]; hyaluronic acid binding [GO:0005540]; phosphoprotein binding [GO:0051219]; protein kinase binding [GO:0019901]; transmembrane signaling receptor activity [GO:0004888]; type II transforming growth factor beta receptor binding [GO:0005114]	apical plasma membrane [GO:0016324]; basolateral plasma membrane [GO:0016323]; cell projection [GO:0042995]; cell surface [GO:0009986]; cytosol [GO:0005829]; external side of plasma membrane [GO:0009897]; Golgi apparatus [GO:0005794]; integral component of membrane [GO:0016021]; lamellipodium membrane [GO:0031258]; macrophage migration inhibitory factor receptor complex [GO:0035692]; microvillus …	SUBCELLULAR LOCATION: Cell membrane {ECO:0000269|PubMed:17403031, ECO:0000269|PubMed:25065622}; Single-pass type I membrane protein {ECO:0000269|PubMed:17403031}. Cell projection, microvillus {ECO:0000269|PubMed:9472040}. Note=Colocalizes with actin in membrane protrusionFs at wounding edges. Co-localizes with RDX, EZR and MSN in microvilli. {ECO:0000269|PubMed:17403031, ECO:0000269|PubMed:947204…	106.43	2	2	169000	1	1	9	NA	72.15	3	3	448000	2	2	3	NA	93.91	3	3	155000	3	3	8	NA	112.71	5	5	323000	3	3	6	NA
P41731|CD63_MOUSE	P41731	Cd63	CD63 antigen (CD antigen CD63)	238	cell surface [GO:0009986]; cytoplasm [GO:0005737]; endosome lumen [GO:0031904]; endosome membrane [GO:0010008]; extracellular exosome [GO:0070062]; extracellular space [GO:0005615]; integral component of plasma membrane [GO:0005887]; intracellular membrane-bounded organelle [GO:0043231]; intrinsic component of plasma membrane [GO:0031226]; late endosome [GO:0005770]; late endosome membrane [GO:00…	cell-matrix adhesion [GO:0007160]; cell migration [GO:0016477]; cellular protein localization [GO:0034613]; endosome to melanosome transport [GO:0035646]; epithelial cell differentiation [GO:0030855]; negative regulation of epithelial cell migration [GO:0010633]; pigmentation [GO:0043473]; pigment cell differentiation [GO:0050931]; pigment granule maturation [GO:0048757]; positive regulation of c…	protein-containing complex binding [GO:0044877]	cell surface [GO:0009986]; cytoplasm [GO:0005737]; endosome lumen [GO:0031904]; endosome membrane [GO:0010008]; extracellular exosome [GO:0070062]; extracellular space [GO:0005615]; integral component of plasma membrane [GO:0005887]; intracellular membrane-bounded organelle [GO:0043231]; intrinsic component of plasma membrane [GO:0031226]; late endosome [GO:0005770]; late endosome membrane [GO:00…	SUBCELLULAR LOCATION: Cell membrane {ECO:0000250|UniProtKB:P08962}; Multi-pass membrane protein {ECO:0000255}. Lysosome membrane {ECO:0000269|PubMed:19075008, ECO:0000269|PubMed:21041449, ECO:0000269|PubMed:23945142}; Multi-pass membrane protein {ECO:0000255}. Late endosome membrane {ECO:0000269|PubMed:23945142}; Multi-pass membrane protein {ECO:0000255}. Endosome, multivesicular body {ECO:000025…	79.77	5	5	141000	1	1	6	NA	NA	NA	NA	NA	NA	NA	NA	NA	39.63	5	5	50700	1	1	3	NA	NA	NA	NA	NA	NA	NA	NA	NA
P60766|CDC42_MOUSE	P60766	Cdc42	Cell division control protein 42 homolog (EC 3.6.5.2) (G25K GTP-binding protein)	191	apical part of cell [GO:0045177]; cell periphery [GO:0071944]; cell projection [GO:0042995]; cell-cell junction [GO:0005911]; centrosome [GO:0005813]; cytoplasm [GO:0005737]; cytoplasmic ribonucleoprotein granule [GO:0036464]; cytosol [GO:0005829]; dendritic spine [GO:0043197]; filopodium [GO:0030175]; Golgi membrane [GO:0000139]; Golgi transport complex [GO:0017119]; lamellipodium membrane [GO:0…	actin filament branching [GO:0090135]; actin filament organization [GO:0007015]; adherens junction organization [GO:0034332]; cardiac conduction system development [GO:0003161]; Cdc42 protein signal transduction [GO:0032488]; cell-cell adhesion [GO:0098609]; cell junction assembly [GO:0034329]; cell migration [GO:0016477]; cell projection assembly [GO:0030031]; cellular protein localization [GO:0…	apolipoprotein A-I receptor binding [GO:0034191]; GBD domain binding [GO:0032427]; GTPase activity [GO:0003924]; GTP binding [GO:0005525]; GTP-dependent protein binding [GO:0030742]; identical protein binding [GO:0042802]; mitogen-activated protein kinase kinase kinase binding [GO:0031435]; protein kinase binding [GO:0019901]; thioesterase binding [GO:0031996]; ubiquitin protein ligase activity […	apical part of cell [GO:0045177]; cell-cell junction [GO:0005911]; cell periphery [GO:0071944]; cell projection [GO:0042995]; centrosome [GO:0005813]; cytoplasm [GO:0005737]; cytoplasmic ribonucleoprotein granule [GO:0036464]; cytosol [GO:0005829]; dendritic spine [GO:0043197]; filopodium [GO:0030175]; Golgi membrane [GO:0000139]; Golgi transport complex [GO:0017119]; lamellipodium membrane [GO:0…	SUBCELLULAR LOCATION: Cell membrane {ECO:0000269|PubMed:22461490}; Lipid-anchor {ECO:0000305}; Cytoplasmic side {ECO:0000305}. Midbody {ECO:0000250|UniProtKB:P60953}. Cytoplasm, cytoskeleton, microtubule organizing center, centrosome {ECO:0000250|UniProtKB:P60953}. Cytoplasm, cytoskeleton, spindle {ECO:0000250|UniProtKB:P60953}. Cytoplasm {ECO:0000269|PubMed:22461490}. Cell projection, lamellipod…	228.66	28	28	1590000	5	4	32	Carbamidomethylation; Acetylation (Protein N-term)	225.23	28	28	1470000	5	4	45	Carbamidomethylation; Oxidation (M)	220.68	28	28	1400000	6	4	36	Carbamidomethylation; Acetylation (Protein N-term); Mutation	245.76	28	28	1560000	7	6	37	Carbamidomethylation; Acetylation (Protein N-term); Mutation
P11440|CDK1_MOUSE	P11440	Cdk1	Cyclin-dependent kinase 1 (CDK1) (EC 2.7.11.22) (EC 2.7.11.23) (Cell division control protein 2 homolog) (Cell division protein kinase 1) (p34 protein kinase)	297	centrosome [GO:0005813]; cyclin B1-CDK1 complex [GO:0097125]; cyclin-dependent protein kinase holoenzyme complex [GO:0000307]; cytoplasm [GO:0005737]; cytosol [GO:0005829]; midbody [GO:0030496]; mitochondrion [GO:0005739]; mitotic spindle [GO:0072686]; nucleoplasm [GO:0005654]; nucleus [GO:0005634]; spindle microtubule [GO:0005876]; ATP binding [GO:0005524]; chromatin binding [GO:0003682]; cyclin…	animal organ regeneration [GO:0031100]; apoptotic process [GO:0006915]; cell aging [GO:0007569]; cell division [GO:0051301]; cell population proliferation [GO:0008283]; cellular response to hydrogen peroxide [GO:0070301]; chromosome condensation [GO:0030261]; G2/M transition of mitotic cell cycle [GO:0000086]; Golgi disassembly [GO:0090166]; mitotic cell cycle phase transition [GO:0044772]; mitot…	ATP binding [GO:0005524]; chromatin binding [GO:0003682]; cyclin binding [GO:0030332]; cyclin-dependent protein kinase activity [GO:0097472]; cyclin-dependent protein serine/threonine kinase activity [GO:0004693]; histone kinase activity [GO:0035173]; Hsp70 protein binding [GO:0030544]; kinase activity [GO:0016301]; protein kinase activity [GO:0004672]; protein serine/threonine kinase activity [G…	centrosome [GO:0005813]; cyclin B1-CDK1 complex [GO:0097125]; cyclin-dependent protein kinase holoenzyme complex [GO:0000307]; cytoplasm [GO:0005737]; cytosol [GO:0005829]; midbody [GO:0030496]; mitochondrion [GO:0005739]; mitotic spindle [GO:0072686]; nucleoplasm [GO:0005654]; nucleus [GO:0005634]; spindle microtubule [GO:0005876]	SUBCELLULAR LOCATION: Nucleus {ECO:0000269|PubMed:17942597}. Cytoplasm {ECO:0000269|PubMed:17942597}. Mitochondrion {ECO:0000269|PubMed:17942597}. Cytoplasm, cytoskeleton, microtubule organizing center, centrosome {ECO:0000250}. Cytoplasm, cytoskeleton, spindle {ECO:0000250}. Note=Colocalizes with SIRT2 on centrosome during prophase and on splindle fibers during metaphase of the mitotic cell cycl…	143.44	15	15	1130	5	2	18	NA	101.04	10	10	22000	3	1	5	NA	126.38	13	13	15700	4	2	9	NA	148.34	22	22	216000	6	4	9	NA
P97377|CDK2_MOUSE	P97377	Cdk2	Cyclin-dependent kinase 2 (EC 2.7.11.22) (Cell division protein kinase 2)	346	Cajal body [GO:0015030]; centrosome [GO:0005813]; chromosome, telomeric region [GO:0000781]; condensed chromosome [GO:0000793]; cyclin A1-CDK2 complex [GO:0097123]; cyclin A2-CDK2 complex [GO:0097124]; cyclin E1-CDK2 complex [GO:0097134]; cyclin E2-CDK2 complex [GO:0097135]; cyclin-dependent protein kinase holoenzyme complex [GO:0000307]; cytoplasm [GO:0005737]; cytosol [GO:0005829]; endosome [GO…	cell division [GO:0051301]; cellular response to insulin stimulus [GO:0032869]; centriole replication [GO:0007099]; DNA repair [GO:0006281]; G1/S transition of mitotic cell cycle [GO:0000082]; histone phosphorylation [GO:0016572]; meiotic cell cycle [GO:0051321]; negative regulation of transcription by RNA polymerase II [GO:0000122]; peptidyl-serine phosphorylation [GO:0018105]; positive regulati…	ATP binding [GO:0005524]; cyclin binding [GO:0030332]; cyclin-dependent protein kinase activity [GO:0097472]; cyclin-dependent protein serine/threonine kinase activity [GO:0004693]; kinase activity [GO:0016301]; magnesium ion binding [GO:0000287]; protein-containing complex binding [GO:0044877]; protein domain specific binding [GO:0019904]; protein kinase activity [GO:0004672]; protein serine/thr…	Cajal body [GO:0015030]; centrosome [GO:0005813]; chromosome, telomeric region [GO:0000781]; condensed chromosome [GO:0000793]; cyclin A1-CDK2 complex [GO:0097123]; cyclin A2-CDK2 complex [GO:0097124]; cyclin-dependent protein kinase holoenzyme complex [GO:0000307]; cyclin E1-CDK2 complex [GO:0097134]; cyclin E2-CDK2 complex [GO:0097135]; cytoplasm [GO:0005737]; cytosol [GO:0005829]; endosome [GO…	SUBCELLULAR LOCATION: Cytoplasm, cytoskeleton, microtubule organizing center, centrosome {ECO:0000250}. Nucleus, Cajal body {ECO:0000250}. Cytoplasm {ECO:0000250}. Endosome {ECO:0000250}. Note=Localized at the centrosomes in late G2 phase after separation of the centrosomes but before the start of prophase. Nuclear-cytoplasmic trafficking is mediated during the inhibition by 1,25-(OH)(2)D(3) (By …	249.35	39	39	864000	11	7	50	Acetylation (Protein N-term)	215.35	38	38	1040000	11	9	20	Carbamidomethylation; Acetylation (Protein N-term)	202.42	24	24	678000	7	5	27	NA	201.49	32	32	996000	10	8	19	Acetylation (Protein N-term)
P23953|EST1C_MOUSE	P23953	Ces1c	Carboxylesterase 1C (EC 3.1.1.1) (Liver carboxylesterase N) (Lung surfactant convertase) (PES-N)	554	endoplasmic reticulum lumen [GO:0005788]; extracellular space [GO:0005615]; carboxylic ester hydrolase activity [GO:0052689]; hydrolase activity, acting on ester bonds [GO:0016788]; methyl indole-3-acetate esterase activity [GO:0080030]; sterol esterase activity [GO:0004771]; triglyceride lipase activity [GO:0004806]; lipid catabolic process [GO:0016042]; response to bacterium [GO:0009617]	lipid catabolic process [GO:0016042]; response to bacterium [GO:0009617]	carboxylic ester hydrolase activity [GO:0052689]; hydrolase activity, acting on ester bonds [GO:0016788]; methyl indole-3-acetate esterase activity [GO:0080030]; sterol esterase activity [GO:0004771]; triglyceride lipase activity [GO:0004806]	endoplasmic reticulum lumen [GO:0005788]; extracellular space [GO:0005615]	SUBCELLULAR LOCATION: Endoplasmic reticulum lumen. Note=Microsomal membrane, lumen of endoplasmic reticulum.	187.41	14	14	1130000	7	7	14	NA	134.77	12	12	1100000	6	6	8	NA	189.88	16	16	1180000	8	8	17	NA	174.07	14	14	1120000	7	7	11	NA
E9Q743|CF251_MOUSE	E9Q743	Cfap251	Cilia- and flagella-associated protein 251 (WD repeat-containing protein 66)	1299	cytoplasm [GO:0005737]; cytoskeleton [GO:0005856]; motile cilium [GO:0031514]; sperm flagellum [GO:0036126]; flagellated sperm motility [GO:0030317]	flagellated sperm motility [GO:0030317]		cytoplasm [GO:0005737]; cytoskeleton [GO:0005856]; motile cilium [GO:0031514]; sperm flagellum [GO:0036126]	SUBCELLULAR LOCATION: Cytoplasm, cytoskeleton, cilium axoneme {ECO:0000250|UniProtKB:A8IRK7}. Cell projection, cilium, flagellum {ECO:0000250|UniProtKB:Q8TBY9}.	NA	NA	NA	NA	NA	NA	NA	NA	20.26	1	1	41500	1	1	1	Oxidation (M); Acetylation (Protein N-term)	35.68	1	1	102000	1	1	1	NA	NA	NA	NA	NA	NA	NA	NA	NA
P04186|CFAB_MOUSE	P04186	Cfb	Complement factor B (EC 3.4.21.47) (C3/C5 convertase) [Cleaved into: Complement factor B Ba fragment; Complement factor B Bb fragment]	761	extracellular space [GO:0005615]; serine-type endopeptidase activity [GO:0004252]; cell population proliferation [GO:0008283]; complement activation [GO:0006956]; complement activation, alternative pathway [GO:0006957]; response to thyroid hormone [GO:0097066]	cell population proliferation [GO:0008283]; complement activation [GO:0006956]; complement activation, alternative pathway [GO:0006957]; response to thyroid hormone [GO:0097066]	serine-type endopeptidase activity [GO:0004252]	extracellular space [GO:0005615]	SUBCELLULAR LOCATION: Secreted.	NA	NA	NA	NA	NA	NA	NA	NA	NA	NA	NA	NA	NA	NA	NA	NA	54.58	2	2	290000	1	1	1	NA	116.76	10	10	467000	6	6	6	Carbamidomethylation
P06909|CFAH_MOUSE	P06909	Cfh	Complement factor H (Protein beta-1-H)	1234	axon [GO:0030424]; cytoplasm [GO:0005737]; external side of plasma membrane [GO:0009897]; extracellular region [GO:0005576]; extracellular space [GO:0005615]; mitochondrion [GO:0005739]; neuronal cell body [GO:0043025]; nucleus [GO:0005634]; plasma membrane [GO:0005886]; complement component C3b binding [GO:0001851]; heparan sulfate proteoglycan binding [GO:0043395]; heparin binding [GO:0008201];…	activation of membrane attack complex [GO:0001905]; angiogenesis [GO:0001525]; ATP metabolic process [GO:0046034]; complement activation [GO:0006956]; complement activation, alternative pathway [GO:0006957]; determination of adult lifespan [GO:0008340]; gene expression [GO:0010467]; glomerulus development [GO:0032835]; immune response [GO:0006955]; inflammatory response [GO:0006954]; kidney devel…	complement component C3b binding [GO:0001851]; heparan sulfate proteoglycan binding [GO:0043395]; heparin binding [GO:0008201]; identical protein binding [GO:0042802]	axon [GO:0030424]; cytoplasm [GO:0005737]; external side of plasma membrane [GO:0009897]; extracellular region [GO:0005576]; extracellular space [GO:0005615]; mitochondrion [GO:0005739]; neuronal cell body [GO:0043025]; nucleus [GO:0005634]; plasma membrane [GO:0005886]	SUBCELLULAR LOCATION: Secreted {ECO:0000250|UniProtKB:P08603}.	95.68	2	2	130000	2	2	5	Carbamidomethylation	141.55	11	11	1020000	11	11	13	Carbamidomethylation; Oxidation (M); Acetylation (Protein N-term)	70.71	2	2	151000	3	3	5	Carbamidomethylation	143.42	8	8	1150000	8	7	13	Carbamidomethylation
P18760|COF1_MOUSE	P18760	Cfl1	Cofilin-1 (Cofilin, non-muscle isoform)	166	actin cytoskeleton [GO:0015629]; cell leading edge [GO:0031252]; cell-cell junction [GO:0005911]; cofilin-actin rod [GO:0090732]; cortical actin cytoskeleton [GO:0030864]; cytoplasm [GO:0005737]; cytosol [GO:0005829]; dendritic spine [GO:0043197]; extracellular region [GO:0005576]; filopodium [GO:0030175]; focal adhesion [GO:0005925]; glutamatergic synapse [GO:0098978]; growth cone [GO:0030426]; …	actin filament depolymerization [GO:0030042]; actin filament fragmentation [GO:0030043]; actin filament organization [GO:0007015]; actin filament severing [GO:0051014]; cell motility [GO:0048870]; cell projection organization [GO:0030030]; cellular response to epidermal growth factor stimulus [GO:0071364]; cellular response to hydrogen peroxide [GO:0070301]; cellular response to insulin-like grow…	actin binding [GO:0003779]; actin filament binding [GO:0051015]; phosphatidylinositol bisphosphate binding [GO:1902936]; protein phosphatase binding [GO:0019903]; signaling receptor binding [GO:0005102]	actin cytoskeleton [GO:0015629]; cell-cell junction [GO:0005911]; cell leading edge [GO:0031252]; cofilin-actin rod [GO:0090732]; cortical actin cytoskeleton [GO:0030864]; cytoplasm [GO:0005737]; cytosol [GO:0005829]; dendritic spine [GO:0043197]; extracellular region [GO:0005576]; filopodium [GO:0030175]; focal adhesion [GO:0005925]; glutamatergic synapse [GO:0098978]; growth cone [GO:0030426]; …	SUBCELLULAR LOCATION: Nucleus matrix {ECO:0000250|UniProtKB:P10668}. Cytoplasm, cytoskeleton {ECO:0000250|UniProtKB:P10668}. Cell projection, ruffle membrane {ECO:0000250}; Peripheral membrane protein {ECO:0000250|UniProtKB:P10668}; Cytoplasmic side {ECO:0000250|UniProtKB:P10668}. Cell projection, lamellipodium membrane {ECO:0000250|UniProtKB:P10668}; Peripheral membrane protein {ECO:0000250|UniP…	287.9	64	64	5720000	12	11	84	Carbamidomethylation; Acetylation (Protein N-term); Mutation	249.54	59	59	4910000	10	10	53	Carbamidomethylation; Acetylation (Protein N-term)	230.27	51	51	3370000	9	9	37	Carbamidomethylation; Acetylation (Protein N-term)	244.68	59	59	7400000	10	10	58	Carbamidomethylation; Acetylation (Protein N-term); 2-amino-3-oxo-butanoic_acid
Q9CRB9|MIC19_MOUSE	Q9CRB9	Chchd3	MICOS complex subunit Mic19 (Coiled-coil-helix-coiled-coil-helix domain-containing protein 3)	227	MICOS complex [GO:0061617]; mitochondrial inner membrane [GO:0005743]; mitochondrion [GO:0005739]; nucleus [GO:0005634]; molecular adaptor activity [GO:0060090]; phosphatase binding [GO:0019902]; cristae formation [GO:0042407]; inner mitochondrial membrane organization [GO:0007007]; mitochondrial fusion [GO:0008053]	cristae formation [GO:0042407]; inner mitochondrial membrane organization [GO:0007007]; mitochondrial fusion [GO:0008053]	molecular adaptor activity [GO:0060090]; phosphatase binding [GO:0019902]	MICOS complex [GO:0061617]; mitochondrial inner membrane [GO:0005743]; mitochondrion [GO:0005739]; nucleus [GO:0005634]	SUBCELLULAR LOCATION: Mitochondrion inner membrane {ECO:0000269|PubMed:21081504}; Lipid-anchor {ECO:0000269|PubMed:21081504}; Intermembrane side {ECO:0000269|PubMed:21081504}. Cytoplasm {ECO:0000250|UniProtKB:Q9NX63}. Nucleus {ECO:0000250|UniProtKB:Q9NX63}. Mitochondrion {ECO:0000250|UniProtKB:Q9NX63}.	104.53	14	14	286000	3	3	3	Carbamidomethylation	48.12	5	5	151000	1	1	1	NA	103.32	14	14	231000	3	3	3	Carbamidomethylation	NA	NA	NA	NA	NA	NA	NA	NA
tr|B1AR17|B1AR17_MOUSE	B1AR17	Chd3	DNA helicase (EC 3.6.4.12)	2055	centriolar satellite [GO:0034451]; centrosome [GO:0005813]; cytoplasm [GO:0005737]; nucleolus [GO:0005730]; nucleoplasm [GO:0005654]; nucleus [GO:0005634]; NuRD complex [GO:0016581]; PML body [GO:0016605]; ATP binding [GO:0005524]; ATPase activity [GO:0016887]; double-stranded DNA helicase activity [GO:0036121]; metal ion binding [GO:0046872]; nucleosome-dependent ATPase activity [GO:0070615]; tr…	ATP-dependent chromatin remodeling [GO:0043044]; centrosome cycle [GO:0007098]; chromatin assembly or disassembly [GO:0006333]; negative regulation of transcription by RNA polymerase II [GO:0000122]; spindle organization [GO:0007051]	ATPase activity [GO:0016887]; ATP binding [GO:0005524]; double-stranded DNA helicase activity [GO:0036121]; metal ion binding [GO:0046872]; nucleosome-dependent ATPase activity [GO:0070615]; transcription regulatory region sequence-specific DNA binding [GO:0000976]	centriolar satellite [GO:0034451]; centrosome [GO:0005813]; cytoplasm [GO:0005737]; nucleolus [GO:0005730]; nucleoplasm [GO:0005654]; nucleus [GO:0005634]; NuRD complex [GO:0016581]; PML body [GO:0016605]		NA	NA	NA	NA	NA	NA	NA	NA	43.59	1	1	112000	1	1	5	NA	52.7	1	1	58000	1	1	1	NA	NA	NA	NA	NA	NA	NA	NA	NA
Q6PDQ2|CHD4_MOUSE	Q6PDQ2	Chd4	Chromodomain-helicase-DNA-binding protein 4 (CHD-4) (EC 3.6.4.12)	1915	centrosome [GO:0005813]; cytoplasm [GO:0005737]; nucleoplasm [GO:0005654]; nucleus [GO:0005634]; NuRD complex [GO:0016581]; protein-containing complex [GO:0032991]; protein-DNA complex [GO:0032993]; RNA polymerase II transcription regulator complex [GO:0090575]; ATP binding [GO:0005524]; DNA binding [GO:0003677]; DNA helicase activity [GO:0003678]; histone deacetylase binding [GO:0042826]; metal …	chromatin organization [GO:0006325]; negative regulation of transcription by RNA polymerase II [GO:0000122]; terminal button organization [GO:0072553]	ATP binding [GO:0005524]; DNA binding [GO:0003677]; DNA helicase activity [GO:0003678]; histone deacetylase binding [GO:0042826]; metal ion binding [GO:0046872]; nucleosome-dependent ATPase activity [GO:0070615]; RNA polymerase II repressing transcription factor binding [GO:0001103]; transcription factor binding [GO:0008134]	centrosome [GO:0005813]; cytoplasm [GO:0005737]; nucleoplasm [GO:0005654]; nucleus [GO:0005634]; NuRD complex [GO:0016581]; protein-containing complex [GO:0032991]; protein-DNA complex [GO:0032993]; RNA polymerase II transcription regulator complex [GO:0090575]	SUBCELLULAR LOCATION: Nucleus {ECO:0000250}. Cytoplasm, cytoskeleton, microtubule organizing center, centrosome {ECO:0000250}. Note=Associates with centrosomes in interphase. {ECO:0000250}.	106.71	2	2	244000	4	2	12	Acetylation (Protein N-term)	43.59	1	1	112000	1	1	5	NA	52.7	1	1	58000	1	1	1	NA	NA	NA	NA	NA	NA	NA	NA	NA
Q9DB34|CHM2A_MOUSE	Q9DB34	Chmp2a	Charged multivesicular body protein 2a (Chromatin-modifying protein 2a) (CHMP2a) (Vacuolar protein sorting-associated protein 2) (mVps2)	222	cytosol [GO:0005829]; ESCRT III complex [GO:0000815]; late endosome membrane [GO:0031902]; membrane coat [GO:0030117]; multivesicular body [GO:0005771]; nuclear envelope [GO:0005635]; phosphatidylcholine binding [GO:0031210]; protein domain specific binding [GO:0019904]; endosome transport via multivesicular body sorting pathway [GO:0032509]; establishment of protein localization [GO:0045184]; ex…	endosome transport via multivesicular body sorting pathway [GO:0032509]; establishment of protein localization [GO:0045184]; exit from mitosis [GO:0010458]; late endosome to vacuole transport [GO:0045324]; membrane invagination [GO:0010324]; midbody abscission [GO:0061952]; mitotic metaphase plate congression [GO:0007080]; negative regulation of cell death [GO:0060548]; negative regulation of cen…	phosphatidylcholine binding [GO:0031210]; protein domain specific binding [GO:0019904]	cytosol [GO:0005829]; ESCRT III complex [GO:0000815]; late endosome membrane [GO:0031902]; membrane coat [GO:0030117]; multivesicular body [GO:0005771]; nuclear envelope [GO:0005635]	SUBCELLULAR LOCATION: Late endosome membrane {ECO:0000250}; Peripheral membrane protein {ECO:0000250}; Cytoplasmic side {ECO:0000250}. Cytoplasm {ECO:0000269|PubMed:15173323}. Note=Localizes to the midbody of dividing cells. Localized in two distinct rings on either side of the Fleming body.	NA	NA	NA	NA	NA	NA	NA	NA	NA	NA	NA	NA	NA	NA	NA	NA	41.46	3	3	84300	1	1	2	Acetylation (Protein N-term)	39.32	3	3	91600	1	1	1	Acetylation (Protein N-term)
Q5DTK1|CHSS3_MOUSE	Q5DTK1	Chsy3	Chondroitin sulfate synthase 3 (EC 2.4.1.175) (EC 2.4.1.226) (Carbohydrate synthase 2) (Chondroitin glucuronyltransferase 3) (Chondroitin synthase 2) (ChSy-2) (Glucuronosyl-N-acetylgalactosaminyl-proteoglycan 4-beta-N-acetylgalactosaminyltransferase II) (N-acetylgalactosaminyl-proteoglycan 3-beta-glucuronosyltransferase 3) (N-acetylgalactosaminyltransferase 3)	884	Golgi cisterna membrane [GO:0032580]; integral component of membrane [GO:0016021]; acetylgalactosaminyltransferase activity [GO:0008376]; glucuronosyl-N-acetylgalactosaminyl-proteoglycan 4-beta-N-acetylgalactosaminyltransferase activity [GO:0047238]; metal ion binding [GO:0046872]; N-acetylgalactosaminyl-proteoglycan 3-beta-glucuronosyltransferase activity [GO:0050510]; chondroitin sulfate biosyn…	chondroitin sulfate biosynthetic process [GO:0030206]	acetylgalactosaminyltransferase activity [GO:0008376]; glucuronosyl-N-acetylgalactosaminyl-proteoglycan 4-beta-N-acetylgalactosaminyltransferase activity [GO:0047238]; metal ion binding [GO:0046872]; N-acetylgalactosaminyl-proteoglycan 3-beta-glucuronosyltransferase activity [GO:0050510]	Golgi cisterna membrane [GO:0032580]; integral component of membrane [GO:0016021]	SUBCELLULAR LOCATION: Golgi apparatus, Golgi stack membrane {ECO:0000305}; Single-pass type II membrane protein {ECO:0000305}.	41.5	2	2	93200	1	1	1	NA	40.7	2	2	190000	1	1	1	NA	NA	NA	NA	NA	NA	NA	NA	NA	33.81	2	2	84200	1	1	1	NA
Q8BMK4|CKAP4_MOUSE	Q8BMK4	Ckap4	Cytoskeleton-associated protein 4 (63-kDa cytoskeleton-linking membrane protein) (Climp-63) (p63)	575	cell surface [GO:0009986]; cytoplasmic ribonucleoprotein granule [GO:0036464]; cytoskeleton [GO:0005856]; cytosol [GO:0005829]; endoplasmic reticulum [GO:0005783]; endoplasmic reticulum membrane [GO:0005789]; integral component of membrane [GO:0016021]; lipid droplet [GO:0005811]; nuclear speck [GO:0016607]; perinuclear region of cytoplasm [GO:0048471]; plasma membrane [GO:0005886]; rough endopla…			cell surface [GO:0009986]; cytoplasmic ribonucleoprotein granule [GO:0036464]; cytoskeleton [GO:0005856]; cytosol [GO:0005829]; endoplasmic reticulum [GO:0005783]; endoplasmic reticulum membrane [GO:0005789]; integral component of membrane [GO:0016021]; lipid droplet [GO:0005811]; nuclear speck [GO:0016607]; perinuclear region of cytoplasm [GO:0048471]; plasma membrane [GO:0005886]; rough endopla…	SUBCELLULAR LOCATION: Endoplasmic reticulum membrane; Single-pass type II membrane protein. Cell membrane; Single-pass type II membrane protein. Cytoplasm, cytoskeleton. Cytoplasm, perinuclear region. Note=Translocates to the perinuclear region upon APF-stimulation. {ECO:0000250}.	70.31	6	6	120000	3	2	6	NA	57.29	7	7	115000	3	3	4	NA	59.63	2	2	107000	1	1	1	NA	32.99	3	3	82400	1	1	5	NA
Q04447|KCRB_MOUSE	Q04447	Ckb	Creatine kinase B-type (EC 2.7.3.2) (B-CK) (Creatine kinase B chain) (Creatine phosphokinase B-type) (CPK-B)	381	cytosol [GO:0005829]; dendrite [GO:0030425]; extracellular space [GO:0005615]; mitochondrion [GO:0005739]; myelin sheath [GO:0043209]; neuronal cell body [GO:0043025]; nucleus [GO:0005634]; ATP binding [GO:0005524]; creatine kinase activity [GO:0004111]; kinase activity [GO:0016301]; ubiquitin protein ligase binding [GO:0031625]; cellular chloride ion homeostasis [GO:0030644]; cerebellum developm…	cellular chloride ion homeostasis [GO:0030644]; cerebellum development [GO:0021549]; phosphocreatine biosynthetic process [GO:0046314]	ATP binding [GO:0005524]; creatine kinase activity [GO:0004111]; kinase activity [GO:0016301]; ubiquitin protein ligase binding [GO:0031625]	cytosol [GO:0005829]; dendrite [GO:0030425]; extracellular space [GO:0005615]; mitochondrion [GO:0005739]; myelin sheath [GO:0043209]; neuronal cell body [GO:0043025]; nucleus [GO:0005634]	SUBCELLULAR LOCATION: Cytoplasm.	397.94	70	70	16200000	24	21	221	Carbamidomethylation; Acetylation (Protein N-term); Deamidation (NQ); Replacement of proton by lithium; Mutation	290.94	39	39	8230000	13	13	97	Carbamidomethylation; Mutation	276.88	57	57	2710000	14	13	94	Carbamidomethylation	315.37	57	57	9170000	16	14	118	Carbamidomethylation; Deamidation (NQ); Mutation
P07310|KCRM_MOUSE	P07310	Ckm	Creatine kinase M-type (EC 2.7.3.2) (Creatine kinase M chain) (Creatine phosphokinase M-type) (CPK-M) (M-CK)	381	cytoplasm [GO:0005737]; extracellular space [GO:0005615]; ATP binding [GO:0005524]; creatine kinase activity [GO:0004111]; kinase activity [GO:0016301]; phosphocreatine biosynthetic process [GO:0046314]; phosphocreatine metabolic process [GO:0006603]; response to heat [GO:0009408]	phosphocreatine biosynthetic process [GO:0046314]; phosphocreatine metabolic process [GO:0006603]; response to heat [GO:0009408]	ATP binding [GO:0005524]; creatine kinase activity [GO:0004111]; kinase activity [GO:0016301]	cytoplasm [GO:0005737]; extracellular space [GO:0005615]	SUBCELLULAR LOCATION: Cytoplasm.	283.75	49	49	3350000	17	15	75	Carbamidomethylation; Amidation; Mutation	NA	NA	NA	NA	NA	NA	NA	NA	143.74	24	24	632000	8	7	12	Carbamidomethylation	81.95	15	15	458000	4	3	7	NA
P30275|KCRU_MOUSE	P30275	Ckmt1	Creatine kinase U-type, mitochondrial (EC 2.7.3.2) (Acidic-type mitochondrial creatine kinase) (Mia-CK) (Ubiquitous mitochondrial creatine kinase) (U-MtCK)	418	mitochondrial inner membrane [GO:0005743]; mitochondrial inner-outer membrane contact site [GO:0044289]; mitochondrion [GO:0005739]; myelin sheath [GO:0043209]; perikaryon [GO:0043204]; ATP binding [GO:0005524]; creatine kinase activity [GO:0004111]; identical protein binding [GO:0042802]; kinase activity [GO:0016301]; negative regulation of apoptotic process [GO:0043066]; negative regulation of …	negative regulation of apoptotic process [GO:0043066]; negative regulation of protein binding [GO:0032091]; phosphocreatine biosynthetic process [GO:0046314]	ATP binding [GO:0005524]; creatine kinase activity [GO:0004111]; identical protein binding [GO:0042802]; kinase activity [GO:0016301]	mitochondrial inner membrane [GO:0005743]; mitochondrial inner-outer membrane contact site [GO:0044289]; mitochondrion [GO:0005739]; myelin sheath [GO:0043209]; perikaryon [GO:0043204]	SUBCELLULAR LOCATION: Mitochondrion inner membrane; Peripheral membrane protein; Intermembrane side.	152.47	9	9	1840000	5	2	14	Carbamidomethylation	NA	NA	NA	NA	NA	NA	NA	NA	33.67	4	4	55100	1	1	1	Carbamidomethylation	68.89	5	5	215000	3	1	5	Carbamidomethylation
Q6P8J7|KCRS_MOUSE	Q6P8J7	Ckmt2	Creatine kinase S-type, mitochondrial (EC 2.7.3.2) (Basic-type mitochondrial creatine kinase) (Mib-CK) (Sarcomeric mitochondrial creatine kinase) (S-MtCK)	419	mitochondrial inner membrane [GO:0005743]; mitochondrion [GO:0005739]; ATP binding [GO:0005524]; cardiolipin binding [GO:1901612]; creatine kinase activity [GO:0004111]; kinase activity [GO:0016301]; phosphocreatine biosynthetic process [GO:0046314]; phosphocreatine metabolic process [GO:0006603]	phosphocreatine biosynthetic process [GO:0046314]; phosphocreatine metabolic process [GO:0006603]	ATP binding [GO:0005524]; cardiolipin binding [GO:1901612]; creatine kinase activity [GO:0004111]; kinase activity [GO:0016301]	mitochondrial inner membrane [GO:0005743]; mitochondrion [GO:0005739]	SUBCELLULAR LOCATION: Mitochondrion inner membrane {ECO:0000250}; Peripheral membrane protein {ECO:0000250}; Intermembrane side {ECO:0000250}.	140.22	6	6	30200	4	1	13	Carbamidomethylation	NA	NA	NA	NA	NA	NA	NA	NA	NA	NA	NA	NA	NA	NA	NA	NA	68.89	5	5	215000	3	1	5	Carbamidomethylation
Q9Z1Q5|CLIC1_MOUSE	Q9Z1Q5	Clic1	Chloride intracellular channel protein 1 (Nuclear chloride ion channel 27) (NCC27)	241	chloride channel complex [GO:0034707]; cytoplasm [GO:0005737]; extracellular exosome [GO:0070062]; mitochondrion [GO:0005739]; nuclear envelope [GO:0005635]; nuclear membrane [GO:0031965]; nucleus [GO:0005634]; perinuclear region of cytoplasm [GO:0048471]; plasma membrane [GO:0005886]; chloride channel activity [GO:0005254]; voltage-gated ion channel activity [GO:0005244]; chloride transport [GO:…	chloride transport [GO:0006821]; glutathione metabolic process [GO:0006749]; positive regulation of osteoblast differentiation [GO:0045669]; regulation of cell cycle [GO:0051726]; regulation of ion transmembrane transport [GO:0034765]; regulation of mitochondrial membrane potential [GO:0051881]	chloride channel activity [GO:0005254]; voltage-gated ion channel activity [GO:0005244]	chloride channel complex [GO:0034707]; cytoplasm [GO:0005737]; extracellular exosome [GO:0070062]; mitochondrion [GO:0005739]; nuclear envelope [GO:0005635]; nuclear membrane [GO:0031965]; nucleus [GO:0005634]; perinuclear region of cytoplasm [GO:0048471]; plasma membrane [GO:0005886]	SUBCELLULAR LOCATION: Nucleus {ECO:0000250}. Nucleus membrane {ECO:0000250}; Single-pass membrane protein {ECO:0000250}. Cytoplasm {ECO:0000250}. Cell membrane {ECO:0000250}; Single-pass membrane protein {ECO:0000250}. Note=Mostly in the nucleus including in the nuclear membrane. Small amount in the cytoplasm and the plasma membrane. Exists both as soluble cytoplasmic protein and as membrane prot…	115.93	29	29	462000	6	6	11	Carbamidomethylation	119.43	18	18	331000	4	4	7	Carbamidomethylation	98.85	18	18	221000	3	3	4	Carbamidomethylation	160.29	28	28	738000	5	5	9	Carbamidomethylation
O08585|CLCA_MOUSE	O08585	Clta	Clathrin light chain A (Lca)	235	clathrin coat [GO:0030118]; clathrin coat of coated pit [GO:0030132]; clathrin coat of trans-Golgi network vesicle [GO:0030130]; clathrin complex [GO:0071439]; clathrin vesicle coat [GO:0030125]; clathrin-coated pit [GO:0005905]; clathrin-coated vesicle [GO:0030136]; cytoplasmic vesicle [GO:0031410]; glutamatergic synapse [GO:0098978]; plasma membrane [GO:0005886]; postsynaptic endocytic zone [GO…	cell cycle [GO:0007049]; cell division [GO:0051301]; clathrin coat assembly [GO:0048268]; clathrin-dependent endocytosis [GO:0072583]; intracellular protein transport [GO:0006886]	clathrin heavy chain binding [GO:0032050]; GTPase binding [GO:0051020]; peptide binding [GO:0042277]; protein-containing complex binding [GO:0044877]; structural molecule activity [GO:0005198]	clathrin coat [GO:0030118]; clathrin-coated pit [GO:0005905]; clathrin-coated vesicle [GO:0030136]; clathrin coat of coated pit [GO:0030132]; clathrin coat of trans-Golgi network vesicle [GO:0030130]; clathrin complex [GO:0071439]; clathrin vesicle coat [GO:0030125]; cytoplasmic vesicle [GO:0031410]; glutamatergic synapse [GO:0098978]; plasma membrane [GO:0005886]; postsynaptic endocytic zone [GO…	SUBCELLULAR LOCATION: Cytoplasmic vesicle membrane; Peripheral membrane protein; Cytoplasmic side. Membrane, coated pit; Peripheral membrane protein; Cytoplasmic side. Cytoplasm, cytoskeleton, spindle {ECO:0000250|UniProtKB:P09496}. Note=Cytoplasmic face of coated pits and vesicles.In complex with TACC3 and CKAP5 (forming the TACC3/ch-TOG/clathrin complex) localized to inter-microtubule bridges i…	103.46	19	19	459000	4	4	9	Carbamidomethylation	78.55	7	7	378000	2	2	12	NA	65.62	11	11	781000	3	3	4	Carbamidomethylation	100.88	23	23	450000	5	5	12	Carbamidomethylation
Q68FD5|CLH1_MOUSE	Q68FD5	Cltc	Clathrin heavy chain 1	1675	clathrin coat [GO:0030118]; clathrin coat of coated pit [GO:0030132]; clathrin coat of trans-Golgi network vesicle [GO:0030130]; clathrin complex [GO:0071439]; clathrin-coated endocytic vesicle [GO:0045334]; clathrin-coated pit [GO:0005905]; clathrin-coated vesicle [GO:0030136]; cytosol [GO:0005829]; endosome [GO:0005768]; extrinsic component of synaptic vesicle membrane [GO:0098850]; lysosome [G…	amyloid-beta clearance by transcytosis [GO:0150093]; autophagy [GO:0006914]; cell division [GO:0051301]; clathrin coat assembly [GO:0048268]; clathrin-dependent endocytosis [GO:0072583]; Golgi organization [GO:0007030]; intracellular protein transport [GO:0006886]; mitotic cell cycle [GO:0000278]; mitotic spindle assembly [GO:0090307]; negative regulation of hyaluronan biosynthetic process [GO:19…	ankyrin binding [GO:0030506]; clathrin light chain binding [GO:0032051]; disordered domain specific binding [GO:0097718]; double-stranded RNA binding [GO:0003725]; heat shock protein binding [GO:0031072]; low-density lipoprotein particle receptor binding [GO:0050750]; peptide binding [GO:0042277]; protein C-terminus binding [GO:0008022]; protein kinase binding [GO:0019901]; structural molecule ac…	clathrin coat [GO:0030118]; clathrin-coated endocytic vesicle [GO:0045334]; clathrin-coated pit [GO:0005905]; clathrin-coated vesicle [GO:0030136]; clathrin coat of coated pit [GO:0030132]; clathrin coat of trans-Golgi network vesicle [GO:0030130]; clathrin complex [GO:0071439]; cytosol [GO:0005829]; endosome [GO:0005768]; extrinsic component of synaptic vesicle membrane [GO:0098850]; lysosome [G…	SUBCELLULAR LOCATION: Cytoplasmic vesicle membrane {ECO:0000250}; Peripheral membrane protein {ECO:0000250}; Cytoplasmic side {ECO:0000250}. Membrane, coated pit {ECO:0000250}; Peripheral membrane protein {ECO:0000250}; Cytoplasmic side {ECO:0000250}. Melanosome {ECO:0000250}. Cytoplasm, cytoskeleton, spindle {ECO:0000250|UniProtKB:Q00610}. Note=Cytoplasmic face of coated pits and vesicles. In co…	467.04	43	43	11100000	57	57	234	Carbamidomethylation; Oxidation (M); Deamidation (NQ); 2-amino-3-oxo-butanoic_acid; Mutation	382.11	38	38	12300000	53	52	158	Carbamidomethylation; Acetylation (Protein N-term); Deamidation (NQ); Pyro-glu from Q; Mutation	402.74	37	37	8940000	51	51	152	Carbamidomethylation; Acetylation (Protein N-term); Acetylation (N-term); Deamidation (NQ); Mutation	356.91	36	36	8560000	46	46	112	Carbamidomethylation; Methylation(KR); Deamidation (NQ); Acetylation (N-term); Ethylation; Mutation
Q06890|CLUS_MOUSE	Q06890	Clu	Clusterin (Apolipoprotein J) (Apo-J) (Clustrin) (Sulfated glycoprotein 2) (SGP-2) [Cleaved into: Clusterin beta chain; Clusterin alpha chain]	448	aggresome [GO:0016235]; apical dendrite [GO:0097440]; cell periphery [GO:0071944]; cell surface [GO:0009986]; chromaffin granule [GO:0042583]; cytoplasm [GO:0005737]; cytoskeleton [GO:0005856]; cytosol [GO:0005829]; extracellular space [GO:0005615]; growth cone [GO:0030426]; intracellular membrane-bounded organelle [GO:0043231]; mitochondrial inner membrane [GO:0005743]; mitochondrion [GO:0005739…	cell morphogenesis [GO:0000902]; central nervous system myelin maintenance [GO:0032286]; chaperone-mediated protein complex assembly [GO:0051131]; chaperone-mediated protein folding [GO:0061077]; endocrine pancreas development [GO:0031018]; immune complex clearance [GO:0002434]; intrinsic apoptotic signaling pathway [GO:0097193]; microglial cell activation [GO:0001774]; microglial cell proliferat…	amyloid-beta binding [GO:0001540]; low-density lipoprotein particle receptor binding [GO:0050750]; misfolded protein binding [GO:0051787]; protein-containing complex binding [GO:0044877]; protein N-terminus binding [GO:0047485]; signaling receptor binding [GO:0005102]; tau protein binding [GO:0048156]; ubiquitin protein ligase binding [GO:0031625]; unfolded protein binding [GO:0051082]	aggresome [GO:0016235]; apical dendrite [GO:0097440]; cell periphery [GO:0071944]; cell surface [GO:0009986]; chromaffin granule [GO:0042583]; cytoplasm [GO:0005737]; cytoskeleton [GO:0005856]; cytosol [GO:0005829]; extracellular space [GO:0005615]; growth cone [GO:0030426]; intracellular membrane-bounded organelle [GO:0043231]; mitochondrial inner membrane [GO:0005743]; mitochondrion [GO:0005739…	SUBCELLULAR LOCATION: Secreted {ECO:0000269|PubMed:12551933}. Nucleus {ECO:0000269|PubMed:12551933}. Cytoplasm {ECO:0000269|PubMed:12551933}. Mitochondrion membrane {ECO:0000250|UniProtKB:P10909}; Peripheral membrane protein {ECO:0000250|UniProtKB:P10909}; Cytoplasmic side {ECO:0000250|UniProtKB:P10909}. Cytoplasm, cytosol {ECO:0000269|PubMed:12551933}. Microsome {ECO:0000250|UniProtKB:P10909}. E…	172.51	17	17	439000	7	7	12	NA	251.27	27	27	2800000	10	10	37	NA	261.03	36	36	2550000	16	16	42	Carbamidomethylation; Mutation	134.06	18	18	866000	6	6	8	NA
P53996|CNBP_MOUSE	P53996	Cnbp	Cellular nucleic acid-binding protein (CNBP) (Zinc finger protein 9)	178	cytoplasm [GO:0005737]; cytosol [GO:0005829]; endoplasmic reticulum [GO:0005783]; nucleus [GO:0005634]; G-quadruplex DNA binding [GO:0051880]; mRNA binding [GO:0003729]; single-stranded DNA binding [GO:0003697]; single-stranded RNA binding [GO:0003727]; translation regulator activity [GO:0045182]; zinc ion binding [GO:0008270]; G-quadruplex DNA formation [GO:0071919]; negative regulation of trans…	G-quadruplex DNA formation [GO:0071919]; negative regulation of transcription by RNA polymerase II [GO:0000122]; positive regulation of cell population proliferation [GO:0008284]; positive regulation of cytoplasmic translation [GO:2000767]; positive regulation of transcription, DNA-templated [GO:0045893]; positive regulation of transcription by RNA polymerase II [GO:0045944]	G-quadruplex DNA binding [GO:0051880]; mRNA binding [GO:0003729]; single-stranded DNA binding [GO:0003697]; single-stranded RNA binding [GO:0003727]; translation regulator activity [GO:0045182]; zinc ion binding [GO:0008270]	cytoplasm [GO:0005737]; cytosol [GO:0005829]; endoplasmic reticulum [GO:0005783]; nucleus [GO:0005634]	SUBCELLULAR LOCATION: Cytoplasm. Endoplasmic reticulum.	134.93	15	15	424000	2	2	13	Carbamidomethylation	NA	NA	NA	NA	NA	NA	NA	NA	NA	NA	NA	NA	NA	NA	NA	NA	166.62	31	31	524000	4	4	8	Carbamidomethylation
Q9D1A2|CNDP2_MOUSE	Q9D1A2	Cndp2	Cytosolic non-specific dipeptidase (EC 3.4.13.18) (CNDP dipeptidase 2) (Glutamate carboxypeptidase-like protein 1)	475	cytosol [GO:0005829]; nucleoplasm [GO:0005654]; alanylglutamate dipeptidase activity [GO:0103046]; carboxypeptidase activity [GO:0004180]; dipeptidase activity [GO:0016805]; metal ion binding [GO:0046872]; metallodipeptidase activity [GO:0070573]; peptidase activity [GO:0008233]; proteolysis [GO:0006508]	proteolysis [GO:0006508]	alanylglutamate dipeptidase activity [GO:0103046]; carboxypeptidase activity [GO:0004180]; dipeptidase activity [GO:0016805]; metal ion binding [GO:0046872]; metallodipeptidase activity [GO:0070573]; peptidase activity [GO:0008233]	cytosol [GO:0005829]; nucleoplasm [GO:0005654]	SUBCELLULAR LOCATION: Cytoplasm {ECO:0000250|UniProtKB:Q96KP4}.	105.44	7	7	143000	3	3	3	Carbamidomethylation	NA	NA	NA	NA	NA	NA	NA	NA	78.31	9	9	247000	3	3	3	NA	86.4	9	9	597000	3	3	8	NA
Q9DAW9|CNN3_MOUSE	Q9DAW9	Cnn3	Calponin-3 (Calponin, acidic isoform)	330	actin cytoskeleton [GO:0015629]; cytosol [GO:0005829]; dendrite [GO:0030425]; dendritic spine [GO:0043197]; neuronal cell body [GO:0043025]; postsynaptic density [GO:0014069]; actin binding [GO:0003779]; calmodulin binding [GO:0005516]; microtubule binding [GO:0008017]; actomyosin structure organization [GO:0031032]; epithelial cell differentiation [GO:0030855]; negative regulation of ATPase acti…	actomyosin structure organization [GO:0031032]; epithelial cell differentiation [GO:0030855]; negative regulation of ATPase activity [GO:0032780]	actin binding [GO:0003779]; calmodulin binding [GO:0005516]; microtubule binding [GO:0008017]	actin cytoskeleton [GO:0015629]; cytosol [GO:0005829]; dendrite [GO:0030425]; dendritic spine [GO:0043197]; neuronal cell body [GO:0043025]; postsynaptic density [GO:0014069]		27.59	4	4	62400	1	1	1	Carbamidomethylation	NA	NA	NA	NA	NA	NA	NA	NA	NA	NA	NA	NA	NA	NA	NA	NA	105.11	14	14	150000	4	4	5	Carbamidomethylation
P28481|CO2A1_MOUSE	P28481	Col2a1	Collagen alpha-1(II) chain (Alpha-1 type II collagen) [Cleaved into: Collagen alpha-1(II) chain; Chondrocalcin]	1487	basement membrane [GO:0005604]; collagen trimer [GO:0005581]; collagen type II trimer [GO:0005585]; collagen-containing extracellular matrix [GO:0062023]; cytoplasm [GO:0005737]; extracellular matrix [GO:0031012]; extracellular space [GO:0005615]; extracellular matrix structural constituent [GO:0005201]; identical protein binding [GO:0042802]; metal ion binding [GO:0046872]; MHC class II protein …	anterior head development [GO:0097065]; bone development [GO:0060348]; cartilage condensation [GO:0001502]; cartilage development [GO:0051216]; cartilage development involved in endochondral bone morphogenesis [GO:0060351]; cellular response to BMP stimulus [GO:0071773]; central nervous system development [GO:0007417]; chondrocyte differentiation [GO:0002062]; collagen fibril organization [GO:003…	extracellular matrix structural constituent [GO:0005201]; identical protein binding [GO:0042802]; metal ion binding [GO:0046872]; MHC class II protein binding [GO:0042289]; platelet-derived growth factor binding [GO:0048407]; proteoglycan binding [GO:0043394]	basement membrane [GO:0005604]; collagen-containing extracellular matrix [GO:0062023]; collagen trimer [GO:0005581]; collagen type II trimer [GO:0005585]; cytoplasm [GO:0005737]; extracellular matrix [GO:0031012]; extracellular space [GO:0005615]	SUBCELLULAR LOCATION: Secreted, extracellular space, extracellular matrix {ECO:0000255|PROSITE-ProRule:PRU00793}.	NA	NA	NA	NA	NA	NA	NA	NA	22.51	1	1	0	1	1	1	NA	NA	NA	NA	NA	NA	NA	NA	NA	56.85	2	2	126000	3	2	3	Acetylation (Protein N-term)
P02463|CO4A1_MOUSE	P02463	Col4a1	Collagen alpha-1(IV) chain [Cleaved into: Arresten]	1669	basement membrane [GO:0005604]; collagen type IV trimer [GO:0005587]; collagen-containing extracellular matrix [GO:0062023]; extracellular matrix [GO:0031012]; extracellular region [GO:0005576]; extracellular space [GO:0005615]; extracellular matrix structural constituent [GO:0005201]; extracellular matrix structural constituent conferring tensile strength [GO:0030020]; platelet-derived growth fa…	basement membrane organization [GO:0071711]; blood vessel morphogenesis [GO:0048514]; brain development [GO:0007420]; branching involved in blood vessel morphogenesis [GO:0001569]; cellular response to amino acid stimulus [GO:0071230]; collagen-activated tyrosine kinase receptor signaling pathway [GO:0038063]; epithelial cell differentiation [GO:0030855]; extracellular matrix organization [GO:003…	extracellular matrix structural constituent [GO:0005201]; extracellular matrix structural constituent conferring tensile strength [GO:0030020]; platelet-derived growth factor binding [GO:0048407]	basement membrane [GO:0005604]; collagen-containing extracellular matrix [GO:0062023]; collagen type IV trimer [GO:0005587]; extracellular matrix [GO:0031012]; extracellular region [GO:0005576]; extracellular space [GO:0005615]	SUBCELLULAR LOCATION: Secreted, extracellular space, extracellular matrix, basement membrane {ECO:0000269|PubMed:24368846}.	NA	NA	NA	NA	NA	NA	NA	NA	63.33	1	1	9090	1	1	2	Carbamidomethylation	28.04	1	1	56600	1	1	1	Carbamidomethylation	NA	NA	NA	NA	NA	NA	NA	NA
tr|Q63ZW6|Q63ZW6_MOUSE	Q63ZW6	Col4a5	Col4a5 protein (Collagen, type IV, alpha 5)	1691	basement membrane [GO:0005604]; collagen type IV trimer [GO:0005587]; collagen-containing extracellular matrix [GO:0062023]; extracellular matrix [GO:0031012]; extracellular space [GO:0005615]; membrane [GO:0016020]; neuromuscular junction [GO:0031594]; extracellular matrix structural constituent [GO:0005201]; collagen-activated tyrosine kinase receptor signaling pathway [GO:0038063]; extracellul…	collagen-activated tyrosine kinase receptor signaling pathway [GO:0038063]; extracellular matrix organization [GO:0030198]; neuromuscular junction development [GO:0007528]	extracellular matrix structural constituent [GO:0005201]	basement membrane [GO:0005604]; collagen-containing extracellular matrix [GO:0062023]; collagen type IV trimer [GO:0005587]; extracellular matrix [GO:0031012]; extracellular space [GO:0005615]; membrane [GO:0016020]; neuromuscular junction [GO:0031594]	SUBCELLULAR LOCATION: Membrane {ECO:0000256|ARBA:ARBA00004370}. Secreted, extracellular space, extracellular matrix, basement membrane {ECO:0000256|ARBA:ARBA00004302}.	NA	NA	NA	NA	NA	NA	NA	NA	63.33	1	1	9090	1	1	2	Carbamidomethylation	NA	NA	NA	NA	NA	NA	NA	NA	97.72	1	1	533000	3	2	3	Carbamidomethylation
Q02788|CO6A2_MOUSE	Q02788	Col6a2	Collagen alpha-2(VI) chain	1034	collagen trimer [GO:0005581]; collagen-containing extracellular matrix [GO:0062023]; extracellular matrix [GO:0031012]; extracellular region [GO:0005576]; extracellular space [GO:0005615]; protein-containing complex [GO:0032991]; sarcolemma [GO:0042383]; collagen binding [GO:0005518]; cell adhesion [GO:0007155]; response to glucose [GO:0009749]	cell adhesion [GO:0007155]; response to glucose [GO:0009749]	collagen binding [GO:0005518]	collagen-containing extracellular matrix [GO:0062023]; collagen trimer [GO:0005581]; extracellular matrix [GO:0031012]; extracellular region [GO:0005576]; extracellular space [GO:0005615]; protein-containing complex [GO:0032991]; sarcolemma [GO:0042383]	SUBCELLULAR LOCATION: Secreted, extracellular space, extracellular matrix {ECO:0000250}. Membrane {ECO:0000250}; Peripheral membrane protein {ECO:0000250}. Note=Recruited on membranes by CSPG4. {ECO:0000250}.	NA	NA	NA	NA	NA	NA	NA	NA	NA	NA	NA	NA	NA	NA	NA	NA	49.05	3	3	220000	3	3	4	NA	74.76	3	3	146000	3	3	3	NA
tr|E9PWQ3|E9PWQ3_MOUSE	E9PWQ3	Col6a3	Collagen, type VI, alpha 3	3284	collagen trimer [GO:0005581]; collagen-containing extracellular matrix [GO:0062023]; extracellular matrix [GO:0031012]; extracellular space [GO:0005615]; sarcolemma [GO:0042383]; serine-type endopeptidase inhibitor activity [GO:0004867]; cell adhesion [GO:0007155]	cell adhesion [GO:0007155]	serine-type endopeptidase inhibitor activity [GO:0004867]	collagen-containing extracellular matrix [GO:0062023]; collagen trimer [GO:0005581]; extracellular matrix [GO:0031012]; extracellular space [GO:0005615]; sarcolemma [GO:0042383]		NA	NA	NA	NA	NA	NA	NA	NA	48.98	1	1	131000	3	3	3	NA	184.01	4	4	972000	12	12	16	NA	92.54	3	3	460000	6	6	8	NA
Q8BIG7|CMTD1_MOUSE	Q8BIG7	Comtd1	Catechol O-methyltransferase domain-containing protein 1 (EC 2.1.1.-)	262	integral component of membrane [GO:0016021]; mitochondrion [GO:0005739]; O-methyltransferase activity [GO:0008171]; S-adenosylmethionine-dependent methyltransferase activity [GO:0008757]; methylation [GO:0032259]	methylation [GO:0032259]	O-methyltransferase activity [GO:0008171]; S-adenosylmethionine-dependent methyltransferase activity [GO:0008757]	integral component of membrane [GO:0016021]; mitochondrion [GO:0005739]	SUBCELLULAR LOCATION: Membrane {ECO:0000305}; Single-pass type II membrane protein {ECO:0000305}.	53.21	13	13	246000	2	2	2	NA	82.76	11	11	118000	2	2	3	Carbamidomethylation	NA	NA	NA	NA	NA	NA	NA	NA	NA	NA	NA	NA	NA	NA	NA	NA
Q8CIE6|COPA_MOUSE	Q8CIE6	Copa	Coatomer subunit alpha (Alpha-coat protein) (Alpha-COP) [Cleaved into: Xenin (Xenopsin-related peptide); Proxenin]	1224	axon [GO:0030424]; cell body [GO:0044297]; COPI vesicle coat [GO:0030126]; COPI-coated vesicle [GO:0030137]; cytoplasm [GO:0005737]; extracellular space [GO:0005615]; Golgi apparatus [GO:0005794]; Golgi membrane [GO:0000139]; growth cone [GO:0030426]; hormone activity [GO:0005179]; mRNA binding [GO:0003729]; structural molecule activity [GO:0005198]; endoplasmic reticulum to Golgi vesicle-mediate…	endoplasmic reticulum to Golgi vesicle-mediated transport [GO:0006888]; intracellular protein transport [GO:0006886]; intra-Golgi vesicle-mediated transport [GO:0006891]; pancreatic juice secretion [GO:0030157]; protein localization to axon [GO:0099612]; protein localization to cell leading edge [GO:1902463]; retrograde vesicle-mediated transport, Golgi to endoplasmic reticulum [GO:0006890]	hormone activity [GO:0005179]; mRNA binding [GO:0003729]; structural molecule activity [GO:0005198]	axon [GO:0030424]; cell body [GO:0044297]; COPI-coated vesicle [GO:0030137]; COPI vesicle coat [GO:0030126]; cytoplasm [GO:0005737]; extracellular space [GO:0005615]; Golgi apparatus [GO:0005794]; Golgi membrane [GO:0000139]; growth cone [GO:0030426]	SUBCELLULAR LOCATION: Cytoplasm {ECO:0000250}. Golgi apparatus membrane {ECO:0000250}; Peripheral membrane protein {ECO:0000250}; Cytoplasmic side {ECO:0000250}. Cytoplasmic vesicle, COPI-coated vesicle membrane {ECO:0000250}; Peripheral membrane protein {ECO:0000250}; Cytoplasmic side {ECO:0000250}. Note=The coatomer is cytoplasmic or polymerized on the cytoplasmic side of the Golgi, as well as …	209.14	11	11	753000	12	12	23	NA	169.22	12	12	875000	12	12	13	Carbamidomethylation	71.32	2	2	2660	2	2	2	NA	85.53	2	2	85900	3	2	3	NA
Q9JIF7|COPB_MOUSE	Q9JIF7	Copb1	Coatomer subunit beta (Beta-coat protein) (Beta-COP)	953	COPI vesicle coat [GO:0030126]; COPI-coated vesicle [GO:0030137]; cytosol [GO:0005829]; endoplasmic reticulum-Golgi intermediate compartment [GO:0005793]; Golgi apparatus [GO:0005794]; Golgi membrane [GO:0000139]; Golgi-associated vesicle [GO:0005798]; intracellular membrane-bounded organelle [GO:0043231]; plasma membrane [GO:0005886]; structural molecule activity [GO:0005198]; endoplasmic reticu…	endoplasmic reticulum to Golgi vesicle-mediated transport [GO:0006888]; intracellular protein transport [GO:0006886]; intra-Golgi vesicle-mediated transport [GO:0006891]	structural molecule activity [GO:0005198]	COPI-coated vesicle [GO:0030137]; COPI vesicle coat [GO:0030126]; cytosol [GO:0005829]; endoplasmic reticulum-Golgi intermediate compartment [GO:0005793]; Golgi apparatus [GO:0005794]; Golgi-associated vesicle [GO:0005798]; Golgi membrane [GO:0000139]; intracellular membrane-bounded organelle [GO:0043231]; plasma membrane [GO:0005886]	SUBCELLULAR LOCATION: Cytoplasm {ECO:0000250|UniProtKB:P23514}. Golgi apparatus membrane {ECO:0000269|PubMed:16476741, ECO:0000269|PubMed:19587158, ECO:0000269|PubMed:7593324}; Peripheral membrane protein {ECO:0000250|UniProtKB:P53618}; Cytoplasmic side {ECO:0000305}. Cytoplasmic vesicle, COPI-coated vesicle membrane {ECO:0000269|PubMed:7593324}; Peripheral membrane protein {ECO:0000305}; Cytopla…	144.65	7	7	289000	5	5	15	NA	133.82	7	7	606000	6	6	10	Carbamidomethylation	127.26	4	4	263000	4	4	6	Carbamidomethylation	138.34	4	4	117000	4	4	5	NA
O55029|COPB2_MOUSE	O55029	Copb2	Coatomer subunit beta' (Beta'-coat protein) (Beta'-COP) (p102)	905	COPI vesicle coat [GO:0030126]; cytosol [GO:0005829]; Golgi apparatus [GO:0005794]; Golgi membrane [GO:0000139]; protein kinase C binding [GO:0005080]; structural molecule activity [GO:0005198]; endoplasmic reticulum to Golgi vesicle-mediated transport [GO:0006888]; intra-Golgi vesicle-mediated transport [GO:0006891]; intracellular protein transport [GO:0006886]; retrograde vesicle-mediated trans…	endoplasmic reticulum to Golgi vesicle-mediated transport [GO:0006888]; intracellular protein transport [GO:0006886]; intra-Golgi vesicle-mediated transport [GO:0006891]; retrograde vesicle-mediated transport, Golgi to endoplasmic reticulum [GO:0006890]; toxin transport [GO:1901998]	protein kinase C binding [GO:0005080]; structural molecule activity [GO:0005198]	COPI vesicle coat [GO:0030126]; cytosol [GO:0005829]; Golgi apparatus [GO:0005794]; Golgi membrane [GO:0000139]	SUBCELLULAR LOCATION: Cytoplasm, cytosol {ECO:0000269|PubMed:17360540}. Golgi apparatus membrane {ECO:0000250}; Peripheral membrane protein {ECO:0000250}; Cytoplasmic side {ECO:0000250}. Cytoplasmic vesicle, COPI-coated vesicle membrane {ECO:0000250}; Peripheral membrane protein {ECO:0000250}; Cytoplasmic side {ECO:0000250}. Note=The coatomer is cytoplasmic or polymerized on the cytoplasmic side …	83.07	4	4	499000	3	3	7	NA	106.2	5	5	411000	4	4	6	Carbamidomethylation	34.47	1	1	57400	1	1	1	NA	NA	NA	NA	NA	NA	NA	NA	NA
Q9QZE5|COPG1_MOUSE	Q9QZE5	Copg1	Coatomer subunit gamma-1 (Gamma-1-coat protein) (Gamma-1-COP)	874	COPI vesicle coat [GO:0030126]; cytosol [GO:0005829]; endoplasmic reticulum [GO:0005783]; endoplasmic reticulum-Golgi intermediate compartment [GO:0005793]; Golgi apparatus [GO:0005794]; Golgi membrane [GO:0000139]; structural molecule activity [GO:0005198]; endoplasmic reticulum to Golgi vesicle-mediated transport [GO:0006888]; establishment of Golgi localization [GO:0051683]; intra-Golgi vesicl…	endoplasmic reticulum to Golgi vesicle-mediated transport [GO:0006888]; establishment of Golgi localization [GO:0051683]; intracellular protein transport [GO:0006886]; intra-Golgi vesicle-mediated transport [GO:0006891]; organelle transport along microtubule [GO:0072384]; protein secretion [GO:0009306]	structural molecule activity [GO:0005198]	COPI vesicle coat [GO:0030126]; cytosol [GO:0005829]; endoplasmic reticulum [GO:0005783]; endoplasmic reticulum-Golgi intermediate compartment [GO:0005793]; Golgi apparatus [GO:0005794]; Golgi membrane [GO:0000139]	SUBCELLULAR LOCATION: Cytoplasm, cytosol {ECO:0000269|PubMed:17360540}. Golgi apparatus membrane {ECO:0000269|PubMed:17360540}; Peripheral membrane protein {ECO:0000269|PubMed:17360540}; Cytoplasmic side {ECO:0000269|PubMed:17360540}. Cytoplasmic vesicle, COPI-coated vesicle membrane {ECO:0000250}; Peripheral membrane protein {ECO:0000250}; Cytoplasmic side {ECO:0000250}. Note=The coatomer is cyt…	108.68	5	5	173000	3	2	7	Carbamidomethylation	117.74	7	7	151000	5	3	11	Carbamidomethylation	89.59	3	3	326000	2	2	5	Carbamidomethylation	101.42	5	5	160000	3	2	6	Carbamidomethylation
Q9QXK3|COPG2_MOUSE	Q9QXK3	Copg2	Coatomer subunit gamma-2 (Gamma-2-coat protein) (Gamma-2-COP)	871	COPI vesicle coat [GO:0030126]; COPI-coated vesicle [GO:0030137]; cytosol [GO:0005829]; endoplasmic reticulum [GO:0005783]; endoplasmic reticulum-Golgi intermediate compartment [GO:0005793]; Golgi membrane [GO:0000139]; growth cone [GO:0030426]; structural molecule activity [GO:0005198]; endoplasmic reticulum to Golgi vesicle-mediated transport [GO:0006888]; intra-Golgi vesicle-mediated transport…	endoplasmic reticulum to Golgi vesicle-mediated transport [GO:0006888]; intracellular protein transport [GO:0006886]; intra-Golgi vesicle-mediated transport [GO:0006891]; organelle transport along microtubule [GO:0072384]; protein secretion [GO:0009306]	structural molecule activity [GO:0005198]	COPI-coated vesicle [GO:0030137]; COPI vesicle coat [GO:0030126]; cytosol [GO:0005829]; endoplasmic reticulum [GO:0005783]; endoplasmic reticulum-Golgi intermediate compartment [GO:0005793]; Golgi membrane [GO:0000139]; growth cone [GO:0030426]	SUBCELLULAR LOCATION: Cytoplasm, cytosol {ECO:0000269|PubMed:17360540}. Golgi apparatus membrane {ECO:0000250}; Peripheral membrane protein {ECO:0000250}; Cytoplasmic side {ECO:0000250}. Cytoplasmic vesicle, COPI-coated vesicle membrane {ECO:0000250}; Peripheral membrane protein {ECO:0000250}; Cytoplasmic side {ECO:0000250}. Note=The coatomer is cytoplasmic or polymerized on the cytoplasmic side …	116.4	4	4	40900	4	3	8	NA	114.11	5	5	73900	4	2	10	NA	39.45	2	2	37300	1	1	1	Carbamidomethylation	105.77	5	5	42500	4	3	7	NA
O88543|CSN3_MOUSE	O88543	Cops3	COP9 signalosome complex subunit 3 (SGN3) (Signalosome subunit 3) (JAB1-containing signalosome subunit 3)	423	COP9 signalosome [GO:0008180]; cytosol [GO:0005829]; nucleoplasm [GO:0005654]; in utero embryonic development [GO:0001701]; protein deneddylation [GO:0000338]; ubiquitin-dependent protein catabolic process [GO:0006511]	in utero embryonic development [GO:0001701]; protein deneddylation [GO:0000338]; ubiquitin-dependent protein catabolic process [GO:0006511]		COP9 signalosome [GO:0008180]; cytosol [GO:0005829]; nucleoplasm [GO:0005654]	SUBCELLULAR LOCATION: Cytoplasm {ECO:0000250|UniProtKB:Q9UNS2}. Nucleus {ECO:0000250|UniProtKB:Q9UNS2}.	108.23	9	9	238000	4	3	16	Acetylation (Protein N-term)	126.13	10	10	420000	3	3	10	Acetylation (Protein N-term)	NA	NA	NA	NA	NA	NA	NA	NA	NA	NA	NA	NA	NA	NA	NA	NA
O88544|CSN4_MOUSE	O88544	Cops4	COP9 signalosome complex subunit 4 (SGN4) (Signalosome subunit 4) (JAB1-containing signalosome subunit 4)	406	cell junction [GO:0030054]; COP9 signalosome [GO:0008180]; cytosol [GO:0005829]; nuclear speck [GO:0016607]; synaptic vesicle [GO:0008021]; protein deneddylation [GO:0000338]	protein deneddylation [GO:0000338]		cell junction [GO:0030054]; COP9 signalosome [GO:0008180]; cytosol [GO:0005829]; nuclear speck [GO:0016607]; synaptic vesicle [GO:0008021]	SUBCELLULAR LOCATION: Cytoplasm {ECO:0000250|UniProtKB:Q9BT78}. Nucleus {ECO:0000250|UniProtKB:Q9BT78}. Cytoplasmic vesicle, secretory vesicle, synaptic vesicle {ECO:0000250|UniProtKB:Q9BT78}.	NA	NA	NA	NA	NA	NA	NA	NA	57.45	3	3	0	1	1	1	NA	NA	NA	NA	NA	NA	NA	NA	NA	38.23	4	4	38600	1	1	1	NA
O35864|CSN5_MOUSE	O35864	Cops5	COP9 signalosome complex subunit 5 (SGN5) (Signalosome subunit 5) (EC 3.4.-.-) (Jun activation domain-binding protein 1) (Kip1 C-terminus-interacting protein 2)	334	chromatin [GO:0000785]; COP9 signalosome [GO:0008180]; cytoplasm [GO:0005737]; cytosol [GO:0005829]; nucleoplasm [GO:0005654]; nucleus [GO:0005634]; perinuclear region of cytoplasm [GO:0048471]; synaptic vesicle [GO:0008021]; transcription regulator complex [GO:0005667]; enzyme binding [GO:0019899]; isopeptidase activity [GO:0070122]; macrophage migration inhibitory factor binding [GO:0035718]; m…	exosomal secretion [GO:1990182]; negative regulation of apoptotic process [GO:0043066]; positive regulation of DNA-binding transcription factor activity [GO:0051091]; positive regulation of transcription by RNA polymerase II [GO:0045944]; protein deneddylation [GO:0000338]; protein deubiquitination [GO:0016579]; regulation of cell cycle [GO:0051726]; regulation of IRE1-mediated unfolded protein r…	enzyme binding [GO:0019899]; isopeptidase activity [GO:0070122]; macrophage migration inhibitory factor binding [GO:0035718]; metal ion binding [GO:0046872]; metalloendopeptidase activity [GO:0004222]; metallopeptidase activity [GO:0008237]; NEDD8-specific protease activity [GO:0019784]; thiol-dependent ubiquitin-specific protease activity [GO:0004843]; transcription coactivator activity [GO:0003…	chromatin [GO:0000785]; COP9 signalosome [GO:0008180]; cytoplasm [GO:0005737]; cytosol [GO:0005829]; nucleoplasm [GO:0005654]; nucleus [GO:0005634]; perinuclear region of cytoplasm [GO:0048471]; synaptic vesicle [GO:0008021]; transcription regulator complex [GO:0005667]	SUBCELLULAR LOCATION: Cytoplasm, cytosol {ECO:0000269|PubMed:10721695}. Nucleus {ECO:0000269|PubMed:10721695}. Cytoplasm, perinuclear region {ECO:0000250|UniProtKB:Q92905}. Cytoplasmic vesicle, secretory vesicle, synaptic vesicle {ECO:0000250|UniProtKB:Q92905}. Note=Nuclear localization is diminished in the presence of IFIT3. {ECO:0000250|UniProtKB:Q92905}.	NA	NA	NA	NA	NA	NA	NA	NA	72.21	9	9	184000	3	2	3	NA	NA	NA	NA	NA	NA	NA	NA	NA	57.76	3	3	85500	1	1	1	NA
P61924|COPZ1_MOUSE	P61924	Copz1	Coatomer subunit zeta-1 (Zeta-1-coat protein) (Zeta-1 COP)	177	COPI vesicle coat [GO:0030126]; Golgi membrane [GO:0000139]; intra-Golgi vesicle-mediated transport [GO:0006891]; intracellular protein transport [GO:0006886]; retrograde vesicle-mediated transport, Golgi to endoplasmic reticulum [GO:0006890]; toxin transport [GO:1901998]	intracellular protein transport [GO:0006886]; intra-Golgi vesicle-mediated transport [GO:0006891]; retrograde vesicle-mediated transport, Golgi to endoplasmic reticulum [GO:0006890]; toxin transport [GO:1901998]		COPI vesicle coat [GO:0030126]; Golgi membrane [GO:0000139]	SUBCELLULAR LOCATION: Cytoplasm {ECO:0000250}. Golgi apparatus membrane {ECO:0000250}; Peripheral membrane protein {ECO:0000250}; Cytoplasmic side {ECO:0000250}. Cytoplasmic vesicle, COPI-coated vesicle membrane {ECO:0000250}; Peripheral membrane protein {ECO:0000250}; Cytoplasmic side {ECO:0000250}. Note=The coatomer is cytoplasmic or polymerized on the cytoplasmic side of the Golgi, as well as …	110.7	19	19	479000	2	2	9	Acetylation (Protein N-term)	93.14	8	8	221000	1	1	8	Acetylation (Protein N-term)	NA	NA	NA	NA	NA	NA	NA	NA	89.19	8	8	148000	1	1	10	Oxidation (M); Acetylation (Protein N-term); Carbamylation
Q9CQI6|COTL1_MOUSE	Q9CQI6	Cotl1	Coactosin-like protein	142	cortical actin cytoskeleton [GO:0030864]; cytosol [GO:0005829]; nucleus [GO:0005634]; plasma membrane [GO:0005886]; actin binding [GO:0003779]; actin filament binding [GO:0051015]; enzyme binding [GO:0019899]; defense response to fungus [GO:0050832]; regulation of actin filament polymerization [GO:0030833]	defense response to fungus [GO:0050832]; regulation of actin filament polymerization [GO:0030833]	actin binding [GO:0003779]; actin filament binding [GO:0051015]; enzyme binding [GO:0019899]	cortical actin cytoskeleton [GO:0030864]; cytosol [GO:0005829]; nucleus [GO:0005634]; plasma membrane [GO:0005886]	SUBCELLULAR LOCATION: Cytoplasm {ECO:0000250|UniProtKB:Q14019}. Cytoplasm, cytoskeleton {ECO:0000250|UniProtKB:Q14019}. Nucleus {ECO:0000250|UniProtKB:Q14019}.	154.1	51	51	942000	7	7	23	Carbamidomethylation	86.5	12	12	314000	3	3	3	NA	115.14	23	23	819000	5	5	12	NA	163.16	51	51	1200000	8	8	16	Carbamidomethylation
P19783|COX41_MOUSE	P19783	Cox4i1	Cytochrome c oxidase subunit 4 isoform 1, mitochondrial (Cytochrome c oxidase polypeptide IV) (Cytochrome c oxidase subunit IV isoform 1) (COX IV-1)	169	cytosol [GO:0005829]; integral component of membrane [GO:0016021]; mitochondrial inner membrane [GO:0005743]; mitochondrial membrane [GO:0031966]; mitochondrial respiratory chain complex IV [GO:0005751]; mitochondrion [GO:0005739]; nucleoplasm [GO:0005654]; cytochrome-c oxidase activity [GO:0004129]; mitochondrial electron transport, cytochrome c to oxygen [GO:0006123]; response to nutrient [GO:0…	mitochondrial electron transport, cytochrome c to oxygen [GO:0006123]; response to nutrient [GO:0007584]	cytochrome-c oxidase activity [GO:0004129]	cytosol [GO:0005829]; integral component of membrane [GO:0016021]; mitochondrial inner membrane [GO:0005743]; mitochondrial membrane [GO:0031966]; mitochondrial respiratory chain complex IV [GO:0005751]; mitochondrion [GO:0005739]; nucleoplasm [GO:0005654]	SUBCELLULAR LOCATION: Mitochondrion inner membrane {ECO:0000250|UniProtKB:P00423}; Single-pass membrane protein {ECO:0000250|UniProtKB:P00423}.	176.23	25	25	562000	4	4	19	NA	150.91	33	33	639000	5	5	13	NA	134.21	26	26	649000	4	4	19	NA	98.49	25	25	568000	4	4	9	NA
P12787|COX5A_MOUSE	P12787	Cox5a	Cytochrome c oxidase subunit 5A, mitochondrial (Cytochrome c oxidase polypeptide Va)	146	mitochondrial inner membrane [GO:0005743]; mitochondrial respiratory chain complex IV [GO:0005751]; mitochondrion [GO:0005739]; myelin sheath [GO:0043209]; cytochrome-c oxidase activity [GO:0004129]; metal ion binding [GO:0046872]; mitochondrial electron transport, cytochrome c to oxygen [GO:0006123]	mitochondrial electron transport, cytochrome c to oxygen [GO:0006123]	cytochrome-c oxidase activity [GO:0004129]; metal ion binding [GO:0046872]	mitochondrial inner membrane [GO:0005743]; mitochondrial respiratory chain complex IV [GO:0005751]; mitochondrion [GO:0005739]; myelin sheath [GO:0043209]	SUBCELLULAR LOCATION: Mitochondrion inner membrane {ECO:0000250|UniProtKB:P00426}; Peripheral membrane protein {ECO:0000250|UniProtKB:P00426}; Matrix side {ECO:0000250|UniProtKB:P00426}.	204.89	57	57	1140000	6	5	31	NA	123.7	58	58	1760000	7	6	16	NA	155.13	57	57	687000	6	5	21	NA	118.15	25	25	852000	4	3	10	NA
P19536|COX5B_MOUSE	P19536	Cox5b	Cytochrome c oxidase subunit 5B, mitochondrial (Cytochrome c oxidase polypeptide Vb)	128	mitochondrial inner membrane [GO:0005743]; mitochondrion [GO:0005739]; myelin sheath [GO:0043209]; cytochrome-c oxidase activity [GO:0004129]; metal ion binding [GO:0046872]; mitochondrial electron transport, cytochrome c to oxygen [GO:0006123]	mitochondrial electron transport, cytochrome c to oxygen [GO:0006123]	cytochrome-c oxidase activity [GO:0004129]; metal ion binding [GO:0046872]	mitochondrial inner membrane [GO:0005743]; mitochondrion [GO:0005739]; myelin sheath [GO:0043209]	SUBCELLULAR LOCATION: Mitochondrion inner membrane {ECO:0000250|UniProtKB:P00428}; Peripheral membrane protein {ECO:0000250|UniProtKB:P00428}; Matrix side {ECO:0000250|UniProtKB:P00428}.	146.73	30	30	462000	3	3	9	NA	88.34	16	16	346000	2	2	5	NA	96.11	23	23	674000	2	2	5	NA	NA	NA	NA	NA	NA	NA	NA	NA
P56391|CX6B1_MOUSE	P56391	Cox6b1	Cytochrome c oxidase subunit 6B1 (Cytochrome c oxidase subunit VIb isoform 1) (COX VIb-1)	86	mitochondrial inner membrane [GO:0005743]; mitochondrion [GO:0005739]; respiratory chain complex IV [GO:0045277]; oxidative phosphorylation [GO:0006119]	oxidative phosphorylation [GO:0006119]		mitochondrial inner membrane [GO:0005743]; mitochondrion [GO:0005739]; respiratory chain complex IV [GO:0045277]	SUBCELLULAR LOCATION: Mitochondrion inner membrane {ECO:0000250|UniProtKB:P00429}; Peripheral membrane protein {ECO:0000250|UniProtKB:P00429}; Intermembrane side {ECO:0000250|UniProtKB:P00429}.	137.3	40	40	443000	3	3	9	Carbamidomethylation	105.14	41	41	464000	3	3	8	Carbamidomethylation	83.83	27	27	370000	2	2	4	Carbamidomethylation	38.11	24	24	132000	2	2	3	Carbamidomethylation
Q9CPQ1|COX6C_MOUSE	Q9CPQ1	Cox6c	Cytochrome c oxidase subunit 6C (Cytochrome c oxidase polypeptide VIc)	76	integral component of membrane [GO:0016021]; mitochondrial inner membrane [GO:0005743]; mitochondrion [GO:0005739]; cytochrome-c oxidase activity [GO:0004129]; oxidative phosphorylation [GO:0006119]	oxidative phosphorylation [GO:0006119]	cytochrome-c oxidase activity [GO:0004129]	integral component of membrane [GO:0016021]; mitochondrial inner membrane [GO:0005743]; mitochondrion [GO:0005739]	SUBCELLULAR LOCATION: Mitochondrion inner membrane {ECO:0000250|UniProtKB:P04038}; Single-pass membrane protein {ECO:0000250|UniProtKB:P04038}.	66.4	26	26	139000	3	3	4	NA	113.55	42	42	428000	4	4	18	Acetylation (Protein N-term)	102.77	42	42	613000	4	4	15	Acetylation (Protein N-term)	88.52	18	18	177000	2	2	8	NA
P48771|CX7A2_MOUSE	P48771	Cox7a2	Cytochrome c oxidase subunit 7A2, mitochondrial (Cytochrome c oxidase subunit VIIa-liver/heart) (Cytochrome c oxidase subunit VIIa-L)	83	integral component of membrane [GO:0016021]; mitochondrial inner membrane [GO:0005743]; mitochondrial respirasome [GO:0005746]; mitochondrion [GO:0005739]; cytochrome-c oxidase activity [GO:0004129]; mitochondrial respirasome assembly [GO:0097250]; oxidative phosphorylation [GO:0006119]; regulation of oxidative phosphorylation [GO:0002082]	mitochondrial respirasome assembly [GO:0097250]; oxidative phosphorylation [GO:0006119]; regulation of oxidative phosphorylation [GO:0002082]	cytochrome-c oxidase activity [GO:0004129]	integral component of membrane [GO:0016021]; mitochondrial inner membrane [GO:0005743]; mitochondrial respirasome [GO:0005746]; mitochondrion [GO:0005739]	SUBCELLULAR LOCATION: Mitochondrion inner membrane {ECO:0000250|UniProtKB:P14406}; Single-pass membrane protein {ECO:0000250|UniProtKB:P14406}.	73.83	28	28	95500	2	2	3	NA	57.43	12	12	153000	1	1	3	NA	47.5	12	12	194000	1	1	3	NA	54.98	12	12	107000	1	1	2	NA
Q61147|CERU_MOUSE	Q61147	Cp	Ceruloplasmin (EC 1.16.3.1) (Ferroxidase)	1061	anchored component of plasma membrane [GO:0046658]; extracellular space [GO:0005615]; plasma membrane [GO:0005886]; chaperone binding [GO:0051087]; copper ion binding [GO:0005507]; ferroxidase activity [GO:0004322]; oxidoreductase activity [GO:0016491]; copper ion transport [GO:0006825]; iron ion homeostasis [GO:0055072]; iron ion transport [GO:0006826]; response to copper ion [GO:0046688]	copper ion transport [GO:0006825]; iron ion homeostasis [GO:0055072]; iron ion transport [GO:0006826]; response to copper ion [GO:0046688]	chaperone binding [GO:0051087]; copper ion binding [GO:0005507]; ferroxidase activity [GO:0004322]; oxidoreductase activity [GO:0016491]	anchored component of plasma membrane [GO:0046658]; extracellular space [GO:0005615]; plasma membrane [GO:0005886]	SUBCELLULAR LOCATION: Secreted. Note=Colocalizes with GCP1 in secretory intracellular compartments. {ECO:0000250}.	212.01	16	16	665000	14	13	23	Carbamidomethylation	211.37	12	12	1150000	10	9	21	Carbamidomethylation	172.04	10	10	614000	9	9	11	Carbamidomethylation	228.14	16	16	1560000	13	13	32	Carbamidomethylation
Q8BT60|CPNE3_MOUSE	Q8BT60	Cpne3	Copine-3 (Copine III)	533	cell junction [GO:0030054]; cytoplasm [GO:0005737]; cytosol [GO:0005829]; focal adhesion [GO:0005925]; mitochondrion [GO:0005739]; nucleolus [GO:0005730]; nucleoplasm [GO:0005654]; nucleus [GO:0005634]; plasma membrane [GO:0005886]; calcium-dependent phospholipid binding [GO:0005544]; calcium-dependent protein binding [GO:0048306]; metal ion binding [GO:0046872]; protein serine/threonine kinase a…	cellular response to calcium ion [GO:0071277]; cellular response to growth factor stimulus [GO:0071363]; ERBB2 signaling pathway [GO:0038128]; positive regulation of cell migration [GO:0030335]	calcium-dependent phospholipid binding [GO:0005544]; calcium-dependent protein binding [GO:0048306]; metal ion binding [GO:0046872]; protein serine/threonine kinase activity [GO:0004674]; receptor tyrosine kinase binding [GO:0030971]	cell junction [GO:0030054]; cytoplasm [GO:0005737]; cytosol [GO:0005829]; focal adhesion [GO:0005925]; mitochondrion [GO:0005739]; nucleolus [GO:0005730]; nucleoplasm [GO:0005654]; nucleus [GO:0005634]; plasma membrane [GO:0005886]	SUBCELLULAR LOCATION: Nucleus {ECO:0000250|UniProtKB:O75131}. Cytoplasm {ECO:0000250|UniProtKB:O75131}. Cell membrane {ECO:0000250|UniProtKB:O75131}. Cell junction {ECO:0000250|UniProtKB:O75131}. Cell junction, focal adhesion {ECO:0000250|UniProtKB:O75131}. Note=Associates to the membrane in a calcium-dependent manner. Translocates to the cell membrane and the nucleus in a calcium- or growth fact…	NA	NA	NA	NA	NA	NA	NA	NA	72.38	6	6	255000	3	3	4	NA	50.15	2	2	46800	1	1	1	NA	NA	NA	NA	NA	NA	NA	NA	NA
Q8JZW4|CPNE5_MOUSE	Q8JZW4	Cpne5	Copine-5 (Copine V)	593	neuron projection [GO:0043005]; neuronal cell body [GO:0043025]; perikaryon [GO:0043204]; plasma membrane [GO:0005886]; calcium-dependent phospholipid binding [GO:0005544]; metal ion binding [GO:0046872]; cell differentiation [GO:0030154]; cellular response to calcium ion [GO:0071277]; positive regulation of dendrite extension [GO:1903861]	cell differentiation [GO:0030154]; cellular response to calcium ion [GO:0071277]; positive regulation of dendrite extension [GO:1903861]	calcium-dependent phospholipid binding [GO:0005544]; metal ion binding [GO:0046872]	neuronal cell body [GO:0043025]; neuron projection [GO:0043005]; perikaryon [GO:0043204]; plasma membrane [GO:0005886]	SUBCELLULAR LOCATION: Perikaryon {ECO:0000269|PubMed:18614158}. Cell projection {ECO:0000269|PubMed:18614158}.	45.07	2	2	23400	1	1	1	NA	NA	NA	NA	NA	NA	NA	NA	NA	41.34	2	2	46800	1	1	1	NA	NA	NA	NA	NA	NA	NA	NA	NA
Q9Z140|CPNE6_MOUSE	Q9Z140	Cpne6	Copine-6 (Copine VI) (Neuronal-copine) (N-copine)	557	axon [GO:0030424]; clathrin-coated endocytic vesicle [GO:0045334]; cytoplasm [GO:0005737]; dendrite [GO:0030425]; endosome [GO:0005768]; membrane [GO:0016020]; perikaryon [GO:0043204]; plasma membrane [GO:0005886]; calcium-dependent phospholipid binding [GO:0005544]; metal ion binding [GO:0046872]; phosphatidylserine binding [GO:0001786]; cell differentiation [GO:0030154]; cellular response to ca…	cell differentiation [GO:0030154]; cellular response to calcium ion [GO:0071277]; positive regulation of dendrite extension [GO:1903861]	calcium-dependent phospholipid binding [GO:0005544]; metal ion binding [GO:0046872]; phosphatidylserine binding [GO:0001786]	axon [GO:0030424]; clathrin-coated endocytic vesicle [GO:0045334]; cytoplasm [GO:0005737]; dendrite [GO:0030425]; endosome [GO:0005768]; membrane [GO:0016020]; perikaryon [GO:0043204]; plasma membrane [GO:0005886]	SUBCELLULAR LOCATION: Cytoplasm {ECO:0000269|PubMed:21087455, ECO:0000269|PubMed:9886090}. Cell membrane {ECO:0000269|PubMed:21087455, ECO:0000269|PubMed:26175110}. Endosome {ECO:0000269|PubMed:21087455}. Cytoplasmic vesicle, clathrin-coated vesicle {ECO:0000269|PubMed:21087455}. Perikaryon {ECO:0000269|PubMed:9886090}. Cell projection, dendrite {ECO:0000269|PubMed:9886090}. Note=Mainly cytoplasm…	45.07	2	2	23400	1	1	1	NA	NA	NA	NA	NA	NA	NA	NA	NA	50.25	2	2	46800	1	1	1	NA	NA	NA	NA	NA	NA	NA	NA	NA
Q1RLL3|CPNE9_MOUSE	Q1RLL3	Cpne9	Copine-9 (Copine IX)	553	plasma membrane [GO:0005886]; calcium-dependent phospholipid binding [GO:0005544]; metal ion binding [GO:0046872]; cell differentiation [GO:0030154]; cellular response to calcium ion [GO:0071277]; positive regulation of dendrite extension [GO:1903861]	cell differentiation [GO:0030154]; cellular response to calcium ion [GO:0071277]; positive regulation of dendrite extension [GO:1903861]	calcium-dependent phospholipid binding [GO:0005544]; metal ion binding [GO:0046872]	plasma membrane [GO:0005886]		45.07	2	2	23400	1	1	1	NA	NA	NA	NA	NA	NA	NA	NA	NA	41.34	2	2	46800	1	1	1	NA	47.76	3	3	89300	2	1	2	NA
P97427|DPYL1_MOUSE	P97427	Crmp1	Dihydropyrimidinase-related protein 1 (DRP-1) (Collapsin response mediator protein 1) (CRMP-1) (Inactive dihydropyrimidinase) (Unc-33-like phosphoprotein 3) (ULIP-3)	572	actin cytoskeleton [GO:0015629]; centrosome [GO:0005813]; cytoplasm [GO:0005737]; cytosol [GO:0005829]; dendrite [GO:0030425]; growth cone [GO:0030426]; midbody [GO:0030496]; neuronal cell body [GO:0043025]; nucleus [GO:0005634]; perikaryon [GO:0043204]; spindle [GO:0005819]; filamin binding [GO:0031005]; hydrolase activity, acting on carbon-nitrogen (but not peptide) bonds [GO:0016810]; identica…	axon guidance [GO:0007411]; microtubule cytoskeleton organization [GO:0000226]; negative regulation of actin filament binding [GO:1904530]; negative regulation of neuron projection development [GO:0010977]; semaphorin-plexin signaling pathway [GO:0071526]	filamin binding [GO:0031005]; hydrolase activity, acting on carbon-nitrogen (but not peptide) bonds [GO:0016810]; identical protein binding [GO:0042802]; phosphoprotein binding [GO:0051219]	actin cytoskeleton [GO:0015629]; centrosome [GO:0005813]; cytoplasm [GO:0005737]; cytosol [GO:0005829]; dendrite [GO:0030425]; growth cone [GO:0030426]; midbody [GO:0030496]; neuronal cell body [GO:0043025]; nucleus [GO:0005634]; perikaryon [GO:0043204]; spindle [GO:0005819]	SUBCELLULAR LOCATION: Cytoplasm {ECO:0000250|UniProtKB:Q14194}. Cytoplasm, cytoskeleton, microtubule organizing center, centrosome {ECO:0000250|UniProtKB:Q14194}. Cytoplasm, cytoskeleton, spindle {ECO:0000250|UniProtKB:Q14194}. Cell projection, growth cone {ECO:0000269|PubMed:25358863}. Cytoplasm, cytoskeleton {ECO:0000269|PubMed:25358863}. Perikaryon {ECO:0000269|PubMed:14685275}. Note=Associate…	NA	NA	NA	NA	NA	NA	NA	NA	52.77	6	6	29300	3	1	3	NA	NA	NA	NA	NA	NA	NA	NA	NA	32.7	2	2	0	1	1	1	NA
Q9CZU6|CISY_MOUSE	Q9CZU6	Cs	Citrate synthase, mitochondrial (EC 2.3.3.1) (Citrate (Si)-synthase)	464	mitochondrial matrix [GO:0005759]; mitochondrion [GO:0005739]; citrate (Si)-synthase activity [GO:0004108]; transferase activity, transferring acyl groups, acyl groups converted into alkyl on transfer [GO:0046912]; acetyl-CoA metabolic process [GO:0006084]; carbohydrate metabolic process [GO:0005975]; citrate metabolic process [GO:0006101]; oxaloacetate metabolic process [GO:0006107]; tricarboxyl…	acetyl-CoA metabolic process [GO:0006084]; carbohydrate metabolic process [GO:0005975]; citrate metabolic process [GO:0006101]; oxaloacetate metabolic process [GO:0006107]; tricarboxylic acid cycle [GO:0006099]	citrate (Si)-synthase activity [GO:0004108]; transferase activity, transferring acyl groups, acyl groups converted into alkyl on transfer [GO:0046912]	mitochondrial matrix [GO:0005759]; mitochondrion [GO:0005739]	SUBCELLULAR LOCATION: Mitochondrion matrix {ECO:0000250}.	296.11	36	36	4690000	16	16	102	Carbamidomethylation; Oxidation (M); Dehydration; Deamidation (NQ); Mutation	264.06	38	38	2760000	13	7	78	Carbamidomethylation	241.97	38	38	3150000	14	14	72	Carbamidomethylation; Deamidation (NQ); Methionine replacement by azido homoalanine; Mutation	260.63	36	36	786000	16	9	39	Carbamidomethylation; Mutation
Q91W50|CSDE1_MOUSE	Q91W50	Csde1	Cold shock domain-containing protein E1	798	CRD-mediated mRNA stability complex [GO:0070937]; cytoplasmic stress granule [GO:0010494]; cytosol [GO:0005829]; Golgi apparatus [GO:0005794]; mitochondrial inner membrane [GO:0005743]; P-body [GO:0000932]; plasma membrane [GO:0005886]; RNA stem-loop binding [GO:0035613]; IRES-dependent viral translational initiation [GO:0075522]; nuclear-transcribed mRNA catabolic process, no-go decay [GO:007096…	IRES-dependent viral translational initiation [GO:0075522]; nuclear-transcribed mRNA catabolic process, no-go decay [GO:0070966]; stress granule assembly [GO:0034063]	RNA stem-loop binding [GO:0035613]	CRD-mediated mRNA stability complex [GO:0070937]; cytoplasmic stress granule [GO:0010494]; cytosol [GO:0005829]; Golgi apparatus [GO:0005794]; mitochondrial inner membrane [GO:0005743]; P-body [GO:0000932]; plasma membrane [GO:0005886]	SUBCELLULAR LOCATION: Cytoplasm {ECO:0000250|UniProtKB:O75534}. Cytoplasm, Stress granule {ECO:0000250|UniProtKB:O75534}. Cytoplasm, P-body {ECO:0000250|UniProtKB:O75534}.	NA	NA	NA	NA	NA	NA	NA	NA	NA	NA	NA	NA	NA	NA	NA	NA	22.65	1	1	9610	1	1	1	NA	79.86	4	4	68900	3	3	3	NA
Q9ERK4|XPO2_MOUSE	Q9ERK4	Cse1l	Exportin-2 (Exp2) (Chromosome segregation 1-like protein) (Importin-alpha re-exporter)	971	cytosol [GO:0005829]; nuclear envelope [GO:0005635]; nucleoplasm [GO:0005654]; nuclear export signal receptor activity [GO:0005049]; small GTPase binding [GO:0031267]; protein export from nucleus [GO:0006611]; protein import into nucleus [GO:0006606]	protein export from nucleus [GO:0006611]; protein import into nucleus [GO:0006606]	nuclear export signal receptor activity [GO:0005049]; small GTPase binding [GO:0031267]	cytosol [GO:0005829]; nuclear envelope [GO:0005635]; nucleoplasm [GO:0005654]	SUBCELLULAR LOCATION: Cytoplasm {ECO:0000250|UniProtKB:P55060}. Nucleus {ECO:0000250|UniProtKB:P55060}. Note=Shuttles between the nucleus and the cytoplasm. {ECO:0000250|UniProtKB:P55060}.	202.46	13	13	692000	10	10	22	Carbamidomethylation; Acetylation (Protein N-term)	144.54	9	9	648000	8	8	14	Acetylation (Protein N-term)	107.83	7	7	238000	6	6	8	Acetylation (Protein N-term)	87.69	3	3	466000	3	3	4	Acetylation (Protein N-term)
tr|Q80X68|Q80X68_MOUSE	Q80X68	Csl	Citrate synthase	466	mitochondrial matrix [GO:0005759]; mitochondrion [GO:0005739]; citrate (Si)-synthase activity [GO:0004108]; carbohydrate metabolic process [GO:0005975]; citrate metabolic process [GO:0006101]; tricarboxylic acid cycle [GO:0006099]	carbohydrate metabolic process [GO:0005975]; citrate metabolic process [GO:0006101]; tricarboxylic acid cycle [GO:0006099]	citrate (Si)-synthase activity [GO:0004108]	mitochondrial matrix [GO:0005759]; mitochondrion [GO:0005739]	SUBCELLULAR LOCATION: Mitochondrion matrix {ECO:0000256|ARBA:ARBA00004305}.	NA	NA	NA	NA	NA	NA	NA	NA	207.68	18	18	16800	7	1	45	Carbamidomethylation	NA	NA	NA	NA	NA	NA	NA	NA	211.22	17	17	30400	8	1	23	Carbamidomethylation; Mutation
P97315|CSRP1_MOUSE	P97315	Csrp1	Cysteine and glycine-rich protein 1 (Cysteine-rich protein 1) (CRP) (CRP1)	193	actin cytoskeleton [GO:0015629]; cytoplasm [GO:0005737]; nucleoplasm [GO:0005654]; nucleus [GO:0005634]; Z disc [GO:0030018]; actinin binding [GO:0042805]; metal ion binding [GO:0046872]; structural constituent of muscle [GO:0008307]; actin cytoskeleton organization [GO:0030036]; muscle tissue development [GO:0060537]; sarcomere organization [GO:0045214]	actin cytoskeleton organization [GO:0030036]; muscle tissue development [GO:0060537]; sarcomere organization [GO:0045214]	actinin binding [GO:0042805]; metal ion binding [GO:0046872]; structural constituent of muscle [GO:0008307]	actin cytoskeleton [GO:0015629]; cytoplasm [GO:0005737]; nucleoplasm [GO:0005654]; nucleus [GO:0005634]; Z disc [GO:0030018]	SUBCELLULAR LOCATION: Nucleus {ECO:0000250|UniProtKB:P21291}.	171.46	33	33	282000	4	4	9	Carbamidomethylation	71.63	21	21	256000	3	3	3	Carbamidomethylation	123.15	22	22	277000	3	3	3	Carbamidomethylation	108.66	17	17	297000	2	2	5	Carbamidomethylation
Q9CWL8|CTBL1_MOUSE	Q9CWL8	Ctnnbl1	Beta-catenin-like protein 1 (Nuclear-associated protein) (NAP)	563	centrosome [GO:0005813]; cytosol [GO:0005829]; nucleoplasm [GO:0005654]; nucleus [GO:0005634]; Prp19 complex [GO:0000974]; spliceosomal complex [GO:0005681]; enzyme binding [GO:0019899]; apoptotic process [GO:0006915]; positive regulation of apoptotic process [GO:0043065]; somatic diversification of immunoglobulins [GO:0016445]	apoptotic process [GO:0006915]; positive regulation of apoptotic process [GO:0043065]; somatic diversification of immunoglobulins [GO:0016445]	enzyme binding [GO:0019899]	centrosome [GO:0005813]; cytosol [GO:0005829]; nucleoplasm [GO:0005654]; nucleus [GO:0005634]; Prp19 complex [GO:0000974]; spliceosomal complex [GO:0005681]	SUBCELLULAR LOCATION: Nucleus {ECO:0000250}.	49.73	1	1	0	1	1	1	NA	21.53	1	1	24400	1	1	1	NA	34.18	1	1	13100	1	1	1	NA	76.43	3	3	44500	2	2	2	NA
P16675|PPGB_MOUSE	P16675	Ctsa	Lysosomal protective protein (EC 3.4.16.5) (Carboxypeptidase C) (Carboxypeptidase L) (Cathepsin A) (Protective protein cathepsin A) (PPCA) (Protective protein for beta-galactosidase) [Cleaved into: Lysosomal protective protein 32 kDa chain; Lysosomal protective protein 20 kDa chain]	474	intracellular membrane-bounded organelle [GO:0043231]; lysosomal membrane [GO:0005765]; mitochondrion [GO:0005739]; serine-type carboxypeptidase activity [GO:0004185]; negative regulation of chaperone-mediated autophagy [GO:1904715]; proteolysis [GO:0006508]; regulation of protein stability [GO:0031647]	negative regulation of chaperone-mediated autophagy [GO:1904715]; proteolysis [GO:0006508]; regulation of protein stability [GO:0031647]	serine-type carboxypeptidase activity [GO:0004185]	intracellular membrane-bounded organelle [GO:0043231]; lysosomal membrane [GO:0005765]; mitochondrion [GO:0005739]	SUBCELLULAR LOCATION: Lysosome.	63.98	2	2	32000	1	1	2	NA	NA	NA	NA	NA	NA	NA	NA	NA	NA	NA	NA	NA	NA	NA	NA	NA	24.24	2	2	11800	1	1	1	NA
P10605|CATB_MOUSE	P10605	Ctsb	Cathepsin B (EC 3.4.22.1) (Cathepsin B1) [Cleaved into: Cathepsin B light chain; Cathepsin B heavy chain]	339	apical plasma membrane [GO:0016324]; cell surface [GO:0009986]; collagen-containing extracellular matrix [GO:0062023]; cytoplasm [GO:0005737]; external side of plasma membrane [GO:0009897]; extracellular region [GO:0005576]; extracellular space [GO:0005615]; lysosome [GO:0005764]; melanosome [GO:0042470]; mitochondrion [GO:0005739]; perinuclear region of cytoplasm [GO:0048471]; sarcolemma [GO:004…	collagen catabolic process [GO:0030574]; decidualization [GO:0046697]; negative regulation of cell death [GO:0060548]; proteolysis [GO:0006508]; proteolysis involved in cellular protein catabolic process [GO:0051603]; regulation of catalytic activity [GO:0050790]; thyroid hormone generation [GO:0006590]; viral entry into host cell [GO:0046718]	collagen binding [GO:0005518]; cysteine-type endopeptidase activity [GO:0004197]; cysteine-type peptidase activity [GO:0008234]; endopeptidase activity [GO:0004175]; kininogen binding [GO:0030984]; peptidase activity [GO:0008233]; peptide binding [GO:0042277]; protein-containing complex binding [GO:0044877]; protein self-association [GO:0043621]; proteoglycan binding [GO:0043394]	apical plasma membrane [GO:0016324]; cell surface [GO:0009986]; collagen-containing extracellular matrix [GO:0062023]; cytoplasm [GO:0005737]; external side of plasma membrane [GO:0009897]; extracellular region [GO:0005576]; extracellular space [GO:0005615]; lysosome [GO:0005764]; melanosome [GO:0042470]; mitochondrion [GO:0005739]; perinuclear region of cytoplasm [GO:0048471]; sarcolemma [GO:004…	SUBCELLULAR LOCATION: Lysosome {ECO:0000269|PubMed:12782676}. Melanosome {ECO:0000250|UniProtKB:P07858}. Secreted, extracellular space {ECO:0000269|PubMed:12782676}. Apical cell membrane {ECO:0000269|PubMed:12782676}; Peripheral membrane protein {ECO:0000269|PubMed:12782676}; Extracellular side {ECO:0000269|PubMed:12782676}. Note=Localizes to the lumen of thyroid follicles and to the apical membr…	NA	NA	NA	NA	NA	NA	NA	NA	133.14	9	9	822000	3	3	6	Carbamidomethylation	95	12	12	477000	3	3	3	Carbamidomethylation	116.23	11	11	246000	3	3	4	Carbamidomethylation
P18242|CATD_MOUSE	P18242	Ctsd	Cathepsin D (EC 3.4.23.5)	410	collagen-containing extracellular matrix [GO:0062023]; endosome membrane [GO:0010008]; extracellular space [GO:0005615]; lysosomal membrane [GO:0005765]; lysosome [GO:0005764]; melanosome [GO:0042470]; membrane raft [GO:0045121]; mitochondrion [GO:0005739]; aspartic-type endopeptidase activity [GO:0004190]; aspartic-type peptidase activity [GO:0070001]; endopeptidase activity [GO:0004175]; hydrol…	autophagosome assembly [GO:0000045]; lipoprotein catabolic process [GO:0042159]; positive regulation of apoptotic process [GO:0043065]; positive regulation of cysteine-type endopeptidase activity involved in apoptotic process [GO:0043280]; proteolysis [GO:0006508]; regulation of establishment of protein localization [GO:0070201]	aspartic-type endopeptidase activity [GO:0004190]; aspartic-type peptidase activity [GO:0070001]; endopeptidase activity [GO:0004175]; hydrolase activity [GO:0016787]; peptidase activity [GO:0008233]; peptide binding [GO:0042277]	collagen-containing extracellular matrix [GO:0062023]; endosome membrane [GO:0010008]; extracellular space [GO:0005615]; lysosomal membrane [GO:0005765]; lysosome [GO:0005764]; melanosome [GO:0042470]; membrane raft [GO:0045121]; mitochondrion [GO:0005739]	SUBCELLULAR LOCATION: Lysosome. Melanosome {ECO:0000250}. Secreted, extracellular space {ECO:0000250}.	213.57	32	32	1400000	9	9	31	Carbamidomethylation; Dehydration	158.54	14	14	1170000	5	5	19	Carbamidomethylation; Deamidation (NQ)	164.49	14	14	734000	5	5	11	Carbamidomethylation	159.59	24	24	1630000	7	7	14	Carbamidomethylation; Pyro-glu from Q
Q9WUU7|CATZ_MOUSE	Q9WUU7	Ctsz	Cathepsin Z (EC 3.4.18.1)	306	cell cortex region [GO:0099738]; cell surface [GO:0009986]; collagen-containing extracellular matrix [GO:0062023]; cytoplasmic vesicle [GO:0031410]; endoplasmic reticulum [GO:0005783]; extracellular space [GO:0005615]; growth cone [GO:0030426]; lysosome [GO:0005764]; carboxypeptidase activity [GO:0004180]; cysteine-type endopeptidase activity [GO:0004197]; epithelial tube branching involved in lu…	epithelial tube branching involved in lung morphogenesis [GO:0060441]; negative regulation of neuron projection development [GO:0010977]; negative regulation of plasminogen activation [GO:0010757]; negative regulation of protein binding [GO:0032091]; positive regulation of neural precursor cell proliferation [GO:2000179]; positive regulation of neuron apoptotic process [GO:0043525]; proteolysis […	carboxypeptidase activity [GO:0004180]; cysteine-type endopeptidase activity [GO:0004197]	cell cortex region [GO:0099738]; cell surface [GO:0009986]; collagen-containing extracellular matrix [GO:0062023]; cytoplasmic vesicle [GO:0031410]; endoplasmic reticulum [GO:0005783]; extracellular space [GO:0005615]; growth cone [GO:0030426]; lysosome [GO:0005764]	SUBCELLULAR LOCATION: Lysosome.	129.88	15	15	311000	4	3	5	Carbamidomethylation; Acetylation (Protein N-term)	67.37	7	7	46800	2	2	2	NA	137.81	8	8	214000	2	2	3	Carbamidomethylation	181.61	21	21	478000	5	5	7	Carbamidomethylation
Q60598|SRC8_MOUSE	Q60598	Cttn	Src substrate cortactin	546	actin filament [GO:0005884]; cell cortex [GO:0005938]; cell junction [GO:0030054]; clathrin-coated pit [GO:0005905]; cortical actin cytoskeleton [GO:0030864]; cortical cytoskeleton [GO:0030863]; cytoplasm [GO:0005737]; cytosol [GO:0005829]; dendritic spine [GO:0043197]; focal adhesion [GO:0005925]; glutamatergic synapse [GO:0098978]; Golgi apparatus [GO:0005794]; intracellular membrane-bounded or…	actin cytoskeleton reorganization [GO:0031532]; actin filament polymerization [GO:0030041]; cell motility [GO:0048870]; dendritic spine maintenance [GO:0097062]; focal adhesion assembly [GO:0048041]; intracellular protein transport [GO:0006886]; lamellipodium organization [GO:0097581]; modification of postsynaptic actin cytoskeleton [GO:0098885]; negative regulation of extrinsic apoptotic signali…	actin filament binding [GO:0051015]; Arp2/3 complex binding [GO:0071933]; profilin binding [GO:0005522]; proline-rich region binding [GO:0070064]	actin filament [GO:0005884]; cell cortex [GO:0005938]; cell junction [GO:0030054]; clathrin-coated pit [GO:0005905]; cortical actin cytoskeleton [GO:0030864]; cortical cytoskeleton [GO:0030863]; cytoplasm [GO:0005737]; cytosol [GO:0005829]; dendritic spine [GO:0043197]; focal adhesion [GO:0005925]; glutamatergic synapse [GO:0098978]; Golgi apparatus [GO:0005794]; intracellular membrane-bounded or…	SUBCELLULAR LOCATION: Cytoplasm, cytoskeleton. Cell projection, lamellipodium. Cell projection, ruffle. Cytoplasm, cell cortex. Cell projection {ECO:0000250|UniProtKB:Q66HL2}. Cell projection, podosome {ECO:0000250|UniProtKB:Q01406}. Cell projection, dendritic spine {ECO:0000250}. Cell projection, dendrite {ECO:0000250}. Cell membrane {ECO:0000250|UniProtKB:Q66HL2}; Peripheral membrane protein {E…	48.68	2	2	89300	1	1	2	NA	50.81	4	4	66300	2	2	2	NA	NA	NA	NA	NA	NA	NA	NA	NA	60.54	6	6	294000	3	3	3	NA
Q8VE73|CUL7_MOUSE	Q8VE73	Cul7	Cullin-7 (CUL-7) (p185) (p193)	1689	3M complex [GO:1990393]; centrosome [GO:0005813]; Cul7-RING ubiquitin ligase complex [GO:0031467]; cullin-RING ubiquitin ligase complex [GO:0031461]; cytoplasm [GO:0005737]; Golgi apparatus [GO:0005794]; perinuclear region of cytoplasm [GO:0048471]; ubiquitin protein ligase binding [GO:0031625]; epithelial to mesenchymal transition [GO:0001837]; Golgi organization [GO:0007030]; microtubule cytosk…	epithelial to mesenchymal transition [GO:0001837]; Golgi organization [GO:0007030]; microtubule cytoskeleton organization [GO:0000226]; mitotic cytokinesis [GO:0000281]; placenta development [GO:0001890]; positive regulation of dendrite morphogenesis [GO:0050775]; protein ubiquitination [GO:0016567]; regulation of endothelial cell differentiation [GO:0045601]; regulation of mitotic nuclear divisi…	ubiquitin protein ligase binding [GO:0031625]	3M complex [GO:1990393]; centrosome [GO:0005813]; Cul7-RING ubiquitin ligase complex [GO:0031467]; cullin-RING ubiquitin ligase complex [GO:0031461]; cytoplasm [GO:0005737]; Golgi apparatus [GO:0005794]; perinuclear region of cytoplasm [GO:0048471]	SUBCELLULAR LOCATION: Cytoplasm {ECO:0000250}. Cytoplasm, cytoskeleton, microtubule organizing center, centrosome {ECO:0000250}. Cytoplasm, perinuclear region {ECO:0000250}. Golgi apparatus {ECO:0000250}. Note=Colocalizes with FBXW8 at the Golgi apparatus in neurons; localization to Golgi is mediated by OBSL1. During mitosis, localizes to the mitotic apparatus. CCDC8 is required for centrosomal l…	58.01	1	1	27300	2	1	7	NA	89.42	2	2	1000000	3	3	15	Deamidation (NQ); Dehydration	99.6	2	2	91400	4	4	11	Carbamidomethylation; Oxidation (M)	37.05	1	1	22600	1	1	4	NA
Q80TT8|CUL9_MOUSE	Q80TT8	Cul9	Cullin-9 (CUL-9) (p53-associated parkin-like cytoplasmic protein)	1865	cullin-RING ubiquitin ligase complex [GO:0031461]; cytosol [GO:0005829]; ATP binding [GO:0005524]; metal ion binding [GO:0046872]; transferase activity [GO:0016740]; ubiquitin protein ligase binding [GO:0031625]; microtubule cytoskeleton organization [GO:0000226]; protein ubiquitination [GO:0016567]; regulation of mitotic nuclear division [GO:0007088]; ubiquitin-dependent protein catabolic proces…	microtubule cytoskeleton organization [GO:0000226]; protein ubiquitination [GO:0016567]; regulation of mitotic nuclear division [GO:0007088]; ubiquitin-dependent protein catabolic process [GO:0006511]	ATP binding [GO:0005524]; metal ion binding [GO:0046872]; transferase activity [GO:0016740]; ubiquitin protein ligase binding [GO:0031625]	cullin-RING ubiquitin ligase complex [GO:0031461]; cytosol [GO:0005829]	SUBCELLULAR LOCATION: Cytoplasm {ECO:0000269|PubMed:21487039}.	NA	NA	NA	NA	NA	NA	NA	NA	31.1	0	0	97600	1	1	1	NA	NA	NA	NA	NA	NA	NA	NA	NA	29.82	0	0	161000	1	1	2	NA
P56395|CYB5_MOUSE	P56395	Cyb5a	Cytochrome b5	134	cytosol [GO:0005829]; endoplasmic reticulum [GO:0005783]; endoplasmic reticulum membrane [GO:0005789]; integral component of membrane [GO:0016021]; intracellular membrane-bounded organelle [GO:0043231]; membrane [GO:0016020]; mitochondrion [GO:0005739]; electron transfer activity [GO:0009055]; enzyme binding [GO:0019899]; heme binding [GO:0020037]; metal ion binding [GO:0046872]; stearoyl-CoA 9-d…	fatty acid metabolic process [GO:0006631]; response to cadmium ion [GO:0046686]	electron transfer activity [GO:0009055]; enzyme binding [GO:0019899]; heme binding [GO:0020037]; metal ion binding [GO:0046872]; stearoyl-CoA 9-desaturase activity [GO:0004768]	cytosol [GO:0005829]; endoplasmic reticulum [GO:0005783]; endoplasmic reticulum membrane [GO:0005789]; integral component of membrane [GO:0016021]; intracellular membrane-bounded organelle [GO:0043231]; membrane [GO:0016020]; mitochondrion [GO:0005739]	SUBCELLULAR LOCATION: Endoplasmic reticulum membrane {ECO:0000250}; Single-pass membrane protein {ECO:0000250}; Cytoplasmic side {ECO:0000250}. Microsome membrane {ECO:0000250}; Single-pass membrane protein {ECO:0000250}; Cytoplasmic side {ECO:0000250}.	199.48	30	30	618000	4	4	19	NA	173.9	41	41	1290000	4	4	14	NA	164.09	41	41	1400000	4	4	10	NA	161.02	30	30	686000	4	4	6	NA
Q9CQX2|CYB5B_MOUSE	Q9CQX2	Cyb5b	Cytochrome b5 type B (Cytochrome b5 outer mitochondrial membrane isoform)	146	integral component of membrane [GO:0016021]; intracellular membrane-bounded organelle [GO:0043231]; membrane [GO:0016020]; mitochondrial inner membrane [GO:0005743]; mitochondrial outer membrane [GO:0005741]; mitochondrion [GO:0005739]; nitric-oxide synthase complex [GO:1903958]; electron transfer activity [GO:0009055]; enzyme activator activity [GO:0008047]; heme binding [GO:0020037]; metal ion …	nitric oxide biosynthetic process [GO:0006809]	electron transfer activity [GO:0009055]; enzyme activator activity [GO:0008047]; heme binding [GO:0020037]; metal ion binding [GO:0046872]; nitrite reductase (NO-forming) activity [GO:0050421]	integral component of membrane [GO:0016021]; intracellular membrane-bounded organelle [GO:0043231]; membrane [GO:0016020]; mitochondrial inner membrane [GO:0005743]; mitochondrial outer membrane [GO:0005741]; mitochondrion [GO:0005739]; nitric-oxide synthase complex [GO:1903958]	SUBCELLULAR LOCATION: Mitochondrion outer membrane {ECO:0000250|UniProtKB:P04166}.	65.08	9	9	31600	1	1	1	NA	68.15	8	8	108000	1	1	4	NA	52.32	8	8	133000	1	1	1	NA	63.75	9	9	136000	1	1	1	NA
Q9DCN2|NB5R3_MOUSE	Q9DCN2	Cyb5r3	NADH-cytochrome b5 reductase 3 (B5R) (Cytochrome b5 reductase) (EC 1.6.2.2) (Diaphorase-1) [Cleaved into: NADH-cytochrome b5 reductase 3 membrane-bound form; NADH-cytochrome b5 reductase 3 soluble form]	301	endoplasmic reticulum membrane [GO:0005789]; mitochondrial inner membrane [GO:0005743]; mitochondrial outer membrane [GO:0005741]; ADP binding [GO:0043531]; AMP binding [GO:0016208]; cytochrome-b5 reductase activity, acting on NAD(P)H [GO:0004128]; FAD binding [GO:0071949]; flavin adenine dinucleotide binding [GO:0050660]; NAD binding [GO:0051287]; cholesterol biosynthetic process [GO:0006695]	cholesterol biosynthetic process [GO:0006695]	ADP binding [GO:0043531]; AMP binding [GO:0016208]; cytochrome-b5 reductase activity, acting on NAD(P)H [GO:0004128]; FAD binding [GO:0071949]; flavin adenine dinucleotide binding [GO:0050660]; NAD binding [GO:0051287]	endoplasmic reticulum membrane [GO:0005789]; mitochondrial inner membrane [GO:0005743]; mitochondrial outer membrane [GO:0005741]	SUBCELLULAR LOCATION: [Isoform 1]: Endoplasmic reticulum membrane {ECO:0000250|UniProtKB:P00387}; Lipid-anchor {ECO:0000250|UniProtKB:P00387}; Cytoplasmic side {ECO:0000250|UniProtKB:P00387}. Mitochondrion outer membrane {ECO:0000250|UniProtKB:P00387}; Lipid-anchor {ECO:0000250|UniProtKB:P00387}; Cytoplasmic side {ECO:0000250|UniProtKB:P00387}.; SUBCELLULAR LOCATION: [Isoform 2]: Cytoplasm. Note=…	128.77	28	28	574000	5	5	15	Carbamidomethylation; Deamidation (NQ)	149.01	17	17	676000	3	3	14	Carbamidomethylation; Deamidation (NQ)	86.13	19	19	367000	3	3	6	Carbamidomethylation	87.78	13	13	185000	2	2	8	Carbamidomethylation
Q9D0M3|CY1_MOUSE	Q9D0M3	Cyc1	Cytochrome c1, heme protein, mitochondrial (EC 7.1.1.8) (Complex III subunit 4) (Complex III subunit IV) (Cytochrome b-c1 complex subunit 4) (Ubiquinol-cytochrome-c reductase complex cytochrome c1 subunit) (Cytochrome c-1)	325	integral component of membrane [GO:0016021]; mitochondrial inner membrane [GO:0005743]; mitochondrial respiratory chain complex III [GO:0005750]; mitochondrion [GO:0005739]; heme binding [GO:0020037]; metal ion binding [GO:0046872]; ubiquinol-cytochrome-c reductase activity [GO:0008121]; mitochondrial electron transport, ubiquinol to cytochrome c [GO:0006122]; response to glucagon [GO:0033762]	mitochondrial electron transport, ubiquinol to cytochrome c [GO:0006122]; response to glucagon [GO:0033762]	heme binding [GO:0020037]; metal ion binding [GO:0046872]; ubiquinol-cytochrome-c reductase activity [GO:0008121]	integral component of membrane [GO:0016021]; mitochondrial inner membrane [GO:0005743]; mitochondrial respiratory chain complex III [GO:0005750]; mitochondrion [GO:0005739]	SUBCELLULAR LOCATION: Mitochondrion inner membrane {ECO:0000250|UniProtKB:P07143}; Single-pass membrane protein {ECO:0000250|UniProtKB:P07143}.	182.45	29	29	979000	9	9	11	Carbamidomethylation; Acetylation (Protein N-term); Formylation	177.08	28	28	1890000	7	7	13	Carbamidomethylation; Acetylation (Protein N-term)	138.39	22	22	397000	6	6	6	Carbamidomethylation; Acetylation (Protein N-term)	140.16	15	15	545000	4	4	7	Carbamidomethylation
P62897|CYC_MOUSE	P62897	Cycs	Cytochrome c, somatic	105	cytosol [GO:0005829]; mitochondrial intermembrane space [GO:0005758]; mitochondrion [GO:0005739]; myelin sheath [GO:0043209]; nucleus [GO:0005634]; respirasome [GO:0070469]; electron transfer activity [GO:0009055]; enzyme binding [GO:0019899]; heme binding [GO:0020037]; metal ion binding [GO:0046872]; activation of cysteine-type endopeptidase activity involved in apoptotic process by cytochrome c…	activation of cysteine-type endopeptidase activity involved in apoptotic process by cytochrome c [GO:0008635]; apoptotic process [GO:0006915]; hydrogen peroxide metabolic process [GO:0042743]; mitochondrial electron transport, cytochrome c to oxygen [GO:0006123]; mitochondrial electron transport, ubiquinol to cytochrome c [GO:0006122]; positive regulation of cysteine-type endopeptidase activity i…	electron transfer activity [GO:0009055]; enzyme binding [GO:0019899]; heme binding [GO:0020037]; metal ion binding [GO:0046872]	cytosol [GO:0005829]; mitochondrial intermembrane space [GO:0005758]; mitochondrion [GO:0005739]; myelin sheath [GO:0043209]; nucleus [GO:0005634]; respirasome [GO:0070469]	SUBCELLULAR LOCATION: Mitochondrion intermembrane space. Note=Loosely associated with the inner membrane.	222.29	54	54	2210000	5	5	71	NA	206.85	54	54	1730000	5	5	41	NA	187.96	56	56	1040000	6	6	32	Mutation	208.71	54	54	1410000	5	5	36	NA
Q7TMB8|CYFP1_MOUSE	Q7TMB8	Cyfip1	Cytoplasmic FMR1-interacting protein 1 (Specifically Rac1-associated protein 1) (Sra-1)	1253	axonal growth cone [GO:0044295]; central region of growth cone [GO:0090724]; cytoplasm [GO:0005737]; dendritic growth cone [GO:0044294]; dendritic spine [GO:0043197]; excitatory synapse [GO:0060076]; filopodium tip [GO:0032433]; lamellipodium [GO:0030027]; mRNA cap binding complex [GO:0005845]; neuron projection [GO:0043005]; neuronal cell body [GO:0043025]; perinuclear region of cytoplasm [GO:00…	axon extension [GO:0048675]; axon guidance [GO:0007411]; cell morphogenesis [GO:0000902]; cell projection assembly [GO:0030031]; cellular response to insulin stimulus [GO:0032869]; cognition [GO:0050890]; dendrite extension [GO:0097484]; lamellipodium assembly [GO:0030032]; modification of synaptic structure [GO:0099563]; negative regulation of synaptic vesicle recycling [GO:1903422]; neuron proj…	actin filament binding [GO:0051015]; profilin binding [GO:0005522]; RNA 7-methylguanosine cap binding [GO:0000340]; small GTPase binding [GO:0031267]; translation regulator activity [GO:0045182]	axonal growth cone [GO:0044295]; central region of growth cone [GO:0090724]; cytoplasm [GO:0005737]; dendritic growth cone [GO:0044294]; dendritic spine [GO:0043197]; excitatory synapse [GO:0060076]; filopodium tip [GO:0032433]; lamellipodium [GO:0030027]; mRNA cap binding complex [GO:0005845]; neuronal cell body [GO:0043025]; neuron projection [GO:0043005]; perinuclear region of cytoplasm [GO:00…	SUBCELLULAR LOCATION: Cytoplasm {ECO:0000269|PubMed:11438699, ECO:0000269|PubMed:14765121}. Cytoplasm, perinuclear region {ECO:0000269|PubMed:11438699}. Cell projection, lamellipodium {ECO:0000269|PubMed:14765121}. Cell projection, ruffle {ECO:0000269|PubMed:14765121}. Cell junction, synapse, synaptosome {ECO:0000269|PubMed:11438699}. Note=Highly expressed in the perinuclear region (PubMed:114386…	44.83	2	2	16600	2	2	2	NA	47.58	2	2	46200	2	2	3	NA	35.05	1	1	26600	1	1	2	NA	27.59	1	1	14700	1	1	1	NA
Q8K0C4|CP51A_MOUSE	Q8K0C4	Cyp51a1	Lanosterol 14-alpha demethylase (LDM) (EC 1.14.14.154) (CYPLI) (Cytochrome P450 51A1) (Cytochrome P450-14DM) (Cytochrome P45014DM) (Cytochrome P450LI) (Sterol 14-alpha demethylase)	503	endoplasmic reticulum [GO:0005783]; endoplasmic reticulum membrane [GO:0005789]; integral component of membrane [GO:0016021]; intracellular membrane-bounded organelle [GO:0043231]; heme binding [GO:0020037]; iron ion binding [GO:0005506]; monooxygenase activity [GO:0004497]; oxidoreductase activity [GO:0016491]; sterol 14-demethylase activity [GO:0008398]; cholesterol biosynthetic process [GO:000…	cholesterol biosynthetic process [GO:0006695]; cholesterol biosynthetic process via 24,25-dihydrolanosterol [GO:0033488]; negative regulation of amyloid-beta clearance [GO:1900222]; negative regulation of protein catabolic process [GO:0042177]; negative regulation of protein secretion [GO:0050709]; steroid biosynthetic process [GO:0006694]; sterol metabolic process [GO:0016125]	heme binding [GO:0020037]; iron ion binding [GO:0005506]; monooxygenase activity [GO:0004497]; oxidoreductase activity [GO:0016491]; sterol 14-demethylase activity [GO:0008398]	endoplasmic reticulum [GO:0005783]; endoplasmic reticulum membrane [GO:0005789]; integral component of membrane [GO:0016021]; intracellular membrane-bounded organelle [GO:0043231]	SUBCELLULAR LOCATION: Endoplasmic reticulum membrane {ECO:0000250|UniProtKB:Q64654}; Single-pass membrane protein {ECO:0000255}. Microsome membrane {ECO:0000250|UniProtKB:Q64654}; Single-pass membrane protein {ECO:0000255}.	108.68	5	5	579000	2	2	9	NA	139.28	8	8	480000	4	4	10	NA	61.4	5	5	84600	2	2	3	NA	36.18	3	3	118000	1	1	2	NA
Q921M7|CYRIB_MOUSE	Q921M7	Cyrib	CYFIP-related Rac1 interactor B (Protein FAM49B)	324	cilium [GO:0005929]; membrane [GO:0016020]; mitochondrion [GO:0005739]; MHC class Ib protein binding, via antigen binding groove [GO:0023030]; small GTPase binding [GO:0031267]; cellular response to molecule of bacterial origin [GO:0071219]; negative regulation of actin filament polymerization [GO:0030837]; negative regulation of small GTPase mediated signal transduction [GO:0051058]; positive re…	cellular response to molecule of bacterial origin [GO:0071219]; negative regulation of actin filament polymerization [GO:0030837]; negative regulation of small GTPase mediated signal transduction [GO:0051058]; positive regulation of interferon-gamma production [GO:0032729]; positive regulation of memory T cell activation [GO:2000568]; positive regulation of T cell activation [GO:0050870]; positiv…	MHC class Ib protein binding, via antigen binding groove [GO:0023030]; small GTPase binding [GO:0031267]	cilium [GO:0005929]; membrane [GO:0016020]; mitochondrion [GO:0005739]	SUBCELLULAR LOCATION: Membrane {ECO:0000250|UniProtKB:Q9NUQ9}; Lipid-anchor {ECO:0000250|UniProtKB:Q9NUQ9}. Mitochondrion {ECO:0000250|UniProtKB:Q9NUQ9}.	85.77	13	13	110000	3	3	4	NA	NA	NA	NA	NA	NA	NA	NA	NA	NA	NA	NA	NA	NA	NA	NA	NA	42.44	3	3	37000	1	1	1	NA
P61804|DAD1_MOUSE	P61804	Dad1	Dolichyl-diphosphooligosaccharide--protein glycosyltransferase subunit DAD1 (Oligosaccharyl transferase subunit DAD1) (Defender against cell death 1) (DAD-1)	113	integral component of membrane [GO:0016021]; oligosaccharyltransferase complex [GO:0008250]; enzyme activator activity [GO:0008047]; apoptotic process [GO:0006915]; blastocyst development [GO:0001824]; negative regulation of apoptotic process [GO:0043066]; protein glycosylation [GO:0006486]; protein N-linked glycosylation [GO:0006487]; regulation of protein stability [GO:0031647]; response to dru…	apoptotic process [GO:0006915]; blastocyst development [GO:0001824]; negative regulation of apoptotic process [GO:0043066]; protein glycosylation [GO:0006486]; protein N-linked glycosylation [GO:0006487]; regulation of protein stability [GO:0031647]; response to drug [GO:0042493]; response to nutrient [GO:0007584]	enzyme activator activity [GO:0008047]	integral component of membrane [GO:0016021]; oligosaccharyltransferase complex [GO:0008250]	SUBCELLULAR LOCATION: Endoplasmic reticulum membrane; Multi-pass membrane protein {ECO:0000305}.	83.16	11	11	138000	1	1	3	NA	32.69	11	11	216000	1	1	1	NA	NA	NA	NA	NA	NA	NA	NA	NA	59.18	11	11	107000	1	1	3	NA
Q922B2|SYDC_MOUSE	Q922B2	Dars1	Aspartate--tRNA ligase, cytoplasmic (EC 6.1.1.12) (Aspartyl-tRNA synthetase) (AspRS)	501	aminoacyl-tRNA synthetase multienzyme complex [GO:0017101]; cytoplasm [GO:0005737]; cytosol [GO:0005829]; synapse [GO:0045202]; aspartate-tRNA ligase activity [GO:0004815]; ATP binding [GO:0005524]; RNA binding [GO:0003723]; aspartyl-tRNA aminoacylation [GO:0006422]	aspartyl-tRNA aminoacylation [GO:0006422]	aspartate-tRNA ligase activity [GO:0004815]; ATP binding [GO:0005524]; RNA binding [GO:0003723]	aminoacyl-tRNA synthetase multienzyme complex [GO:0017101]; cytoplasm [GO:0005737]; cytosol [GO:0005829]; synapse [GO:0045202]	SUBCELLULAR LOCATION: Cytoplasm.	249.48	35	35	1290000	16	16	36	Carbamidomethylation	229.08	25	25	1320000	13	13	29	Carbamidomethylation	222.92	29	29	1570000	15	14	26	Carbamidomethylation	199.65	27	27	1200000	12	11	20	Carbamidomethylation
Q9JII5|DAZP1_MOUSE	Q9JII5	Dazap1	DAZ-associated protein 1 (Deleted in azoospermia-associated protein 1)	406	cytoplasm [GO:0005737]; cytosol [GO:0005829]; nucleoplasm [GO:0005654]; nucleus [GO:0005634]; ribonucleoprotein complex [GO:1990904]; mRNA 3'-UTR binding [GO:0003730]; poly(G) binding [GO:0034046]; poly(U) RNA binding [GO:0008266]; RNA binding [GO:0003723]; RNA stem-loop binding [GO:0035613]; cell differentiation [GO:0030154]; cell population proliferation [GO:0008283]; maternal placenta developm…	cell differentiation [GO:0030154]; cell population proliferation [GO:0008283]; maternal placenta development [GO:0001893]; positive regulation of mRNA splicing, via spliceosome [GO:0048026]; spermatogenesis [GO:0007283]	mRNA 3'-UTR binding [GO:0003730]; poly(G) binding [GO:0034046]; poly(U) RNA binding [GO:0008266]; RNA binding [GO:0003723]; RNA stem-loop binding [GO:0035613]	cytoplasm [GO:0005737]; cytosol [GO:0005829]; nucleoplasm [GO:0005654]; nucleus [GO:0005634]; ribonucleoprotein complex [GO:1990904]	SUBCELLULAR LOCATION: Cytoplasm. Nucleus. Note=Predominantly cytoplasmic. Nuclear at some stages of spermatozoides development. In midpachytene spermatocytes, it is localized in both the cytoplasm and the nuclei and is clearly excluded from the sex vesicles. In round spermatids, it localizes mainly in the nuclei, whereas in elongated spermatids, it localizes to the cytoplasm.	60.93	8	8	443000	2	2	2	Carbamidomethylation	57.97	8	8	603000	2	2	3	Carbamidomethylation	NA	NA	NA	NA	NA	NA	NA	NA	33.82	4	4	419000	1	1	1	Carbamidomethylation
[truncated: 1,007 more rows]

## Sheet: Supplementary Data 2
Supplementary Data 2. Opn4KO tumor proteome based on proteins identified in at least two of four biological replicates. Raw LC-MS/MS data was searched against the mouse reference proteome using PEAKS STUDIO v.8.5, with a significance score of −10lgP > 20 (p-value <0.01) applied at both the protein and the peptide level for each analysis. The calculated area to each protein was determined by the s…
										KO1								KO2								KO3								KO4
[truncated: 1,206 more rows]

## Sheet: Supplementary Data 3
Supplementary Data 3. Label-free quantification (LFQ) analysis of 992 identified proteins shared among the groups Opn4WT and Opn4KO. All raw LC-MS/MS data were input to same searches against the mouse reference proteome using PEAKS STUDIO v.8.5. Next, PEAKS Q module was applied (LFQ, 8 samples in 2 groups) to database search outcome, and the normalization factors based on Total-Ion Count (TIC) we…
Normalization factor
Sample	Factor
KO-1	1
KO-2	0.984251
KO-3	0.925129
KO-4	0.968557
WT-1	0.833802
[truncated: 90 more rows]

## Sheet: Supplementary Data 4
Supplementary Data 4. Information (Uniprot Entry, Gene, Regulation, Average Area - Avg. Area, and notes) of differentially expressed or quantified proteins related to circadian rhythm, cell cycle (GO-term biological process), and MITF regulation, according to KEGG database, between Opn4WT and Opn4KO tumors. The missing values (NA) in Avg.Area refer to proteins that were not identified in the prot…
[truncated: 56 more rows]
