# Supplementary material for: Melanopsin (Opn4) is an oncogene in cutaneous melanoma
Source: Commun Biol. 2022 May 13;5:461. doi: 10.1038/s42003-022-03425-6 (PMC9106662; doi:10.1038/s42003-022-03425-6)
Supplement: Supplementary file 5 — Supplementary Data 5 [file 42003_2022_3425_MOESM5_ESM.xlsx]

## Sheet: Figure 1
Figure 1a - tumor volume (mm3)
Days	B16-F10 Opn4WT	B16-F10 Opn4WT	B16-F10 Opn4WT	B16-F10 Opn4WT	B16-F10 Opn4WT	B16-F10 Opn4WT	B16-F10 Opn4WT	B16-F10 Opn4WT	B16-F10 Opn4WT	B16-F10 Opn4WT	B16-F10 Opn4WT	B16-F10 Opn4WT	B16-F10 Opn4WT	B16-F10 Opn4WT	B16-F10 Opn4WT	B16-F10 Opn4WT	B16-F10 Opn4WT	B16-F10 Opn4 KO	B16-F10 Opn4 KO	B16-F10 Opn4 KO	B16-F10 Opn4 KO	B16-F10 Opn4 KO	B16-F10 Opn4 KO	B16-F10 Opn4 KO	B16-F10 Opn4 KO	B16-F10 Opn4 KO	B16-F10 Opn4 KO	B16-F10 Opn4 KO
0	0	0	0	0	0	0	0	0	0	0	0	0	0	0	0	0	0	0	0	0	0	0	0	0	0	0	0	0
3	0	0	0	0	0	0	0	0	0	0	0	0	0	0	0	0	0	0	0	0	0	0	0	0	0	0	0	0
7	0	0	0	0	0	0	0	0	0	0	0	0	0	0	0	0	0	0	0	0	0	0	0	0	0	0	0	0
10	0	0	0	0	0	0	0	46.9145	0	0	40.0553	0	87.9646	0	0	0	0	0	0	0	0	0	0	0	0	0	0	0
13	52.3599	13.09	13.09	101.67	189.344	0	298.451	251.327	201.586	75.9218	83.1108	73.5133	508.938	523.861	392.699	510.509	667.981	13.09	26.1799	13.09	425.424	376.991	394.005	0	0	0	574.322	146.607
17	376.991	26.1799	100.531	291.252	194.119	0	182.15	1926.84	687.223	795.216	618.501	769.69	1198.71	1470.27	908.967	1114.22	1026.25	104.72	78.5398	13.09	1220.51	859.629	627.664	23.5619	150.796	16.4934	1278.63	261.799
22	942.478	157.08	261.799	884.421	3783	293.215	1902.97	2752.93	4079.32	1336.51	1373.92	1683.27	2450.44	2179.48	2488.14	1884.96	2488.14	261.799	235.619	235.619	2347.82	1034.63	1586.19	117.286	925.723	176.715	2552.54	494.8
25	1727.88	251.327	408.407	1406.06	4333.4	617.428	7513.64	3817.04	5622.4	2066.25	2900.8	3242.12	3925.16	4190.88	2118.85	3317.52	2436.85	1340.41	471.239	502.655	3539.53	2429.83	NA	141.372	1922.65	408.407	3552.12	519.541
Figure 1b - tumor weight (g)	Value	Value	Value	Value	Value	Value	Value	Value	Value	Value	Value	Value	Value
B16-F10 Opn4WT	0.926	2.38	1.8	7.5	4	2.5	5.5	4.5	5.3	8	4.1	5	4.6
B16-F10 Opn4 KO	1.576	2.57	2.25	1.7	0.3	6.8	0.8
Figure 1c - tumor melanin (μg/mL x 103)	Value	Value	Value	Value	Value	Value	Value	Value	Value	Value	Value
B16-F10 Opn4WT	3.7293	8.43072	8.74796	20.2034	0.944444	7.34234	11.7017	1.30762	4.13956	2.62949	1.84358
B16-F10 Opn4 KO	0.480006	0.6478	0.98645	1.64673	3.65374	1.62442	4.7375
Figure 1 d - n (FACS)
Tumor % TAM	Value	Value	Value	Value	Value	Value	Value	Value	Value	Value	Value	Value	Value	Value
B16-F10 Opn4WT	14	9.31	NA	17.2	1.62	5.27	3.53	1.66	1.24	8.33	8.3	7.77	8.49	4.64
B16-F10 Opn4 KO	16.5	12.8	3.99	4.15	7.65	3.44	15.8
Tumor % TAM CD80+	Value	Value	Value	Value	Value	Value	Value	Value	Value	Value	Value	Value	Value	Value
B16-F10 Opn4WT	36.1	35.9	40.9	NA	25.1	21	27.1	24.2	19.1	47.2	45	43.1	54.2	39.4
B16-F10 Opn4 KO	25.2	33.2	47.3	26.2	51.7	31.3	44.9
Tumor % TAM CD206+	Value	Value	Value	Value	Value	Value	Value	Value	Value	Value	Value	Value	Value	Value
B16-F10 Opn4WT	60.4	49.2	28.1	16.6	41.3	45.9	34.5	34	34.8	18.7	14.4	13.4	12.6	20.4
B16-F10 Opn4 KO	20.2	34.8	53.5	39.2	47.6	18.1	29.2
Tumor % CD4	Value	Value	Value	Value	Value	Value	Value	Value	Value	Value	Value	Value	Value	Value
B16-F10 Opn4WT	NA	2.86	NA	2.14	0.82	0.52	0.67	0.68	0.48	0.37	0.34	0.48	0.21	0.13
B16-F10 Opn4 KO	3.73	8.29	3.67	1.31	6.29	NA	2.56
Tumor % CD4+/CD44-/CD62L+ (naive)	Value	Value	Value	Value	Value	Value	Value	Value	Value	Value	Value	Value	Value	Value
B16-F10 Opn4WT	1.08	0.45	0.089	1.6	1.78	3.47	1.03	0.49	NA	11.9	5.13	7.42	NA	9.2
B16-F10 Opn4 KO	1.86	0.61	8.65	5.45	2.35	NA	4.26
Tumor % CD4+/CD44+/CD62L+ (central memory)	Value	Value	Value	Value	Value	Value	Value	Value	Value	Value	Value	Value	Value	Value
B16-F10 Opn4WT	8.03	8.1	NA	13.6	0.92	8.56	2.98	0.7	0.13	5.97	15.4	19.7	7.53	17.2
B16-F10 Opn4 KO	5.07	4.27	NA	7.92	7.22	6.92	12
Tumor % CD4+/CD44+/CD62L- (efector memory)	Value	Value	Value	Value	Value	Value	Value	Value	Value	Value	Value	Value	Value	Value
B16-F10 Opn4WT	88.9	86.8	72.3	83.2	34.4	75.2	64.6	27.9	33.8	29.9	33.3	41	NA	29.9
B16-F10 Opn4 KO	91.4	93.4	61.9	68.7	79	NA	72.9
Tumor % CD8+	Value	Value	Value	Value	Value	Value	Value	Value	Value	Value	Value	Value	Value	Value
B16-F10 Opn4WT	NA	1.15	NA	1.17	0.09	0.39	0.31	0.099	0.046	0.19	0.3	0.35	0.24	0.088
B16-F10 Opn4 KO	3.08	3.66	1.2	4.66	0.21	1.25
Tumor % CD8+/CD44-/CD62L+ (naive)	Value	Value	Value	Value	Value	Value	Value	Value	Value	Value	Value	Value	Value	Value
B16-F10 Opn4WT	4.78	3.37	5.68	3.68	NA	5.35	2.93	5.29	NA	2.94	0.96	2.98	1.95	1.72
B16-F10 Opn4 KO	3.48	2	10.1	10.2	12.4	6.1	4.76
Tumor % CD8+/CD44+/CD62L+ (central memory)	Value	Value	Value	Value	Value	Value	Value	Value	Value	Value	Value	Value	Value	Value
B16-F10 Opn4WT	NA	9.27	NA	15.4	14	14.5	10.5	4.81	NA	5.88	3.85	5.36	1.95	1.72
B16-F10 Opn4 KO	9	10.1	12.1	17.1	15.8	NA	13.5
Tumor % CD8+/CD44+/CD62L- (efector memory)	Value	Value	Value	Value	Value	Value	Value	Value	Value	Value	Value	Value	Value	Value
B16-F10 Opn4WT	66.5	53.9	53	42.6	36.9	69.8	66	29.3	50.7	58.8	68.3	54.2	NA	53.4
B16-F10 Opn4 KO	72.2	77.6	77.1	52.1	NA	NA	69.8
Figure 1 o - t (qPCR)
IL-1b	Value	Value	Value	Value	Value	Value	Value	Value	Value
B16-F10 Opn4WT	7.21	NA	1.6245	2.94854	NA	10.1261	4.25748
B16-F10 Opn4 KO	0.435275	2.02792	0.200267	1.09429	2.90795
IL-6	Value	Value	Value	Value	Value	Value	Value	Value	Value
B16-F10 Opn4WT	4.0671	NA	0.643495	NA	4.57572	3.64016	8.30511	NA	8.1342
B16-F10 Opn4 KO	2.75872	1.05263	0.855002	0.291992	1.37936
IL-10	Value	Value	Value	Value	Value	Value	Value	Value	Value
B16-F10 Opn4WT	2.1848	17.7224	NA	NA	3.72567	9.62976	14.4952	NA	6.95235
B16-F10 Opn4 KO	2.40744	1.41177	1.58832	0.42264	NA
Gzma	Value	Value	Value	Value	Value	Value	Value	Value	Value
B16-F10 Opn4WT	3.19098	NA	NA	NA	1.91057	8.96311	1.91057	NA	8.30511
B16-F10 Opn4 KO	2.11991	0.729005	1.18427	1.36037	0.401647
Prf1	Value	Value	Value	Value	Value	Value	Value	Value	Value
B16-F10 Opn4WT	1.08781	1.55987	NA	NA	0.688452	1.19867	2.14567	2.79225	0.790824
B16-F10 Opn4 KO	0.889723	0.318956	0.611926	0.473497	0.295541
TGF-B	Value	Value	Value	Value	Value	Value	Value	Value	Value
B16-F10 Opn4WT	1.39198	7.50131	0.839233	NA	1.7019	5.37827	4.81369	7.92902	2.54408
B16-F10 Opn4 KO	0.201261	0.324692	0.437436	0.113215	0.408142

## Sheet: Figure 2
Figure 2a - XTT	B16-F10 Opn4WT	B16-F10 Opn4WT	B16-F10 Opn4WT	B16-F10 Opn4WT	B16-F10 Opn4WT	B16-F10 Opn4WT	B16-F10 Opn4WT	B16-F10 Opn4WT	B16-F10 Opn4WT	B16-F10 Opn4WT	B16-F10 Opn4WT	B16-F10 Opn4WT	B16-F10 Opn4 KO	B16-F10 Opn4 KO	B16-F10 Opn4 KO	B16-F10 Opn4 KO	B16-F10 Opn4 KO	B16-F10 Opn4 KO	B16-F10 Opn4 KO	B16-F10 Opn4 KO	B16-F10 Opn4 KO	B16-F10 Opn4 KO	B16-F10 Opn4 KO
Hours	Value	Value	Value	Value	Value	Value	Value	Value	Value	Value	Value	Value	Value	Value	Value	Value	Value	Value	Value	Value	Value	Value	Value
4h	0.2125	0.6115	0.5925	0.5065	0.4915	0.2245	0.094	0.085	0.121	0.11	0.108	0.085	0.2005	0.3195	0.1585	0.1575	0.2725	-0.107	-0.058	-0.133	-0.038	-0.106	-0.05
24h	1.2595	1.3285	1.3895	1.4305	1.3505	1.3105	1.027	1.015	1.114	1.116	1.07	1.047	0.7535	0.8365	0.7545	0.7805	0.8505	0.383	0.372	0.426	0.394	0.389	0.396
Figure 2a - Proliferation	B16-F10 Opn4WT	B16-F10 Opn4WT	B16-F10 Opn4WT	B16-F10 Opn4WT	B16-F10 Opn4WT	B16-F10 Opn4WT	B16-F10 Opn4 KO	B16-F10 Opn4 KO	B16-F10 Opn4 KO	B16-F10 Opn4 KO	B16-F10 Opn4 KO	B16-F10 Opn4 KO
Hours	Value	Value	Value	Value	Value	Value	Value	Value	Value	Value	Value	Value
0	50000	50000	50000	50000	50000	50000	50000	50000	50000	50000	50000	50000
24	130000	110000	120000	100000	70000	80000	100000	80000	110000	130000	140000	110000
48	130000	180000	160000	140000	140000	140000	90000	160000	160000	130000	130000	100000
72	170000	200000	200000	200000	210000	180000	80000	65000	90000	150000	180000	140000
96	280000	340000	320000	250000	230000	210000	120000	130000	130000	220000	200000	210000
Figure 2b - % of celltrace+ cells	Value	Value	Value	Value	Value	Value	Value	Value	Value	Value	Value	Value	Value	Value	Value
B16-F10 Opn4WT	90.4	78.5	70.5	83.8	85.4	96.7	95.9	98.1	96.4	97.2	93.2	89.8	93.5	91.9	91
B16-F10 Opn4 KO	95.5	92.9	95.8	93.9	93.3	98.5	98.9	97.7	98.3	98.4	99	98.9	99.4	99.2	99.6
Figure 2b - MIF of celltrace+ cells	Value	Value	Value	Value	Value	Value	Value	Value	Value	Value	Value	Value	Value	Value	Value
B16-F10 Opn4WT	2249	2240	2103	2206	2173	5664	5393	5568	5336	5713	4185	4057	4193	4008	4082
B16-F10 Opn4 KO	3634	3619	3739	3671	3649	8262	8099	8373	8467	8318	12073	15171	14449	13144	12698
Figure 2c - Cell Cycle	B16-F10 Opn4WT	B16-F10 Opn4WT	B16-F10 Opn4WT	B16-F10 Opn4WT	B16-F10 Opn4WT	B16-F10 Opn4WT	B16-F10 Opn4WT	B16-F10 Opn4WT	B16-F10 Opn4WT	B16-F10 Opn4WT	B16-F10 Opn4WT	B16-F10 Opn4WT	B16-F10 Opn4WT	B16-F10 Opn4WT	B16-F10 Opn4WT	B16-F10 Opn4WT	B16-F10 Opn4WT	B16-F10 Opn4WT	B16-F10 Opn4 KO	B16-F10 Opn4 KO	B16-F10 Opn4 KO	B16-F10 Opn4 KO	B16-F10 Opn4 KO	B16-F10 Opn4 KO	B16-F10 Opn4 KO	B16-F10 Opn4 KO	B16-F10 Opn4 KO	B16-F10 Opn4 KO	B16-F10 Opn4 KO	B16-F10 Opn4 KO	B16-F10 Opn4 KO	B16-F10 Opn4 KO	B16-F10 Opn4 KO
SubG1	2.85116	1.03196	9.71731	2.28508	1.87866	2.88822	6.31579	NA	6.96323	10.4346	8.33692	NA	1.05493	0.760668	1.29973	1.09449	1.30331	1.04285	NA	5.7561	4.0069	9.23221	2.56008	8.44333	3.6643	5.8557	3.80711	0.836412	0.510609	0.396606	0.649528	0.285704	0.476466
G0/G1	73.703	71.1329	68.5512	76.2013	77.3183	79.319	64.7368	NA	66.3567	61.7642	67.7725	NA	66.9711	75.881	71.7411	67.7732	71.7931	71.4213	65.4696	62.2589	67.912	69.8609	70.8315	68.1621	72.3995	72.4991	78.934	NA	48.2893	48.1974	48.1759	49.1932	48.8105
S	14.6656	19.6519	6.00707	11.374	12.9494	7.54739	23.1579	17.9194	23.2354	20.9243	17.9664	16.6137	16.3778	NA	8.23118	10.9782	10.4299	7.02453	15.2127	13.3593	4.88546	5.60298	12.2298	11.892	18.883	14.465	11.5059	4.41944	2.9107	3.20861	2.99877	NA	NA
G2/M	8.78019	8.18319	15.7244	10.1396	7.85366	10.2454	5.78947	4.15598	3.44463	6.87695	5.92417	10.6906	15.5961	20.4591	18.728	20.1541	16.4737	20.5113	7.31867	18.6257	23.1957	15.304	14.3786	11.5026	5.05319	7.1802	5.75296	47.3721	48.2893	48.1974	48.1759	49.1932	48.8105
Figure 2d - qPCR
Atm	Value	Value	Value	Value	Value	Value	Value	Value	Value	Value	Value	Value
B16-F10 Opn4WT	0.482411	0.887816	1.37395	1.61142	0.762249	1.80042	NA	1.04126	2.69136	1.24689	1.87688
B16-F10 Opn4 KO	0.828362	1.07798	0.577676	1.27309	1.16339	1.30888
Atr	Value	Value	Value	Value	Value	Value	Value	Value	Value	Value	Value	Value
B16-F10 Opn4WT	4.07933	NA	30.03	4.98756	25.2521	5.68962	12.981	4.5263	4.5263	4.5263	9.56877	9.24282
B16-F10 Opn4 KO	0.425825	1.22123	0.495973	5.93124	1.4624	0.446996
Rad51	Value	Value	Value	Value	Value	Value	Value	Value	Value	Value	Value	Value
B16-F10 Opn4WT	2.04202	1.3566	11.0043	5.77572	0.993092	6.9644	15.8895	4.08405	27.4741	16.4498	19.4271
B16-F10 Opn4 KO	0.692555	1.65864	0.450625	NA	2.36199	0.817902
Chek1	Value	Value	Value	Value	Value	Value	Value	Value	Value	Value	Value	Value
B16-F10 Opn4WT	NA	1.02574	4.18918	3.64689	1.11471	2.84153	12.6992	1.17827	6.94833	5.9656	9.42614
B16-F10 Opn4 KO	0.512871	1.03288	0.66281	2.54324	2.42279	0.462225
Ccnf	Value	Value	Value	Value	Value	Value	Value	Value	Value	Value	Value	Value
B16-F10 Opn4WT	NA	0.95	5.37401	4.18724	NA	2.98142	12.9601	0.963262	11.0502	9.3567	11.5996
B16-F10 Opn4 KO	0.963262	1.16959	0.553249	NA	2.25949	0.710054
Ccna1	Value	Value	Value	Value	Value	Value	Value	Value	Value	Value	Value	Value
B16-F10 Opn4WT	4.35901	4.73709	1.87125	5.95458	5.36657	1.96428	0.385286	0.182251	0.0766272	0.0766272
B16-F10 Opn4 KO	4.67187	2.11991	1.64035	1.04536	4.2693	3.39638

## Sheet: Figure 3
Figure 3a - qPCR
Bmal1	Value	Value	Value	Value	Value	Value
B16-F10 Opn4WT	0.642	0.86	0.738	0.563	0.661
B16-F10 Opn4 KO	1.036	1.008	0.802	1.294	1.051	0.878
Figure 3b - FACS
% of BMAL1 positive cells	Value	Value	Value	Value	Value	Value
B16-F10 Opn4WT	NA	36.5	NA	34.6	22.2	21.2
B16-F10 Opn4 KO	41.6	41	37	NA	38.5	40.2
BMAL1 MIF	Value	Value	Value	Value	Value	Value
B16-F10 Opn4WT	NA	3858	4253	5646	4292	3233
B16-F10 Opn4 KO	10736	11034	17109	8943	5476	5090
Figure 3c - qPCR
Mitf	Value	Value	Value	Value	Value	Value
B16-F10 Opn4WT	13.4171	NA	19.6438	25.3867	22.4089	67.9311
B16-F10 Opn4 KO	0.782412	1.01819	NA	3.69609	0.568803	0.597082
Figure 3d - FACS
% of MITF positive cells	Value	Value	Value	Value	Value	Value
B16-F10 Opn4WT	NA	9.39	11	10.3	9.28	11.7
B16-F10 Opn4 KO	8.27	6.48	5.53	NA	13.1	14.6
MITF MIF	Value	Value	Value	Value	Value	Value
B16-F10 Opn4WT	950	858	860	860	NA	860
B16-F10 Opn4 KO	842	821	786	NA	823	833
Figure 3e - XTT	Value	Value	Value	Value	Value	Value	Value	Value	Value	Value	Value
B16-F10 Opn4WT - Control	1.122	1.892	0.906	1.665	1.59	1.707
B16-F10 Opn4WT - Dexa	1.895	2.669	1.9672	2.21	1.596	1.725	1.804
B16-F10 Opn4KO - Control	0.827	0.909	0.885	0.826	1.146	1.157	1.168	1.133	0.664	0.673	0.747
B16-F10 Opn4KO - Dexa	0.966	0.948	NA	1.113	1.169	NA	1.141	1.064	0.511	0.645	0.759
Figure 3f - Lumicycle
	Time (h)	B16-F10 Opn4WT - Control	B16-F10 Opn4WT - Control	B16-F10 Opn4WT - Control	B16-F10 Opn4WT - Control	B16-F10 Opn4WT - Dexa	B16-F10 Opn4WT - Dexa	B16-F10 Opn4WT - Dexa	B16-F10 Opn4WT - Dexa	B16-F10 Opn4WT - Dexa	B16-F10 Opn4WT - Dexa
	0	100	23	160	32	-133	-132	-575	-588	-500	-529
	1	136	167	215	212	-50	-65	-356	-422	-431	-453
	1	146	218	224	240	-36	-59	-348	-409	-431	-443
	1	161	236	223	250	-28	-62	-335	-393	-419	-377
	1	147	229	217	247	-28	-50	-319	-388	-368	-346
	1	149	225	222	258	-18	-46	-290	-364	-323	-265
	1	143	227	217	273	-15	-43	-245	-317	-265	-209
	2	140	206	200	273	-11	-33	-200	-270	-200	-140
	2	130	193	196	285	-1	-29	-135	-206	-110	-98
	2	117	196	180	283	17	-12	-83	-133	-14	-16
	2	115	179	161	266	24	-2	-16	-67	56	35
	2	95	171	156	269	45	32	50	-2	127	97
	2	92	168	146	257	52	45	113	66	195	159
	3	81	155	122	241	64	55	168	122	243	211
	3	66	148	134	238	74	81	206	162	293	240
	3	63	141	122	227	89	85	253	221	337	272
	3	60	127	107	203	87	80	294	258	379	317
	3	56	119	96	201	91	93	311	273	401	335
	3	42	118	92	194	93	102	361	322	430	377
	4	33	110	60	176	103	105	378	334	449	391
	4	33	98	63	159	99	114	392	352	461	421
	4	27	96	49	163	111	122	404	386	503	455
	4	23	83	29	133	110	127	420	392	511	446
	4	18	76	33	132	108	130	433	404	519	460
	4	12	78	33	114	101	137	442	418	517	495
	5	4	61	14	96	99	127	437	425	544	509
	5	-2	60	6	95	95	131	446	441	561	522
	5	-3	54	-6	80	104	139	451	438	573	546
	5	-12	45	-29	71	98	124	457	441	584	546
	5	-11	35	-25	67	103	129	452	433	585	560
	5	-19	37	-28	61	100	133	446	448	605	563
	6	-22	29	-41	43	96	122	454	459	623	588
	6	-29	22	-45	43	102	132	456	442	618	593
	6	-29	25	-55	30	93	136	461	458	610	603
	6	-40	19	-68	18	91	135	453	457	627	617
	6	-41	5	-69	16	95	135	462	459	627	601
	6	-41	7	-76	15	97	135	452	474	630	622
	7	-46	-3	-85	-4	95	133	466	472	610	608
	7	-47	-3	-83	-8	91	133	466	461	624	612
	7	-47	-6	-93	-14	96	130	458	461	631	635
	7	-51	-14	-101	-28	93	124	439	476	626	622
	7	-60	-19	-102	-26	95	129	453	462	603	622
	7	-49	-12	-106	-35	89	143	451	473	627	622
	8	-59	-23	-112	-36	88	126	451	461	604	619
	8	-59	-22	-102	-38	87	129	443	449	589	618
	8	-56	-27	-106	-49	93	129	415	451	577	609
	8	-64	-30	-120	-58	85	121	435	458	574	594
	8	-60	-31	-102	-50	91	131	423	437	569	591
	8	-61	-38	-111	-54	84	126	411	441	571	579
	9	-60	-35	-114	-61	88	124	417	437	560	562
	9	-73	-40	-114	-63	82	121	399	425	544	547
	9	-61	-33	-110	-65	92	124	383	438	545	547
	9	-67	-36	-115	-70	85	112	390	412	521	535
	9	-59	-37	-114	-75	82	118	369	403	511	545
	9	-63	-37	-123	-73	84	119	364	402	514	530
	10	-67	-40	-120	-77	79	107	368	406	511	510
	10	-62	-46	-116	-78	73	110	360	390	485	508
	10	-62	-43	-110	-81	77	112	349	391	482	500
	10	-59	-46	-117	-82	74	98	330	374	473	475
	10	-58	-47	-111	-91	75	105	333	365	457	470
	10	-56	-47	-121	-82	78	98	330	364	452	464
	11	-60	-49	-110	-90	70	88	314	346	441	450
	11	-54	-46	-108	-93	73	94	299	326	417	428
	11	-57	-47	-114	-93	82	86	297	334	425	433
	11	-53	-49	-116	-96	64	86	286	329	426	400
	11	-57	-50	-106	-100	61	78	278	309	381	388
	11	-55	-48	-105	-88	71	87	257	306	371	385
	12	-54	-52	-112	-101	53	76	255	295	367	350
	12	-57	-49	-100	-95	57	70	240	271	341	348
	12	-49	-46	-100	-103	53	68	212	279	346	364
	12	-59	-50	-113	-102	51	61	209	249	318	321
	12	-52	-46	-97	-94	53	62	199	239	317	307
	12	-49	-47	-102	-98	49	55	177	226	293	299
	13	-48	-54	-105	-97	45	47	166	220	280	264
	13	-51	-53	-96	-102	49	52	157	197	269	257
	13	-51	-48	-101	-91	44	55	144	203	255	255
	13	-47	-46	-96	-104	29	40	137	180	242	216
	13	-43	-48	-92	-93	32	40	126	169	210	205
	13	-43	-38	-87	-94	35	27	106	160	195	205
	14	-42	-43	-95	-98	24	32	91	148	173	191
	14	-48	-41	-83	-89	21	29	95	133	170	167
	14	-36	-34	-92	-83	25	24	75	130	152	166
	14	-37	-38	-90	-87	14	23	73	106	144	129
	14	-38	-36	-79	-92	17	16	64	93	106	116
	14	-38	-35	-88	-84	15	17	51	94	108	97
	15	-36	-34	-86	-89	11	5	34	75	94	78
	15	-33	-34	-75	-82	9	10	29	60	60	52
	15	-36	-29	-78	-75	9	-9	26	48	49	59
	15	-31	-27	-84	-80	-3	-1	8	44	46	33
	15	-35	-29	-68	-80	4	-3	-3	40	32	-5
	15	-32	-27	-69	-76	6	-7	-14	17	25	-11
	16	-33	-24	-75	-80	-4	-17	-26	18	-5	-21
	16	-37	-30	-68	-79	-5	-16	-33	-11	-12	-49
	16	-30	-21	-70	-76	-4	-12	-32	-17	-41	-55
	16	-34	-32	-77	-79	-14	-29	-51	-36	-56	-93
	16	-33	-31	-67	-81	-13	-28	-57	-57	-75	-112
	16	-35	-24	-63	-76	-11	-31	-78	-50	-86	-112
	17	-30	-27	-74	-70	-22	-32	-77	-56	-89	-143
	17	-25	-25	-69	-76	-18	-39	-102	-94	-109	-163
	17	-25	-22	-70	-76	-21	-42	-113	-85	-133	-159
	17	-32	-22	-72	-72	-28	-50	-120	-88	-137	-187
	17	-26	-26	-61	-72	-28	-46	-124	-118	-153	-206
	17	-26	-21	-63	-68	-28	-51	-131	-118	-178	-211
	18	-29	-26	-73	-67	-38	-55	-145	-137	-170	-246
	18	-30	-20	-61	-72	-32	-63	-152	-149	-202	-248
	18	-28	-16	-61	-71	-36	-52	-169	-154	-208	-253
	18	-29	-22	-72	-73	-45	-63	-178	-166	-217	-279
	18	-29	-22	-62	-68	-48	-67	-194	-177	-235	-293
	18	-26	-22	-54	-70	-44	-62	-205	-194	-235	-297
	19	-31	-22	-62	-68	-57	-68	-207	-204	-240	-328
	19	-28	-22	-58	-64	-49	-75	-215	-222	-260	-330
	19	-23	-16	-56	-68	-52	-78	-234	-217	-271	-341
	19	-24	-17	-57	-74	-59	-78	-235	-235	-277	-354
	19	-27	-26	-56	-70	-60	-75	-242	-242	-285	-363
	19	-24	-17	-55	-70	-60	-82	-242	-251	-290	-371
	20	-25	-19	-64	-73	-67	-90	-248	-261	-288	-391
	20	-28	-21	-57	-69	-67	-84	-259	-272	-304	-405
	20	-28	-16	-49	-65	-66	-83	-273	-277	-300	-400
	20	-27	-19	-55	-73	-79	-90	-278	-294	-312	-414
	20	-26	-13	-55	-68	-70	-93	-284	-294	-316	-419
	20	-30	-13	-61	-72	-71	-90	-305	-291	-328	-407
	21	-31	-22	-51	-76	-78	-89	-298	-317	-335	-434
	21	-34	-21	-46	-68	-85	-92	-301	-305	-329	-419
	21	-30	-15	-48	-58	-81	-94	-309	-307	-342	-423
	21	-31	-20	-53	-67	-77	-95	-302	-325	-320	-437
	21	-26	-20	-36	-64	-80	-94	-308	-322	-349	-448
	21	-27	-17	-48	-63	-76	-90	-319	-314	-335	-429
	22	-25	-20	-47	-65	-89	-92	-309	-326	-327	-451
	22	-26	-20	-46	-60	-85	-94	-317	-329	-343	-437
	22	-31	-14	-36	-60	-77	-90	-300	-315	-332	-441
	22	-32	-19	-39	-60	-86	-85	-308	-316	-339	-441
	22	-22	-18	-42	-63	-85	-90	-307	-342	-336	-436
	22	-26	-16	-37	-53	-85	-85	-303	-327	-316	-428
	23	-25	-13	-46	-59	-88	-88	-310	-327	-314	-444
	23	-23	-20	-38	-60	-87	-86	-306	-325	-325	-424
	23	-24	-15	-29	-59	-84	-87	-304	-314	-311	-419
	23	-28	-17	-44	-58	-78	-85	-308	-313	-306	-421
	23	-31	-18	-32	-62	-81	-82	-289	-317	-302	-415
	23	-27	-14	-35	-57	-80	-82	-288	-307	-286	-387
	24	-28	-16	-40	-59	-86	-80	-295	-316	-276	-391
	24	-29	-16	-33	-54	-86	-76	-287	-307	-269	-383
	24	-30	-15	-34	-46	-83	-75	-289	-295	-254	-364
	24	-26	-17	-27	-56	-74	-79	-264	-305	-253	-361
	24	-26	-20	-33	-47	-76	-75	-266	-303	-257	-361
	24	-26	-18	-28	-48	-74	-72	-252	-277	-231	-332
	25	-27	-20	-29	-58	-81	-80	-259	-275	-222	-332
	25	-28	-14	-28	-55	-74	-73	-264	-293	-209	-314
	25	-29	-17	-31	-53	-72	-62	-246	-275	-201	-275
	25	-28	-22	-36	-54	-70	-67	-228	-275	-187	-312
	25	-28	-18	-21	-47	-75	-63	-233	-266	-177	-282
	25	-29	-19	-31	-50	-72	-59	-228	-259	-180	-268
	26	-30	-17	-29	-50	-72	-60	-229	-249	-148	-264
	26	-21	-23	-23	-47	-67	-63	-214	-249	-131	-244
	26	-25	-17	-23	-45	-65	-59	-209	-227	-130	-221
	26	-30	-21	-35	-50	-67	-59	-208	-224	-110	-236
	26	-32	-24	-25	-36	-70	-51	-200	-224	-110	-194
	26	-31	-16	-24	-42	-60	-52	-188	-213	-100	-185
	27	-33	-26	-40	-54	-63	-51	-185	-230	-84	-174
	27	-28	-22	-24	-50	-53	-46	-178	-213	-55	-159
	27	-26	-24	-24	-41	-58	-45	-176	-196	-51	-138
	27	-31	-25	-38	-50	-58	-40	-170	-195	-38	-125
	27	-30	-23	-36	-43	-49	-42	-168	-196	-20	-114
	27	-29	-24	-26	-47	-54	-42	-162	-188	-22	-103
	28	-31	-28	-29	-39	-51	-44	-145	-181	3	-94
	28	-31	-29	-28	-42	-55	-33	-145	-174	-19	-94
	28	-28	-26	-29	-45	-51	-30	-154	-158	-1	-65
	28	-28	-24	-36	-48	-49	-34	-138	-159	9	-56
	28	-36	-27	-33	-47	-42	-25	-127	-164	14	-55
	28	-26	-30	-29	-45	-51	-25	-128	-152	23	-42
	29	-34	-29	-39	-44	-49	-26	-127	-149	39	-41
	29	-31	-26	-31	-45	-38	-30	-120	-147	39	-40
	29	-31	-29	-38	-37	-35	-29	-117	-133	38	-3
	29	-35	-29	-40	-47	-38	-30	-97	-139	53	-6
	29	-32	-35	-43	-43	-33	-16	-100	-145	40	-21
	29	-28	-27	-37	-37	-36	-23	-108	-136	53	0
	30	-37	-33	-40	-46	-43	-21	-83	-117	59	-1
	30	-29	-37	-36	-45	-33	-13	-86	-121	64	13
	30	-35	-31	-40	-38	-29	-15	-76	-105	56	36
	30	-34	-32	-40	-41	-33	-16	-70	-110	73	17
	30	-31	-33	-36	-36	-25	-14	-70	-107	68	17
	30	-32	-29	-41	-35	-27	-8	-80	-95	66	48
	31	-28	-30	-41	-48	-28	-17	-59	-92	64	28
	31	-33	-33	-40	-36	-20	-8	-52	-84	62	46
	31	-32	-32	-33	-41	-24	0	-47	-74	76	44
	31	-27	-35	-37	-38	-21	0	-42	-77	73	47
	31	-33	-38	-29	-30	-23	-7	-37	-84	76	41
	31	-32	-30	-34	-37	-16	4	-55	-71	69	58
	32	-32	-40	-40	-37	-15	-9	-36	-65	64	59
	32	-29	-37	-25	-44	-13	0	-27	-55	76	56
	32	-30	-31	-25	-40	-13	1	-43	-52	72	72
	32	-33	-37	-40	-41	-16	4	-34	-51	93	57
	32	-29	-38	-38	-37	-8	-2	-24	-59	77	51
	32	-31	-35	-34	-34	-4	3	-35	-44	75	79
	33	-28	-41	-39	-42	-5	5	-23	-49	96	53
	33	-32	-40	-30	-31	2	6	-17	-46	86	69
	33	-27	-34	-29	-30	-7	13	-18	-32	78	76
	33	-32	-39	-35	-36	-3	3	-7	-30	91	90
	33	-27	-36	-34	-35	-4	10	1	-28	80	68
	33	-30	-34	-35	-32	-4	14	-3	-14	68	93
	34	-31	-37	-32	-34	-3	7	3	-20	78	73
	34	-32	-38	-24	-32	3	11	2	-31	79	77
	34	-27	-36	-33	-26	3	15	4	-16	69	111
	34	-24	-34	-26	-32	1	16	3	2	71	86
	34	-25	-36	-28	-27	7	17	11	-18	69	72
	34	-29	-33	-36	-29	11	11	10	8	72	89
	35	-29	-37	-24	-33	-2	10	13	-16	72	86
	35	-26	-37	-28	-20	8	14	27	-12	66	72
	35	-22	-32	-21	-26	5	18	9	-1	70	108
	35	-25	-34	-31	-27	10	7	34	-10	78	91
	35	-24	-31	-21	-26	3	22	23	-15	64	93
	35	-23	-35	-29	-18	4	13	22	-1	78	96
	36	-23	-34	-29	-35	1	4	12	-14	68	103
	36	-24	-34	-24	-26	10	6	24	-11	52	98
	36	-22	-35	-32	-15	11	14	4	-2	64	91
	36	-24	-32	-29	-25	9	11	31	9	72	73
	36	-24	-35	-26	-23	9	14	21	-4	54	81
	36	-24	-32	-21	-19	5	22	20	-9	59	95
	37	-23	-30	-32	-24	8	8	20	-11	55	74
	37	-23	-28	-23	-20	16	10	12	-12	38	74
	37	-20	-28	-23	-18	11	21	1	4	39	78
	37	-18	-26	-23	-23	1	9	37	-27	42	70
	37	-16	-33	-18	-21	3	8	33	-22	37	69
	37	-14	-22	-15	-21	7	17	18	-3	41	69
	38	-22	-30	-18	-24	6	10	39	-24	28	64
	38	-19	-28	-10	-24	11	9	10	-22	28	59
	38	-20	-26	-10	-21	9	15	3	-15	18	71
	38	-21	-24	-15	-30	-1	1	43	-16	13	40
	38	-17	-30	-1	-30	1	5	9	-35	9	51
	38	-10	-20	-8	-19	5	6	6	-33	9	49
	39	-17	-16	-19	-20	-1	6	7	-15	5	30
	39	-18	-18	-2	-25	-2	-2	10	-39	-11	40
	39	-12	-22	-4	-18	1	4	-8	-12	4	34
	39	-8	-20	-15	-29	-8	9	1	-33	-9	16
	39	-14	-15	8	-13	-3	5	-3	-29	-20	15
	39	-17	-15	-2	-17	1	5	-9	-24	-20	24
	40	-11	-19	-9	-26	-2	7	-18	-26	-22	-5
	40	-8	-16	6	-14	-16	9	-13	-51	-22	-4
	40	-9	-15	2	-10	-4	10	-12	-23	-39	-8
	40	-8	-13	11	-26	-11	-11	-11	-33	-29	-23
	40	-9	-13	12	-17	-7	5	-12	-44	-56	-35
	40	-2	-8	13	-17	-11	-4	-21	-38	-55	-35
	41	-3	-10	2	-21	-11	-6	-31	-46	-56	-43
	41	1	-16	9	-12	0	-5	-43	-41	-72	-53
	41	-1	-6	12	-3	-17	-2	-37	-61	-72	-50
	41	-7	-12	8	-19	-23	-5	-46	-66	-86	-60
	41	-2	-10	28	-11	-20	-2	-55	-64	-91	-79
	41	-2	-7	19	-8	-15	-8	-48	-41	-95	-76
	42	2	-14	9	-12	-16	-24	-55	-68	-96	-90
	42	4	-8	27	-10	-19	-14	-57	-50	-107	-75
	42	5	-8	18	3	-20	-13	-52	-59	-103	-92
	42	0	-5	13	-8	-25	-23	-43	-50	-112	-90
	42	5	-5	37	-10	-18	-14	-53	-65	-127	-106
	42	9	0	24	-2	-16	-16	-52	-81	-119	-106
	43	8	-4	25	-9	-26	-15	-73	-57	-134	-106
	43	12	-2	25	-10	-26	-6	-52	-92	-124	-101
	43	15	1	29	-4	-26	-18	-68	-60	-134	-104
	43	11	-1	19	-4	-22	-21	-44	-66	-120	-116
	43	13	2	33	-4	-21	-21	-49	-81	-144	-135
	43	22	0	28	3	-20	-20	-55	-67	-140	-123
	44	14	0	26	-12	-32	-25	-55	-85	-147	-119
	44	17	5	32	1	-26	-7	-49	-90	-143	-137
	44	28	11	37	9	-24	-23	-54	-63	-141	-142
	44	24	0	16	-2	-26	-21	-63	-67	-140	-140
	44	27	5	30	0	-22	-14	-58	-85	-139	-142
	44	30	12	31	7	-24	-19	-71	-68	-143	-133
	45	26	-1	25	-1	-38	-27	-73	-64	-146	-142
	45	30	3	31	3	-32	-17	-80	-54	-151	-141
	45	30	9	26	11	-28	-23	-69	-57	-145	-126
	45	26	7	27	-5	-30	-23	-67	-68	-148	-143
	45	29	9	38	11	-17	-14	-67	-63	-143	-146
	45	32	9	33	10	-28	-18	-64	-57	-142	-130
	46	31	9	31	5	-33	-20	-58	-63	-136	-128
	46	26	5	49	7	-32	-22	-66	-52	-146	-128
	46	41	14	34	20	-23	-6	-64	-43	-140	-130
	46	34	7	32	11	-32	-20	-60	-27	-137	-120
	46	34	10	43	18	-28	-18	-45	-47	-136	-118
	46	38	16	31	21	-22	-18	-45	-39	-138	-108
	47	27	7	33	3	-33	-18	-33	-30	-136	-118
	47	38	8	36	20	-18	-9	-59	-16	-128	-113
	47	43	16	35	21	-22	-6	-39	-13	-126	-93
	47	40	13	42	14	-23	-12	-26	-21	-112	-111
	47	41	10	42	21	-20	-14	-26	-28	-111	-108
	47	43	12	34	21	-24	-14	-17	0	-115	-90
	48	43	13	34	8	-24	-16	-17	-4	-106	-87
	48	42	6	42	11	-21	-11	-10	-3	-105	-95
	48	42	9	41	29	-21	-4	-11	3	-99	-65
	48	43	14	31	22	-20	-20	-9	10	-99	-87
	48	43	16	36	21	-18	-12	-3	7	-88	-84
	48	46	13	38	22	-13	-21	10	35	-85	-43
	49	37	12	32	9	-19	-19	14	16	-61	-44
	49	45	9	40	20	-14	-8	-1	17	-56	-24
	49	44	11	40	27	-18	-7	1	29	-30	-30
	49	44	19	22	17	-22	-15	3	24	-21	-20
	49	47	10	44	32	-19	-5	21	37	26	34
	49	51	25	22	33	-14	-7	21	50	43	41
	50	40	12	32	13	-16	-15	52	57	42	54
	50	44	15	32	15	-25	0	34	54	57	73
	50	50	15	39	35	-7	3	47	72	70	87
	50	44	15	30	18	-14	-6	45	64	84	84
	50	48	11	46	30	-10	-4	50	58	81	97
	50	50	16	25	26	-2	9	70	93	95	97
	51	48	14	28	20	-16	0	77	107	114	114
	51	48	11	35	24	-9	9	76	87	127	113
	51	55	16	35	25	-10	12	94	125	121	117
	51	50	20	30	15	-16	12	78	108	117	102
	51	45	7	25	20	-4	10	94	102	118	124
	51	53	12	16	19	6	9	86	115	122	143
	52	50	15	28	12	3	10	98	120	145	139
	52	51	8	23	38	1	22	98	123	140	121
	52	53	17	19	34	2	18	128	151	136	139
	52	46	12	15	19	0	12	121	146	148	143
	52	47	8	27	21	3	35	129	139	132	143
	52	49	13	22	25	12	25	118	159	153	155
	53	53	8	12	22	6	15	124	159	156	160
	53	50	13	17	20	8	26	137	143	142	142
	53	48	18	27	15	11	17	123	159	139	181
	53	51	17	15	17	1	15	146	158	155	169
	53	43	13	21	17	7	25	147	163	140	140
	53	56	14	25	16	14	27	146	170	152	160
	54	44	10	3	12	8	18	137	185	137	159
	54	51	10	24	10	16	30	116	149	137	147
	54	42	19	16	8	12	29	145	198	134	171
	54	48	8	2	9	12	27	144	172	132	161
	54	54	13	13	20	11	31	145	171	124	175
	54	44	15	2	8	6	26	132	190	131	169
	55	42	12	6	6	4	32	163	186	125	165
	55	47	10	10	2	23	34	169	185	121	171
	55	46	12	9	12	18	38	175	189	119	169
	55	35	11	5	5	17	33	146	186	126	174
	55	38	8	18	4	15	33	157	173	110	174
	55	42	16	11	11	15	36	164	206	115	187
	56	33	11	-2	-2	12	28	158	203	107	152
	56	41	5	10	4	23	36	156	185	106	168
	56	36	13	8	10	9	31	162	184	105	180
	56	39	10	4	-20	9	26	162	181	111	174
	56	40	8	3	-2	16	31	173	177	98	183
	56	37	11	1	11	24	37	166	205	96	176
	57	32	8	6	-13	15	29	167	187	96	168
	57	27	15	4	-6	23	25	163	180	94	167
	57	32	14	-4	5	17	26	141	180	94	179
	57	33	8	-6	-8	7	16	163	174	90	177
	57	34	11	9	-5	13	26	150	177	80	164
	57	28	15	1	-6	21	23	177	200	81	177
	58	28	8	-12	-7	11	18	160	184	94	180
	58	33	9	4	-2	15	21	173	183	74	167
	58	27	12	2	-3	21	16	158	192	76	184
	58	28	7	0	-10	9	14	153	175	86	171
	58	40	15	-4	4	14	20	148	160	56	151
	58	30	19	-3	10	23	13	156	177	57	159
	59	31	12	-6	-7	17	11	175	178	53	148
	59	30	10	-2	-3	19	12	156	172	39	140
	59	29	15	-9	3	6	20	177	183	46	125
	59	27	7	-6	-6	11	15	169	157	42	144
	59	31	5	-7	-1	17	15	183	159	15	113
	59	24	7	5	2	20	16	166	165	21	109
	60	24	7	-18	-13	13	12	150	163	25	114
	60	27	4	-5	-10	17	8	139	151	1	109
	60	19	14	1	-1	13	19	141	163	0	122
	60	24	8	-16	-16	4	11	145	163	2	98
	60	23	4	-1	-5	6	9	133	129	-13	104
	60	23	8	-4	-11	20	13	127	160	-8	91
	61	17	10	-6	-14	8	8	128	154	-24	88
	61	23	9	5	-10	10	6	104	128	-15	80
	61	24	16	1	-2	14	1	97	145	-22	66
	61	16	3	-4	-15	6	10	123	151	-23	54
	61	17	8	-5	-5	10	13	128	143	-35	47
	61	24	11	-1	3	11	16	133	138	-29	65
	62	19	12	-4	-14	13	4	120	124	-35	42
	62	19	8	7	-24	14	10	114	110	-44	27
	62	19	8	0	-1	11	10	102	131	-51	49
	62	14	3	-8	-21	9	16	95	101	-46	13
	62	9	4	6	-9	5	16	94	103	-67	28
	62	12	4	3	-10	16	8	84	114	-50	-6
	63	12	12	-8	-18	12	9	90	95	-53	22
	63	14	9	10	-13	20	15	78	97	-58	12
	63	6	12	-3	-17	6	13	65	95	-59	-7
	63	5	4	-9	-21	0	17	60	98	-66	-19
	63	10	8	11	-17	15	8	52	84	-76	-18
	63	13	6	7	-8	5	24	54	85	-64	-5
	64	6	4	-7	-23	12	6	65	92	-81	-34
	64	4	7	24	-7	6	14	88	83	-90	-29
	64	6	11	-2	-5	6	21	67	84	-85	-42
	64	12	10	3	-22	-3	14	72	71	-75	-55
	64	12	1	7	-1	24	19	57	51	-89	-66
	64	-1	9	6	-4	15	12	37	65	-87	-52
	65	2	6	-3	-16	8	15	49	79	-98	-66
	65	1	6	16	-9	22	17	58	72	-102	-79
	65	1	8	1	-7	28	21	42	75	-104	-71
	65	-1	0	6	-18	12	0	72	68	-87	-77
	65	-7	3	12	-7	17	26	72	71	-107	-87
	65	-5	10	15	5	16	16	66	89	-108	-75
	66	-2	4	-7	-10	18	25	67	81	-111	-82
	66	-1	8	8	-9	31	16	68	83	-118	-92
	66	-1	4	2	9	31	24	49	80	-103	-82
	66	-4	4	-2	3	24	11	60	90	-115	-89
	66	-4	4	9	-4	22	24	60	67	-115	-104
	66	-7	7	3	19	31	32	49	100	-126	-93
	67	-6	8	4	12	27	22	46	83	-102	-91
	67	-3	10	23	11	45	19	43	67	-118	-115
	67	-9	13	10	29	41	24	67	90	-113	-94
	67	-12	6	5	0	37	16	104	82	-114	-121
	67	-6	10	12	21	44	23	92	84	-113	-97
	67	-11	20	13	25	47	29	85	95	-120	-86
	68	-14	9	-1	19	46	21	101	95	-101	-80
	68	-11	7	13	35	62	14	64	61	-121	-105
	68	-14	17	22	39	54	34	74	97	-112	-86
	68	-12	1	7	21	49	20	57	93	-107	-104
	68	-12	6	22	22	64	30	65	82	-109	-78
	68	-10	8	17	29	67	22	74	88	-105	-80
	69	-20	9	12	15	63	25	92	96	-92	-86
	69	-21	5	13	32	73	29	80	111	-109	-59
	69	-24	11	11	41	76	29	77	120	-94	-81
	69	-19	4	1	24	67	23	79	104	-83	-81
	69	-22	6	15	37	84	35	94	102	-103	-66
	69	-17	14	12	51	77	32	107	119	-82	-64
	70	-27	2	8	47	71	27	139	126	-84	-73
	70	-27	-1	41	48	104	49	146	105	-79	-66
	70	-27	16	21	64	91	31	133	118	-74	-69
	70	-30	8	14	49	104	36	117	131	-72	-52
	70	-28	6	30	64
	70	-31	16	22	82
	71	-31	10	16	68
	71	-30	11	32	87
	71	-30	12	28	100
	71	-34	9	23	79
	71	-37	9	27	85
	71	-35	9	25	99
	72	-37	10	25	86
	72	-40	13	38	98
	72	-35	19	20	108
	72	-46	10	16	100
	72	-40	12	41	113
	Time	B16-F10 Opn4KO - Control	B16-F10 Opn4KO - Control	B16-F10 Opn4KO - Control	B16-F10 Opn4KO - Control	B16-F10 Opn4KO - Control	B16-F10 Opn4KO - Control	B16-F10 Opn4KO - Control	B16-F10 Opn4KO - Control	B16-F10 Opn4KO - Control	B16-F10 Opn4KO - Control	B16-F10 Opn4KO - Control	B16-F10 Opn4KO - Dexa	B16-F10 Opn4KO - Dexa	B16-F10 Opn4KO - Dexa	B16-F10 Opn4KO - Dexa	B16-F10 Opn4KO - Dexa	B16-F10 Opn4KO - Dexa	B16-F10 Opn4KO - Dexa	B16-F10 Opn4KO - Dexa	B16-F10 Opn4KO - Dexa	B16-F10 Opn4KO - Dexa	B16-F10 Opn4KO - Dexa	B16-F10 Opn4KO - Dexa
	0	0	0	0	0	0	-1	0	-2	0	-2	0	-1	0	-1	-1	0	-2	0	-1	0	-1	-1	5
	0	-1	0	0	0	1	-10	-2	-2	-3	-3	-2	-1	0	-1	0	-1	-10	-5	-3	-1	-2	-2	0
	0	-1	0	0	0	-2	-12	-5	-1	-3	-3	-3	-1	0	-1	0	-3	-11	-13	-4	-2	-1	-2	-2
	1	-1	-1	0	0	-4	-14	-5	-2	-3	-1	-4	0	0	-1	0	-4	-11	-14	-5	-1	-2	-2	-2
	1	-1	-1	0	0	-4	-12	-5	-3	-2	-1	-3	0	1	0	0	-4	-8	-13	-5	-2	-1	-2	-3
	1	-1	-1	0	-1	-4	-11	-5	-2	-2	-1	-2	0	1	0	0	-3	-9	-13	-4	-2	-1	-1	-3
	1	-1	-1	0	-1	-3	-9	-5	-2	-2	0	-3	0	1	0	0	-2	-10	-13	-4	-1	-1	-1	-5
	1	-1	-1	0	-1	-4	-10	-4	1	-2	0	-2	0	1	0	0	-5	-10	-11	-4	-1	-1	0	-4
	1	-1	-2	0	-1	-3	-8	-4	1	0	0	-1	0	1	0	0	-3	-7	-8	-3	-2	-1	-1	-3
	2	-1	-2	0	-1	-3	-5	-4	1	0	0	-1	0	1	0	0	-2	-6	-8	-3	0	0	0	-3
	2	-1	-2	0	-1	-4	-5	-5	0	0	1	0	0	1	0	0	-2	-6	-8	-3	-1	0	1	-2
	2	-1	-2	0	-1	-3	-5	-3	-1	0	1	-2	0	1	0	0	1	-5	-8	-2	0	0	1	-2
	2	-1	-2	0	-1	-4	-4	-3	0	1	1	0	0	1	0	0	-1	-5	-8	-3	0	1	0	-2
	2	-1	-2	0	-1	-3	-3	-2	1	0	2	0	1	1	0	0	0	-1	-5	-1	0	0	1	-3
	2	-1	-2	0	-1	-3	-3	-3	0	1	2	-1	1	1	1	0	-2	-2	-4	-2	-1	1	1	-4
	3	-1	-2	0	-1	-2	-2	-2	2	0	2	0	1	1	1	0	-2	-1	-5	-1	-1	1	2	-3
	3	-1	-2	0	-1	-2	-2	-1	2	-1	2	1	1	1	1	0	-3	-3	-3	0	-1	1	2	-1
	3	-1	-2	0	-1	-1	-1	-2	2	1	2	1	1	1	1	0	-2	-2	-4	-2	2	0	1	-4
	3	-1	-1	0	-1	0	0	-1	2	1	2	0	1	1	1	0	-2	-1	-3	-1	0	2	2	-2
	3	-1	-1	0	-1	0	0	-1	1	1	2	1	1	1	1	1	-1	0	-2	-1	0	2	1	-4
	3	-1	-1	0	-1	-1	0	0	1	1	2	0	1	1	1	0	-1	1	-1	1	1	0	1	-4
	4	-1	-1	0	-1	-1	-1	-2	2	0	2	1	1	1	1	1	-1	2	0	-1	0	2	2	-2
	4	0	-1	0	-1	-2	0	-1	2	1	1	1	1	1	1	1	-1	1	-2	1	0	2	1	-3
	4	0	-1	0	-1	0	2	0	3	0	2	0	1	1	1	1	-1	3	-1	0	1	1	1	-1
	4	0	-1	0	-1	-1	0	0	1	1	1	0	1	1	1	1	0	1	1	0	1	1	1	-1
	4	0	-1	0	-1	1	2	-1	2	1	2	1	1	1	1	1	-1	3	-2	1	0	1	1	-3
	4	0	-1	0	-1	0	-1	0	1	1	3	1	1	1	1	0	-1	0	1	1	0	1	1	-3
	5	0	-1	0	-1	0	1	1	3	0	2	1	1	1	1	0	0	2	1	1	1	2	1	-3
	5	0	-1	0	-1	-1	1	-1	2	0	2	1	1	1	1	1	0	2	1	2	1	1	2	-2
	5	0	-1	0	-1	-1	1	1	2	1	1	2	1	1	1	1	0	5	1	1	1	0	1	-2
	5	0	-1	0	-1	0	3	1	3	0	2	1	1	1	1	0	0	3	0	1	1	1	1	-3
	5	0	-1	0	-1	0	2	0	2	1	1	1	1	1	1	1	1	3	3	1	-1	1	1	-1
	5	0	0	0	0	1	3	0	1	0	1	1	1	1	1	0	1	5	2	2	0	1	1	-2
	6	0	0	0	0	0	2	1	3	0	2	0	1	1	1	0	0	3	3	1	1	1	1	-2
	6	0	0	0	0	1	3	1	1	1	1	0	1	1	1	1	-1	4	3	1	1	0	2	-2
	6	0	0	0	0	1	3	0	0	0	2	1	1	1	1	0	-1	2	3	2	0	2	0	-3
	6	0	0	0	0	0	5	0	2	1	3	0	1	1	1	1	2	5	2	2	1	1	1	-3
	6	0	0	0	0	0	1	0	4	1	2	1	1	1	1	0	0	3	2	2	0	0	1	-2
	6	0	0	0	0	1	3	1	1	0	1	0	1	1	1	0	0	5	2	1	1	0	1	-1
	7	0	0	0	0	1	1	1	2	0	3	0	0	1	1	0	0	4	2	2	1	1	1	-1
	7	0	0	0	0	1	1	1	1	-1	0	1	1	1	1	0	0	4	1	0	2	2	1	0
	7	0	-1	0	0	0	5	0	1	1	1	0	1	1	1	0	1	5	1	1	2	1	1	-2
	7	0	0	0	0	1	4	2	2	0	1	0	1	1	1	0	1	4	1	3	1	0	2	-1
	7	0	0	0	0	0	4	2	2	0	1	2	0	1	0	0	0	1	0	2	1	2	2	-1
	7	0	0	0	0	1	2	0	1	0	1	0	0	1	1	0	2	3	2	2	1	1	1	-1
	8	0	-1	0	0	0	4	1	2	0	2	1	0	0	1	0	0	3	4	2	0	1	1	-2
	8	0	-1	0	0	2	3	0	1	2	1	1	0	0	1	0	2	4	3	1	1	1	1	-1
	8	0	-1	0	0	1	4	2	1	1	1	1	0	0	0	0	0	3	1	2	0	0	1	-3
	8	0	-1	0	0	1	2	1	2	1	2	1	0	0	1	0	1	4	3	2	0	0	0	-3
	8	0	-1	0	0	0	0	1	0	0	2	0	0	0	0	0	1	3	4	0	1	1	0	0
	8	0	-1	0	0	0	4	2	1	1	1	0	0	0	0	0	0	1	3	2	0	1	1	-2
	9	0	-1	0	0	1	3	0	2	0	1	1	0	0	0	0	0	6	1	1	0	1	3	0
	9	0	-1	0	0	2	2	2	1	0	2	0	0	0	0	0	0	2	3	2	-1	0	1	-1
	9	0	-1	0	0	1	2	1	1	1	0	1	0	0	0	0	-1	2	3	1	-1	0	1	-2
	9	0	-1	0	0	0	4	1	1	0	1	0	0	0	0	0	0	2	0	1	1	2	1	-1
	9	0	-1	0	0	1	3	0	2	0	2	0	0	0	0	0	0	4	3	1	1	1	0	-2
	9	0	-1	0	0	1	1	1	1	1	0	0	0	0	0	0	-1	4	2	1	1	0	0	-2
	10	0	-1	0	0	1	3	1	1	1	1	1	0	0	0	0	1	2	2	2	1	0	0	0
	10	0	-1	0	0	1	2	1	0	0	2	0	0	0	0	0	-1	2	2	0	0	1	0	-1
	10	0	-1	0	0	0	3	0	0	1	0	-1	0	0	0	0	-1	1	3	2	0	1	2	-2
	10	0	-1	0	0	0	0	-1	1	0	2	1	0	0	0	0	1	3	1	1	0	1	1	0
	10	0	-1	0	0	0	3	2	1	-1	0	0	0	0	0	0	-1	3	5	1	0	1	-1	-2
	10	0	-1	0	0	1	2	2	1	1	0	0	0	0	0	0	1	3	1	0	-1	-1	1	-2
	11	0	-1	0	0	0	3	1	0	1	1	0	0	0	0	0	1	2	-1	1	-1	0	0	-1
	11	0	-1	0	0	0	3	1	2	0	0	0	0	0	0	0	0	2	1	1	-1	0	1	-1
	11	0	0	0	0	1	1	1	0	0	1	1	0	0	0	0	0	1	2	0	0	0	0	0
	11	0	0	0	0	0	1	2	0	1	0	1	0	0	0	0	0	3	1	-1	1	0	0	-1
	11	0	0	0	0	0	2	1	-1	0	0	1	0	0	0	0	1	3	2	2	0	0	1	-1
	11	0	0	0	0	1	3	1	1	0	0	1	0	0	0	0	2	2	2	1	0	0	0	-1
	12	0	0	0	0	0	0	1	1	0	-1	0	0	0	0	0	0	3	3	0	0	0	0	-1
	12	0	0	0	0	0	2	1	0	0	0	-1	0	0	0	0	0	3	3	0	-1	0	1	0
	12	0	0	0	0	0	0	1	1	0	-1	0	0	0	0	0	-1	1	2	1	0	0	0	-1
	12	0	0	0	0	2	0	2	0	0	-1	0	0	0	0	0	1	2	2	2	1	0	0	-2
	12	0	0	0	0	1	2	1	-1	0	-1	0	0	0	0	0	1	2	2	1	1	0	0	-1
	12	0	0	0	0	1	1	2	0	1	-1	-1	0	0	0	0	0	2	2	0	0	0	1	0
	13	0	0	0	0	2	4	0	1	0	0	0	0	0	0	0	1	3	1	0	0	-2	0	0
	13	0	0	0	0	0	3	1	0	1	-1	0	0	0	0	0	1	1	2	0	1	-1	0	-1
	13	0	0	0	0	1	2	0	1	-1	1	0	0	0	0	0	0	-1	1	0	-1	1	-1	0
	13	0	0	0	0	0	0	0	0	-1	1	1	0	0	0	0	0	-1	1	1	1	-1	1	-2
	13	0	0	0	0	2	2	1	0	0	0	1	0	0	0	0	0	1	1	1	-1	0	0	-1
	13	0	0	0	0	1	2	1	1	0	0	1	0	0	0	0	1	0	2	-1	0	0	0	0
	14	0	0	0	0	0	0	1	1	0	-1	0	0	0	0	0	0	1	1	0	-1	1	1	-1
	14	0	0	0	0	1	-1	-1	0	0	-1	-1	0	0	0	0	1	-1	-1	0	-1	0	0	-1
	14	0	0	0	0	0	0	1	0	-2	0	0	0	0	0	0	0	1	0	1	2	-1	-1	-1
	14	0	0	0	0	0	2	0	-1	-1	-1	0	0	0	0	0	0	-1	-2	-1	-1	-1	-1	-1
	14	0	0	0	0	0	1	2	1	-1	0	0	0	0	0	0	-1	0	0	1	-2	0	1	-1
	14	0	0	0	0	1	2	1	-1	-2	-1	0	0	0	0	0	0	-2	1	0	0	1	0	0
	15	0	0	0	0	-1	1	1	0	1	0	0	0	0	0	0	-1	-2	2	-1	1	1	1	-1
	15	0	0	0	0	0	0	0	-1	-1	0	0	0	0	0	0	-1	0	0	0	-1	1	0	-1
	15	0	0	0	0	-1	1	0	0	1	1	-1	0	0	0	0	0	0	-1	1	0	0	-1	-1
	15	0	0	0	0	0	1	0	0	0	0	0	0	0	0	0	0	1	1	-1	0	0	-1	0
	15	0	0	0	0	-1	-1	2	-1	0	-1	1	0	0	0	0	0	0	0	-2	0	0	0	0
	15	0	0	0	0	-1	1	0	-1	0	-1	0	0	0	0	0	-1	0	1	0	-1	0	0	1
	16	0	0	0	0	-1	1	1	0	-1	0	0	0	0	0	0	0	-1	1	-1	-1	1	-1	-1
	16	0	0	0	0	1	-1	0	1	0	0	-2	0	0	0	0	-1	2	1	1	0	0	0	1
	16	0	0	0	0	0	0	-2	0	0	0	0	0	0	0	0	-1	-1	-1	-1	0	0	0	0
	16	0	0	0	0	0	0	0	-1	-1	1	1	0	0	0	0	0	0	0	-1	0	0	-1	-1
	16	0	0	-1	0	0	-1	0	0	0	1	0	0	0	0	0	1	-1	1	1	0	0	0	0
	16	0	0	-1	0	0	2	-2	0	0	-1	0	0	0	0	0	0	0	1	0	-1	0	0	-1
	17	0	0	-1	0	0	1	0	0	0	0	-1	0	0	0	0	0	0	-1	-1	0	0	1	-2
	17	0	0	-1	0	0	0	0	1	0	0	0	0	0	0	0	0	0	0	-1	-1	-1	0	0
	17	0	0	-1	0	0	0	-1	1	-1	1	0	0	0	0	0	0	-1	-2	-2	0	0	0	1
	17	0	0	0	0	0	-2	1	0	0	0	0	0	0	0	0	0	0	-2	-1	0	0	0	-1
	17	0	0	-1	0	1	-1	0	0	0	0	-1	0	0	0	0	0	0	0	0	1	-1	-1	-1
	17	0	0	0	0	0	-2	0	0	-1	0	-1	0	0	0	0	0	-1	0	0	-1	0	0	-1
	18	0	0	-1	0	0	0	0	-1	0	0	-1	0	0	0	0	-1	0	1	-1	1	0	-1	-1
	18	0	0	-1	0	0	0	0	-2	-1	1	0	0	0	0	0	0	-1	0	1	1	-1	-1	-1
	18	0	0	-1	0	-1	-1	0	0	0	0	0	0	0	0	0	0	1	-2	0	1	0	0	0
	18	0	0	-1	0	0	0	-1	-1	1	-1	0	0	0	0	0	0	-1	1	1	-1	1	0	-2
	18	0	0	-1	0	-1	1	1	0	1	1	0	0	0	0	0	-1	-1	-2	0	1	0	1	0
	18	0	0	0	0	-1	-1	1	0	1	1	0	0	0	0	0	0	-3	1	0	1	0	-1	-1
	19	0	0	-1	0	-1	-2	-2	-1	0	1	-1	0	0	0	0	-1	-2	0	0	-1	0	0	-1
	19	0	0	0	0	0	-3	-1	0	0	0	1	0	0	0	0	0	0	0	0	1	-1	0	0
	19	0	0	-1	0	0	0	0	0	0	0	0	0	0	0	0	0	-1	-2	-2	0	0	-1	0
	19	0	0	-1	0	0	0	-1	-2	0	0	0	0	0	0	0	-1	1	0	0	0	0	0	0
	19	0	0	0	0	-1	1	-1	1	0	-1	1	0	0	0	0	-1	-2	0	0	0	1	0	0
	19	0	0	-1	0	0	0	-1	1	0	-2	0	0	0	0	0	-2	-2	1	1	0	0	0	-1
	20	0	0	-1	0	0	0	0	1	0	0	1	0	-1	0	0	0	1	0	-1	-1	1	-1	-1
	20	0	0	0	0	-1	-1	-1	-1	0	0	0	0	0	0	0	0	-1	0	-1	0	0	0	0
	20	0	0	0	0	-1	0	0	1	-1	0	0	0	0	0	0	0	0	-1	0	-1	0	-2	-1
	20	0	0	0	0	0	-1	0	1	1	-1	-1	0	0	0	0	-1	-1	0	0	0	-1	-1	-1
	20	0	0	-1	0	-2	0	-1	0	0	1	0	0	-1	0	0	1	0	-1	0	0	1	0	0
	20	0	0	0	0	1	0	-1	1	1	1	0	0	-1	0	0	1	-2	1	-2	-1	0	0	0
	21	0	0	0	0	0	-1	-1	-1	0	0	0	0	0	0	0	0	1	0	-1	0	0	0	-1
	21	0	0	0	0	-1	0	-2	1	0	1	0	0	-1	0	0	-1	0	0	-1	1	0	-1	-1
	21	0	0	0	0	-2	-1	0	1	0	0	1	0	-1	0	0	-1	0	-1	0	-1	-1	0	0
	21	0	0	0	0	0	-2	-1	0	1	0	0	-1	0	0	0	-1	-1	-1	0	1	0	-1	0
	21	0	0	0	0	-1	-3	-1	0	-1	0	0	0	-1	0	0	0	-1	0	-2	0	1	0	0
	21	0	0	0	0	-1	-1	-2	0	-1	-1	0	-1	0	0	0	-1	0	-1	0	0	-1	1	0
	22	0	0	0	0	0	-2	-1	-1	-1	0	0	-1	0	0	0	-1	1	-2	0	-1	1	-1	0
	22	0	0	0	0	-1	-1	-1	-1	-1	-1	-1	-1	0	0	0	0	-1	-2	0	1	1	0	-1
	22	0	0	0	0	-1	-1	0	-1	0	0	-1	-1	0	0	0	0	-1	0	-1	0	-2	0	-1
	22	0	0	0	-1	-1	0	-1	0	-1	1	-1	-1	0	0	0	-1	-4	-1	-1	0	0	-1	0
	22	0	0	0	0	-1	-3	0	-2	-1	-1	-1	-1	0	0	0	0	-2	0	-1	0	0	0	0
	22	0	0	0	0	0	2	-1	-1	1	0	-1	0	0	0	0	-1	-1	-1	0	-1	-1	-1	0
	23	-1	0	0	0	0	0	-1	-1	-1	0	2	0	0	0	0	-3	-1	-1	0	0	0	1	-1
	23	-1	0	0	0	0	-1	-1	-1	0	-1	0	0	0	0	0	0	-1	-3	-1	0	-1	-1	0
	23	-1	0	0	0	0	0	0	1	-1	-1	-1	0	0	0	0	-2	-2	-2	-1	-1	1	-1	-1
	23	-1	0	0	0	1	-1	-3	1	1	-1	-1	0	0	0	0	-1	-3	-3	-1	0	0	-2	0
	23	-1	0	0	0	0	1	-1	0	0	-1	0	0	0	0	0	0	-2	-2	-2	-1	-1	0	0
	23	-1	0	0	0	-1	-3	-1	-1	0	0	-2	0	0	0	0	-2	-1	-1	-1	-1	-1	0	-2
	24	-1	0	0	0	-1	-1	0	0	-1	0	0	0	0	0	0	0	-1	-2	1	1	-1	0	-1
	24	-1	0	0	0	-2	0	-1	-1	-1	0	0	0	0	0	0	-1	0	0	-1	0	0	-1	0
	24	-1	-1	0	0	0	-2	-2	0	0	0	0	0	0	0	0	-1	-2	2	0	-1	-1	0	-1
	24	0	0	0	0	1	-1	-1	0	-1	0	1	0	0	0	0	0	2	-1	-1	0	-1	0	-1
	24	-1	0	0	0	-2	1	-2	-1	0	0	-1	0	0	0	0	-1	-1	-1	0	0	-1	0	1
	24	-1	0	0	0	0	1	0	-1	0	0	1	0	0	0	0	0	0	-3	-1	-1	0	0	0
	25	-1	0	0	0	-1	-2	0	-1	0	0	-1	0	0	0	0	-1	0	1	0	0	-1	0	-2
	25	-1	0	0	0	-1	0	-1	-3	1	-1	0	0	0	0	0	0	-2	1	0	0	0	-1	1
	25	0	0	0	0	0	0	0	-1	1	1	-1	0	0	0	0	-1	0	-2	0	0	-1	-1	-1
	25	0	0	0	0	1	0	0	0	-1	0	-1	0	0	0	0	1	0	-1	-1	1	0	0	1
	25	0	0	0	0	1	-1	0	0	1	0	1	0	0	0	0	0	0	0	0	1	1	0	0
	25	0	0	0	0	-1	-2	0	-1	0	1	0	0	0	0	0	2	-1	0	-1	0	1	-1	0
	26	0	0	0	0	1	1	-1	-1	1	-1	0	1	0	0	0	0	-1	1	0	-1	1	0	0
	26	0	0	0	0	0	1	0	0	-1	0	0	1	0	0	0	0	0	1	1	0	1	0	0
	26	0	0	0	0	0	-1	1	1	1	-1	0	1	0	0	0	0	0	-2	-1	0	1	0	1
	26	0	0	0	0	0	0	1	-1	0	0	0	1	0	0	0	0	-1	-1	-1	0	0	1	0
	26	0	0	0	0	0	1	1	-1	0	1	1	0	0	0	0	1	0	0	0	0	0	0	0
	26	0	0	0	0	-1	0	0	0	0	0	-1	0	0	0	0	1	-1	0	0	0	0	0	0
	27	0	0	0	0	2	0	0	0	0	1	0	1	0	0	0	0	2	-1	0	1	0	0	-1
	27	0	0	0	0	0	0	1	1	0	0	0	0	0	0	0	0	1	0	0	1	1	1	-1
	27	0	0	0	0	1	0	0	0	0	1	0	1	0	0	0	1	1	0	-1	0	2	0	0
	27	0	0	0	0	0	1	2	1	0	0	0	1	0	0	0	2	0	2	0	0	1	1	0
	27	0	0	0	0	0	0	0	0	2	-1	0	0	0	0	0	1	0	1	0	-1	-1	1	1
	27	0	0	0	0	-1	0	0	1	0	0	1	0	0	0	0	0	0	0	1	1	1	1	1
	28	1	0	0	0	1	0	0	0	1	0	-1	0	0	0	0	1	1	0	1	0	-1	1	0
	28	1	0	0	0	-1	-1	0	1	1	0	0	0	0	0	0	1	0	1	1	1	0	1	1
	28	1	0	0	0	0	0	0	2	0	0	0	0	0	0	0	0	0	2	1	-1	0	0	0
	28	1	0	0	0	1	0	1	-1	0	1	0	0	0	0	0	0	1	1	1	0	1	1	1
	28	1	0	0	0	1	1	0	2	0	0	1	0	0	0	0	1	2	0	0	1	0	0	2
	28	1	0	0	0	0	2	2	-1	-1	0	-1	0	0	0	0	2	1	-1	0	1	0	0	1
	29	1	0	0	0	0	0	1	-1	0	-1	0	0	0	0	0	0	0	0	0	0	0	0	1
	29	1	0	0	0	2	1	1	1	1	1	1	0	0	0	0	1	1	1	1	0	-1	-1	0
	29	1	0	0	0	2	0	0	0	1	1	0	0	0	0	0	0	0	4	1	0	0	0	1
	29	1	0	0	0	2	1	0	1	1	0	0	0	0	0	0	1	3	1	1	-1	0	1	0
	29	1	0	0	0	-1	0	1	1	1	2	0	0	0	0	0	0	1	1	1	1	-1	0	0
	29	1	0	0	0	1	1	0	1	0	0	0	0	0	0	0	0	2	1	1	1	1	0	1
	30	1	0	0	0	1	-1	3	-2	1	0	1	0	0	0	0	1	1	2	0	0	0	0	0
	30	1	0	0	0	1	0	2	0	1	-1	1	0	0	1	0	0	1	1	2	0	-1	1	0
	30	1	0	0	0	0	3	1	0	0	0	1	0	0	0	0	1	1	2	-1	1	1	-1	0
	30	0	0	0	0	2	-1	1	-1	-1	0	1	0	0	0	0	1	1	1	0	0	-1	0	1
	30	0	0	0	0	2	1	1	0	0	-1	0	0	0	0	0	2	2	3	1	0	0	0	-1
	30	0	0	0	0	1	2	0	1	-1	0	-1	0	0	0	0	3	2	2	1	0	-1	0	1
	31	0	0	0	0	0	0	2	0	0	1	0	0	0	0	0	1	2	1	1	-1	0	0	-2
	31	0	0	0	0	-1	2	1	0	0	0	-1	0	0	0	0	1	1	2	1	-1	1	0	-1
	31	0	0	0	0	0	3	2	0	-1	0	0	0	0	0	0	1	3	2	0	0	0	0	-1
	31	0	0	0	0	1	0	2	1	-1	0	0	0	0	0	0	1	1	1	2	1	0	-1	0
	31	0	0	0	0	-1	1	0	0	1	0	0	0	0	0	0	1	0	2	1	0	0	0	-2
	31	0	0	0	0	1	2	1	0	1	-1	-2	0	0	0	0	2	3	1	2	0	-1	-1	0
	32	1	0	0	0	1	4	-1	-1	0	2	-1	0	0	0	0	1	2	3	1	0	1	0	-1
	32	1	0	0	0	2	1	2	0	1	-1	1	0	0	0	0	2	0	0	1	0	0	0	-1
	32	1	0	0	0	2	0	1	1	0	0	0	0	0	0	0	2	1	0	1	-1	0	-1	1
	32	1	0	0	0	-1	3	1	1	0	1	-1	0	0	0	0	2	2	3	2	0	0	1	-1
	32	1	0	0	0	2	2	1	-1	-1	0	-1	0	0	0	0	1	1	2	2	1	0	0	-1
	32	1	0	0	0	1	1	2	0	0	0	-1	0	0	0	0	1	2	2	1	0	-1	-1	0
	33	1	0	0	0	-1	2	1	1	0	0	1	0	0	0	0	1	1	2	0	0	0	-1	-1
	33	0	0	0	0	0	1	2	0	-1	0	0	0	0	0	0	1	3	1	2	0	0	-1	0
	33	1	0	0	0	2	0	1	-1	-1	0	0	0	0	0	0	1	3	1	1	-1	-1	0	0
	33	0	0	0	0	0	1	0	-2	0	-1	1	0	0	0	0	2	1	0	1	-1	0	-1	0
	33	0	0	0	0	1	2	0	0	0	0	0	0	0	0	0	1	0	2	2	0	1	0	0
	33	0	0	0	0	2	2	1	0	-1	0	0	0	0	0	0	1	2	3	-1	0	0	0	0
	34	0	0	0	0	2	1	1	-1	-1	1	0	0	0	0	0	1	1	3	0	1	0	-1	-1
	34	0	0	0	0	1	2	-1	0	0	1	0	0	0	0	0	0	2	0	0	0	0	0	0
	34	0	0	0	0	1	3	-1	0	0	0	0	0	0	0	0	1	3	0	1	0	-1	0	-2
	34	0	0	0	0	2	0	1	1	0	1	0	0	0	0	0	1	1	1	0	-1	0	-1	0
	34	0	0	0	0	1	0	1	0	0	0	0	0	0	0	0	0	-1	2	0	0	0	-1	0
	34	0	0	0	0	2	0	0	0	0	0	1	0	0	0	0	0	0	2	1	0	-1	0	0
	35	0	0	0	0	1	1	1	1	0	-1	0	0	0	0	0	0	1	-1	0	0	-1	0	1
	35	0	0	0	0	-1	2	1	2	0	1	-1	0	0	0	0	-1	0	2	0	0	0	-1	1
	35	0	0	0	0	0	-1	1	-1	0	0	0	0	0	0	0	0	2	0	2	0	-1	0	0
	35	0	0	0	0	-1	1	1	0	1	0	-1	0	0	0	0	1	2	1	0	1	0	1	1
	35	0	0	0	0	1	-1	0	0	-1	0	-1	0	0	0	0	1	0	-1	2	0	-1	0	-1
	35	0	0	0	0	1	0	0	0	1	1	1	0	0	0	0	-1	-1	0	-1	-1	-1	0	1
	36	0	0	0	0	0	0	1	-1	0	-1	0	0	0	0	0	1	0	0	0	1	-1	0	0
	36	0	0	0	0	0	0	0	0	0	1	0	0	0	0	0	1	-1	0	0	0	1	1	0
	36	0	0	0	0	-1	-2	1	1	0	0	-1	0	0	0	0	0	2	0	0	-1	-1	-1	0
	36	0	0	0	0	-1	-1	-1	-1	0	-1	-1	0	0	0	0	1	0	-2	1	0	0	0	1
	36	0	0	0	0	1	-2	1	0	0	1	0	0	0	0	0	0	-1	0	0	-1	-1	1	-2
	36	0	0	0	0	1	-1	0	-1	0	-1	0	0	-1	0	0	-1	0	-3	1	0	0	0	1
	37	0	0	0	0	0	0	0	0	0	0	-1	0	0	0	0	0	0	2	0	0	-1	0	0
	37	0	0	0	0	0	0	-1	0	1	-1	1	0	0	0	0	-1	-1	-2	-1	0	0	0	1
	37	0	0	0	0	0	-1	0	1	0	-1	0	0	0	0	0	0	0	-1	2	0	-1	-1	0
	37	0	0	0	0	0	-2	0	-1	0	0	0	0	0	0	0	0	0	-4	0	0	0	0	0
	37	0	0	0	0	0	-1	0	-1	0	0	0	0	0	0	0	-1	0	-2	0	-1	1	0	0
	37	0	0	0	0	-1	0	0	1	0	1	0	0	0	0	0	-1	-1	1	-1	-1	1	-1	-1
	38	0	0	0	0	-1	-1	-2	0	-1	-1	0	0	0	0	0	0	0	0	0	-1	0	0	1
	38	0	0	0	0	-1	0	0	1	0	0	0	0	0	0	0	0	-1	-1	0	0	0	0	-1
	38	0	0	0	0	-1	0	1	0	0	0	1	0	0	0	0	1	-2	1	0	0	0	0	0
	38	0	0	0	0	0	1	-1	-1	1	0	0	0	0	0	0	1	-1	-1	-1	0	0	1	-1
	38	0	0	0	0	-1	-1	-1	0	0	0	1	0	0	0	0	0	-2	0	0	0	0	1	-1
	38	0	0	0	0	0	-2	-1	-1	0	-1	0	0	0	0	0	0	-1	0	-1	1	1	1	0
	39	0	0	0	0	1	-1	0	0	0	1	1	0	0	0	0	-2	-1	-1	1	2	-1	0	0
	39	0	0	0	0	-1	0	0	-1	0	-1	0	0	0	0	0	-1	1	-2	0	-1	1	1	1
	39	0	0	0	0	-1	-2	-1	-1	0	0	0	0	0	0	0	1	-1	1	1	-1	0	0	0
	39	0	0	0	0	0	-2	0	1	0	1	-1	0	0	0	0	0	-1	0	1	-1	1	-1	-1
	39	0	0	0	0	-1	1	-1	0	0	-1	0	0	0	0	0	1	-1	-2	0	1	0	0	0
	39	0	0	0	0	0	-1	-1	1	0	0	0	0	0	0	0	-2	1	-1	0	0	1	0	1
	40	0	0	0	0	0	-2	0	0	0	0	-1	0	0	0	0	0	1	0	-1	0	-1	0	1
	40	0	0	0	0	0	1	0	-1	0	1	0	0	0	0	0	0	-1	-2	0	0	-1	-1	0
	40	0	0	0	0	0	0	-1	-1	0	-1	1	0	0	0	0	0	0	-1	0	0	1	0	-1
	40	0	0	0	0	1	1	0	-1	-1	1	0	0	0	0	0	0	-2	1	-1	0	0	-1	1
	40	0	0	0	0	0	0	0	0	0	1	0	0	0	0	0	-1	1	0	1	-1	0	3	0
	40	0	0	0	0	0	1	0	0	1	0	-1	0	0	0	0	-1	0	0	-1	-1	-1	0	-1
	41	0	0	0	0	-1	-1	-1	0	0	0	1	0	0	0	0	-2	-1	-3	0	1	1	0	0
	41	0	0	0	0	0	1	0	1	0	0	0	0	0	0	0	-2	0	-2	0	1	1	0	0
	41	0	0	0	0	0	-2	0	0	0	-1	0	0	0	0	0	-1	-1	-1	0	1	1	0	1
	41	0	0	0	0	-2	2	-1	0	0	0	1	0	0	0	0	-1	0	1	1	0	1	0	1
	41	0	0	0	0	-1	0	-1	0	2	0	-1	0	0	0	0	1	2	-1	0	0	0	1	1
	41	0	0	0	0	1	1	-1	1	0	2	1	0	0	0	0	0	-1	0	1	1	-1	1	1
	42	0	0	0	0	0	0	-1	0	0	1	0	0	0	0	0	0	-2	0	0	-1	0	0	-1
	42	0	0	0	0	0	-1	-1	1	1	-1	1	0	0	0	0	0	-2	1	-2	0	0	0	0
	42	0	0	0	0	1	2	0	0	1	0	0	0	0	0	0	-1	1	2	-1	1	0	0	0
	42	0	0	0	0	0	0	-1	0	-1	0	0	0	0	0	0	0	-2	1	-1	-1	0	0	-1
	42	0	0	0	0	0	-1	0	1	1	1	0	0	0	0	0	-1	-1	-1	-1	0	0	0	1
	42	0	0	0	0	-1	-2	0	-1	-1	0	0	0	0	0	0	1	0	-1	-1	0	0	-1	-1
	43	0	0	0	0	0	1	0	0	0	0	1	-1	0	0	0	-1	-2	-2	-1	1	0	0	0
	43	0	0	0	0	0	-1	-1	0	0	0	-1	0	0	0	0	-1	1	0	0	-1	0	-1	0
	43	0	0	0	0	0	-1	-1	0	0	0	0	0	0	0	0	0	0	-4	0	0	0	-2	1
	43	0	0	0	0	0	-1	0	0	0	1	0	0	0	0	0	-1	-2	-1	0	0	0	0	0
	43	0	0	0	0	-1	0	-1	0	1	-1	0	0	0	0	0	-1	-1	1	-1	-1	0	0	1
	43	0	0	0	0	0	-1	0	0	0	0	0	0	0	0	0	-1	1	-1	1	-1	-1	0	1
	44	0	0	0	0	-2	0	0	0	2	1	0	0	0	0	0	-1	1	-2	0	0	1	1	0
	44	0	0	0	0	0	-2	1	1	1	0	0	0	0	0	0	-1	-1	-1	0	0	0	0	0
	44	0	0	0	0	-1	-1	0	0	1	0	0	0	0	0	0	0	-2	-1	-1	0	1	0	-1
	44	0	0	0	0	1	0	0	0	0	0	-1	0	0	0	0	-1	0	1	-1	0	1	0	0
	44	0	0	0	0	0	1	0	1	0	1	0	0	0	0	0	1	0	-2	1	0	1	0	0
	44	0	0	0	0	0	-2	0	1	-1	-1	0	0	0	0	0	0	-1	0	-1	1	0	1	-1
	45	-1	0	0	0	1	0	1	0	0	0	0	0	0	0	0	0	0	-1	-2	1	1	0	0
	45	0	0	0	0	0	1	1	2	0	0	1	0	0	0	0	0	-2	0	0	0	0	0	0
	45	0	0	0	0	-1	0	0	1	0	-1	0	0	0	0	0	1	0	0	-1	0	0	1	0
	45	0	0	0	0	0	-1	-1	-1	-1	0	0	0	0	0	0	-2	0	-1	0	0	0	0	0
	45	0	0	0	0	2	-1	-2	-2	-1	-1	1	0	0	0	0	0	1	0	-1	0	1	1	0
	45	0	0	0	0	-1	-1	0	0	-1	0	0	0	0	0	0	1	1	-2	0	1	-1	0	0
	46	0	0	0	0	-1	0	-1	1	0	1	0	0	0	0	0	-1	0	0	1	1	0	1	-1
	46	0	0	0	0	0	1	0	1	0	-1	1	0	0	0	0	0	-1	2	-1	0	0	0	-1
	46	0	0	0	0	-1	0	-1	-1	0	0	0	0	0	0	0	0	-1	0	-1	0	0	0	0
	46	0	0	0	0	0	-2	0	0	0	-1	0	0	0	0	0	-1	0	1	-1	1	0	1	-1
	46	0	0	0	0	0	0	1	1	0	-2	1	0	0	0	0	0	-2	0	-1	0	0	0	0
	46	0	0	0	0	0	0	-2	-1	1	0	-1	0	0	0	0	-1	-3	-2	-1	1	-1	-1	0
	47	0	0	0	0	-2	2	-1	0	0	1	-1	0	0	0	0	1	-1	-1	1	0	1	0	0
	47	0	0	0	0	-1	1	1	1	0	0	0	0	0	0	0	0	1	-1	1	-2	0	1	0
	47	0	0	0	0	0	1	1	0	1	0	0	0	0	0	0	0	0	0	0	0	0	-2	-1
	47	0	0	0	0	-1	0	1	1	0	0	1	0	0	0	0	0	2	0	-1	0	0	0	0
	47	0	0	0	0	0	0	-1	0	0	0	0	0	0	0	0	-1	-1	-1	1	1	0	-1	0
	47	0	0	0	0	-1	1	-1	0	0	-1	0	0	0	0	0	0	1	-1	0	1	0	0	0
	48	0	0	1	0	0	0	1	0	0	-1	0	0	0	0	0	-1	0	-2	0	-1	0	0	-1
	48	0	0	0	0	-1	0	-1	0	2	1	1	0	0	0	0	1	1	-1	-1	0	0	0	-1
	48	0	0	0	0	0	0	1	1	0	0	0	0	0	0	0	-2	0	0	0	1	-1	1	1
	48	0	0	0	0	0	2	1	1	-1	0	0	0	0	0	0	1	-1	0	0	1	0	0	0
	48	0	0	0	0	1	1	0	-1	0	-1	1	0	0	0	0	1	-1	2	1	1	-1	1	0
	48	0	0	0	0	0	-1	0	0	0	-1	-2	0	0	0	0	0	0	0	0	0	0	2	0
	49	0	0	0	0	1	0	-1	0	1	0	0	0	0	0	0	-1	1	1	-1	-1	-1	-1	2
	49	0	0	0	0	0	0	0	0	0	-1	0	0	0	0	0	1	-3	1	-1	-1	0	1	1
	49	0	0	0	0	1	1	-1	0	1	0	0	0	0	0	0	-2	0	0	-1	-1	0	0	0
	49	0	0	0	0	0	-1	1	0	0	0	0	0	0	0	0	0	-1	2	1	0	0	0	0
	49	0	0	0	0	-1	1	0	-1	-1	1	1	0	0	0	0	0	-1	0	0	0	1	-1	1
	49	0	0	0	0	-2	1	-1	0	0	1	-1	0	0	0	0	-1	0	-2	-1	0	0	1	1
	50	0	0	0	0	1	0	-1	0	1	0	-1	0	0	0	0	0	1	-1	1	0	-1	1	-1
	50	0	0	0	0	-1	-1	-1	1	1	0	1	0	0	0	0	0	2	0	-1	-1	1	0	-1
	50	0	0	0	0	-1	0	1	-1	0	0	0	0	0	0	0	0	0	0	-1	0	0	0	0
	50	0	0	0	0	-1	0	-1	0	0	1	0	0	0	0	0	0	0	2	0	-1	0	-1	0
	50	0	0	0	0	1	-1	0	0	-1	0	0	0	0	0	0	1	0	0	0	-1	1	0	0
	50	0	0	0	0	0	-1	0	1	-1	0	1	1	0	0	0	0	-1	0	0	-1	-1	0	0
	51	0	0	0	0	-1	0	1	0	0	-1	0	0	0	0	0	-2	1	-1	0	0	-1	0	0
	51	0	0	0	0	0	0	0	0	1	1	0	0	0	0	0	-1	-1	0	1	0	-1	0	0
	51	0	0	0	0	-2	0	-2	-1	-1	-1	1	0	0	0	0	0	-1	-1	-1	0	1	-1	0
	51	0	0	0	0	-1	-1	-1	-1	0	0	0	0	0	0	0	0	1	0	-1	0	0	0	0
	51	0	0	0	0	-1	-1	-1	0	0	1	-1	0	0	0	0	-1	2	-1	0	1	0	0	0
	51	0	0	0	0	-1	0	0	0	0	0	-1	0	0	0	0	1	2	0	0	-1	0	0	0
	52	0	0	0	0	-2	-1	1	-1	-1	0	0	0	0	0	0	0	1	1	1	0	0	2	0
	52	0	0	0	0	0	0	1	0	0	-1	0	0	0	0	0	0	0	1	0	0	0	0	1
	52	0	0	0	0	1	-2	1	0	1	-1	0	0	0	0	0	0	1	2	0	0	0	0	0
	52	0	0	0	0	1	1	0	0	-1	1	0	0	0	0	0	-1	-1	-1	-1	0	-1	0	1
	52	0	0	0	0	-1	-1	0	1	-1	0	0	0	0	0	0	0	-1	1	-2	0	0	-1	0
	52	0	0	0	0	-1	1	0	1	0	1	0	0	0	0	0	1	1	1	0	1	0	-1	1
	53	0	0	0	0	1	0	-1	-2	-1	0	1	0	0	0	0	1	0	0	0	1	0	0	1
	53	0	0	0	0	0	1	1	-1	0	1	0	0	0	0	0	1	0	1	1	0	0	1	1
	53	0	0	0	0	0	-1	0	1	-1	0	-1	0	0	0	0	0	1	-1	0	1	-1	0	1
	53	0	0	0	0	1	0	0	0	0	0	-1	0	0	0	0	-1	1	0	-1	1	0	1	1
	53	0	0	0	0	-1	-3	0	1	0	0	-1	0	0	0	0	1	2	0	1	1	0	0	1
	53	0	0	0	0	0	1	1	-1	1	1	0	0	0	0	0	-2	-1	1	0	1	0	0	0
	54	0	0	0	0	0	0	0	0	1	0	0	0	0	0	0	1	-2	-1	1	0	0	1	-1
	54	0	0	0	0	1	1	0	1	1	0	0	0	0	0	0	-1	0	1	1	-1	0	1	1
	54	0	0	0	0	0	0	-1	0	0	1	0	0	0	0	0	0	0	0	0	0	-1	1	-1
	54	0	0	0	0	0	-2	0	0	-1	0	-1	0	0	0	0	0	-1	-1	-2	-1	0	0	-1
	54	0	0	0	0	-1	-3	-1	1	0	1	0	0	0	0	0	0	0	0	0	1	-1	1	0
	54	0	0	0	0	-1	0	-1	0	-1	0	0	0	0	0	0	0	-1	1	0	0	0	0	0
	55	0	0	0	0	-1	0	0	-1	0	-1	-1	0	0	0	0	0	2	1	1	1	0	0	0
	55	0	0	0	0	-1	0	-1	0	0	1	0	0	0	0	0	0	0	-1	0	0	2	1	0
	55	0	0	0	0	-1	1	0	-2	0	0	0	0	0	0	0	0	2	1	-1	0	0	0	1
	55	0	0	0	0	0	-1	1	-1	-1	0	-1	0	0	0	0	0	0	1	-2	0	0	-1	-1
	55	0	0	0	0	0	0	0	0	1	-1	-1	0	0	0	0	-1	1	-1	-1	-1	-1	1	0
	55	0	0	0	0	1	0	0	-1	0	1	-1	0	0	0	0	-1	-1	-2	1	2	0	0	1
	56	0	0	0	0	1	0	0	-1	0	-1	0	0	0	0	0	2	-1	2	0	0	0	0	1
	56	0	0	0	0	-1	0	-1	-1	1	0	-1	0	0	0	0	0	1	1	1	0	0	0	0
	56	0	0	0	0	-1	-2	-1	0	0	0	0	0	0	0	0	0	-2	2	0	-1	0	1	0
	56	0	0	0	0	1	-2	-1	-1	0	0	0	0	0	0	0	0	0	-1	0	0	0	-1	1
	56	1	0	0	0	0	-1	0	0	1	0	0	0	0	0	0	-1	1	1	-1	1	0	1	1
	56	0	0	0	0	0	0	-1	0	0	0	1	0	0	0	0	0	2	0	-1	-1	0	0	0
	57	0	0	0	0	-1	0	-1	0	0	0	0	0	0	0	0	0	-1	-2	0	-2	-1	1	0
	57	0	0	0	0	0	0	0	0	-1	0	0	0	0	0	0	-1	0	0	-1	0	-1	0	-1
	57	0	0	0	0	0	-1	0	1	-1	0	0	0	0	0	0	2	1	1	0	1	-1	-1	0
	57	0	0	0	0	0	-1	0	1	0	0	1	0	0	0	0	0	0	-1	1	0	0	0	1
	57	0	0	0	0	0	-1	0	0	0	1	0	0	0	0	0	0	0	0	1	1	1	0	-1
	57	0	0	0	0	1	-1	2	-1	0	0	0	0	0	0	0	0	1	0	0	-1	-1	0	0
	58	0	0	0	0	0	1	-1	-1	-1	0	-1	0	0	0	0	1	0	-1	0	-1	1	0	0
	58	0	0	0	0	1	1	0	0	-1	0	1	0	0	0	0	0	1	2	1	-1	-1	0	1
	58	0	0	0	0	0	2	0	0	0	0	1	0	0	0	0	1	1	0	-1	0	-1	0	2
	58	0	0	0	0	1	0	1	0	0	-1	-1	0	0	0	0	0	-1	-2	1	0	1	0	1
	58	0	0	0	0	1	2	0	0	0	0	0	0	0	0	0	1	-2	0	0	-1	1	1	-2
	58	0	0	0	0	1	1	0	0	0	0	-1	0	0	0	0	0	-1	-1	0	-1	0	0	0
	59	0	0	0	0	1	-1	2	0	0	1	0	0	0	0	0	1	-1	0	0	0	1	0	-1
	59	0	0	0	0	0	1	1	0	0	0	-1	0	0	0	0	-1	-2	-1	0	0	1	-1	0
	59	0	0	0	0	-1	-1	1	1	1	0	0	0	0	0	0	1	0	0	1	1	-1	-1	-2
	59	0	0	0	0	1	-1	0	0	0	0	1	0	0	0	0	1	1	0	0	0	-1	0	1
	59	0	0	0	0	-1	1	0	-1	1	-1	0	0	0	0	0	0	-1	2	0	-1	-1	-1	0
	59	0	0	0	0	2	0	-1	1	-1	-1	1	0	0	0	0	1	0	1	0	0	0	0	1
	60	0	0	0	0	0	-1	-1	1	1	0	1	0	0	0	0	0	0	-1	-1	0	-1	-1	1
	60	0	0	0	0	0	-1	0	-1	0	0	1	0	0	0	0	0	1	0	1	0	0	1	0
	60	0	0	0	0	0	-1	0	1	0	0	0	0	0	0	0	0	2	0	0	-1	0	0	0
	60	0	0	0	0	1	-1	0	1	0	-1	-1	0	0	0	0	-1	0	1	-1	0	0	0	-2
	60	0	0	0	0	1	1	-1	-1	0	0	0	0	0	0	0	0	0	-1	0	-1	0	0	0
	60	0	0	0	0	-1	1	1	0	0	-1	0	0	0	0	0	2	-1	0	1	0	0	0	1
	61	0	0	0	0	2	0	0	0	0	0	1	0	0	0	0	0	0	1	0	0	-1	0	1
	61	0	0	0	0	0	-1	-1	0	0	-1	0	0	0	0	0	0	-1	0	0	-1	1	0	0
	61	0	0	0	0	-1	-1	0	-2	0	0	0	0	0	0	0	0	0	-1	0	1	0	-1	-1
	61	0	0	0	0	0	1	0	-1	1	-1	-1	0	0	0	0	1	-1	-1	1	0	0	0	0
	61	0	0	0	0	0	1	1	-1	0	0	0	0	0	0	0	-1	-1	-2	0	0	1	0	0
	61	0	0	0	0	-1	0	0	-1	0	1	0	0	0	0	0	0	0	0	0	0	-1	1	1
	62	0	0	0	0	1	0	0	-1	0	-1	1	0	0	0	0	1	-2	-1	1	0	0	0	0
	62	0	0	0	0	-1	1	0	1	0	0	0	0	0	0	0	1	0	0	0	-1	-1	0	-1
	62	0	0	0	0	0	2	0	1	0	0	-1	0	0	0	0	-1	1	-1	0	0	0	0	1
	62	0	0	0	0	0	-1	0	-1	0	0	-1	0	0	0	0	-1	-1	-1	1	0	1	0	0
	62	0	0	0	0	0	-1	0	0	0	1	0	0	0	0	0	-1	1	1	0	-1	0	-1	0
	62	0	0	0	0	0	1	0	1	0	0	0	0	0	0	0	0	0	1	0	0	-1	-1	0
	63	0	0	0	0	0	1	1	1	0	0	0	0	0	0	0	0	1	-1	1	0	-1	1	0
	63	0	0	0	0	0	1	0	1	-1	2	0	0	0	0	0	1	0	0	0	0	-1	0	0
	63	0	0	0	0	2	-1	1	0	-1	0	-1	0	0	0	0	0	-1	0	-1	-1	-2	1	-1
	63	0	0	0	0	0	0	0	1	-1	0	0	0	0	0	0	0	1	-1	-1	0	0	0	0
	63	0	0	0	0	1	0	0	0	0	0	0	0	0	0	0	-1	0	0	0	-1	-1	0	0
	63	0	0	0	0	1	0	0	0	-1	0	1	0	0	0	0	0	2	-1	1	0	0	1	1
	64	0	0	-1	0	0	1	0	0	0	0	1	0	0	0	0	1	0	0	-1	0	0	0	0
	64	0	0	0	0	2	1	-1	0	0	0	2	0	0	0	0	0	1	0	0	1	0	0	0
	64	0	0	0	0	1	1	1	0	-1	-1	0	0	0	0	0	0	0	-1	0	-1	1	0	1
	64	0	0	0	0	2	0	1	-1	0	0	0	0	0	0	0	1	1	1	0	0	1	1	1
	64	0	0	0	0	0	0	0	0	1	1	1	0	0	0	0	2	1	1	1	1	0	0	-1
	64	0	0	0	0	1	2	0	-1	1	0	-1	0	0	0	0	1	0	0	0	0	0	0	0
	65	0	0	0	0	1	1	1	1	0	0	0	0	0	0	0	0	0	2	0	0	0	0	-1
	65	0	0	0	0	-1	1	0	1	0	1	1	0	0	0	0	-1	0	0	1	0	-1	0	0
	65	0	0	0	0	0	-2	0	-1	1	1	1	0	0	0	0	0	2	1	0	0	0	-1	0
	65	0	0	0	0	0	-1	1	0	0	0	0	0	0	0	0	1	-1	-1	0	0	0	0	-1
	65	0	0	0	0	1	2	0	0	-1	-1	0	0	0	0	0	1	2	0	0	1	-1	-1	1
	65	0	0	0	0	-1	1	0	-2	-1	1	1	0	0	0	-1	1	-1	1	2	0	-1	-1	1
	66	0	0	0	0	0	1	0	1	0	0	1	0	0	0	0	1	0	-1	0	0	1	0	1
	66	0	0	0	0	-1	0	0	0	0	0	-1	0	0	0	0	0	0	2	0	1	1	1	0
	66	0	0	0	0	2	-1	1	0	0	0	-1	0	0	0	-1	0	0	-1	1	-1	0	1	1
	66	0	0	0	0	0	-1	-1	0	1	1	-1	0	0	0	-1	-1	0	0	0	0	0	0	0
	66	0	0	0	0	-1	1	1	0	0	2	1	0	0	0	-1	-1	-1	1	0	0	1	-1	0
	66	0	0	0	0	0	3	0	0	0	-1	1	0	0	0	-1	1	-1	2	0	0	0	1	1
	67	0	0	0	0	1	-1	1	0	-1	1	1	0	0	0	-1	0	0	2	-1	1	0	1	0
	67	0	0	0	0	0	0	0	0	-1	1	0	0	-1	0	-1	1	0	0	0	0	-1	0	0
	67	0	0	0	0	1	1	1	0	-1	1	0	0	-1	0	-1	-2	0	0	1	0	-1	1	1
	67	0	0	0	0	0	1	0	-1	0	0	0	0	-1	0	-1	0	1	1	0	0	1	0	1
	67	0	0	0	0	0	1	-1	-1	0	1	1	0	-1	0	-1	0	-1	2	1	1	1	0	0
	67	-1	0	0	0	0	1	1	0	1	0	0	0	-1	0	0	1	1	1	1	1	1	1	1
	68	-1	0	0	0	0	0	0	0	-1	-2	1	0	-1	0	-1	1	2	1	2	0	0	0	0
	68	-1	0	0	0	0	-1	1	0	-1	1	0	0	-1	0	-1	1	-1	1	2	0	0	0	1
	68	-1	0	0	0	1	1	-1	-1	0	1	0	0	0	0	0	0	-1	0	1	1	1	0	0
	68	-1	0	0	0	0	1	1	0	2	1	2	0	-1	0	-1	-1	1	2	0	1	1	0	0
	68	-1	0	0	0	0	2	1	0	0	0	1	0	-1	0	-1	1	1	-1	-1	0	-1	1	1
	68	0	0	0	0	1	0	0	0	-1	0	0	0	-1	0	0	1	-1	1	0	1	0	1	-1
	69	0	0	0	0	-1	0	1	0	1	1	0	0	-1	0	0	0	-1	1	1	2	1	0	1
	69	0	0	0	0	1	-1	-1	0	-1	0	0	0	-1	0	0	1	2	0	0	1	1	0	2
	69	0	0	0	0	0	-1	1	0	0	0	1	0	-1	-1	-1	1	2	-2	1	1	0	1	-1
	69	0	0	0	0	-1	0	0	0	0	1	1	-1	0	-1	0	0	0	1	-1	2	-1	1	1
	69	0	0	0	0	0	1	0	0	0	1	0	0	-1	-1	0	0	-1	-1	-1	1	0	1	1
	69	-1	0	0	0	2	0	0	-1	0	2	0	0	0	-1	0	0	1	0	1	1	1	1	0
	70	0	0	0	0	0	1	1	0	0	0	0	0	0	0	0	1	1	-1	-1	0	-1	0	0
	70	0	-1	0	0	-1	1	0	0	0	1	0	0	0	-1	0	2	1	1	0	0	0	0
	70	0	0	0	0	0	1	1	0	0	0	0	0	0	-1	0	0	1	0	0
	70	0	0	0	0	-1	2	0					0	0	-1	0	2	1	0	1
	70	0	0	0	0	0	0	0					0	0	-1	0	0	-1	2	0
	70	0	0	0	0	1	0	1					0	0	-1	0	-1	-1	0	0
	71	0	0	0	0	1	2	-1					0	0	0	0	0	1	0	1
	71	0	0	0	0	-1	0	0					0	0	0	0	0	-2	0	0
	71	0	0	0	0	0	1	-1					0	0	0	0	1	1	-1	0
	71	0	0	0	0	1	-3	1					0	0	0	0	-1	1	-1	1
	71	0	0	0	0	-1	0	0					0	0	0	0	0	-3	-1	-1
	71	0	0	0	0	1	0	0					0	0	0	0	-2	-2	-1	-1
	72	0	0	0	0	0	-1	0					0	0	0	0	0	1	1	-2
	72	0	0	0	0	-2	-2	-1					0	0	0	0	-2	0	-1	-2
	72	0	0	0	0	-1	0	-1					0	0	0	0	-1	-1	2	0
	72	0	0	0	0	-1	0	0					0	0	0	0	-1	-1	-2	-2
	72	0	0	1	0	0	-2	1					0	0	0	0	-1	-1	-1	-2
	72	0	0	1	0	-1	-2	-1					0	0	0	0	-1	1	-1	-1
	73	0	0	0	0	-3	-2	0					0	0	0	0	0	2	-1	1
	73	0	0	1	0	0	-2	-2					0	0	0	0	-1	-1	0	-1
	73	0	0	1	0	-1	-1	0					0	0	0	0	0	-1	-1	-1
	73	0	0	1	0	-1	0	0					0	0	0	0	0	1	-1	0
	73	0	0	1	0	-1	-3	-1					0	0	0	0	-1	-2	-1	1
	73	0	0	1	0	1	0	-1					0	0	0	0	-1	-3	-1	-1
	74	0	0	1	0	-1	0	1					0	0	0	0	1	0	-1	0
	74	0	0	1	0	0	0	-1					0	0	1	0	0	0	1	0
	74	0	0	1	0	1	-1	0					0	0	0	0	1	1	0	1
	74	0	0	1	0	1	0	1					0	0	0	1	-1	0	2	1
	74	0	0	1	0	1	2	1					0	0	0	1	0	0	-1	0
	74	0	0	1	0	0	-1	0					0	1	0	1	0	0	2	0
	75	0	0	1	0	1	-2	1					0	0	0	1	-1	-1	-2	1
	75	0	0	1	0	1	1	0					0	0	0	1	-1	1	-1	0
	75	0	0	1	0	1	-1	0					0	0	0	1	0	-1	-2	1
	75	0	0	1	0	-1	0	-1					0	0	0	1	0	0	1	0
	75	0	0	1	0	1	-2	1					0	0	0	1	-1	-1	0	-2
	75	0	0	1	0	1	0	0					0	0	0	1	-1	2	0	1
	76	0	0	1	0	0	-1	0					1	0	0	1	0	1	-1	0
	76	0	0	1	0	1	2	0					1	0	0	1	1	0	1	-1
	76	0	0	1	0	0	-1	0					1	0	0	1	1	-1	0	0
	76	0	0	1	0	1	-1	-1					1	0	0	1	0	0	-1	0
	76	0	0	1	0	1	-1	-1					1	0	0	1	1	2	0	0
	76	0	0	1	0	0	0	0					1	0	0	1	1	-1	0	2
	77	0	0	1	0	1	0	1					1	0	0	1	1	2	-2	1
	77	0	0	1	0	1	1	0					1	0	0	1	-1	2	0	2
	77	0	0	0	0	0	1	0					1	0	0	1	1	1	-2	-1
	77	0	0	1	0	2	-1	0					1	0	0	1	1	1	0	0
	77	0	0	0	0	1	1	1					0	0	0	1	-1	0	0	1
	77	0	0	0	0	0	2	1					1	0	0	1	0	0	0	0
	78	0	0	0	0	1	-2	1					0	0	0	1	2	1	0	2
	78	1	0	0	0	1	-1	0					0	0	0	1	1	2	2	0
	78	1	0	0	0	0	1	2					0	0	0	1	1	1	-1	0
	78	1	0	0	0	0	-2	0					0	0	0	1	1	0	-1	0
	78	1	0	0	0	1	-1	0					0	0	0	1	1	1	1	0
	78	0	0	0	0	0	-2	0					0	0	0	1	2	1	1	1
	79	1	0	0	0	0	1	0					0	0	0	1	0	1	0	1
	79	1	0	0	0	0	0	0					0	0	0	1	-1	-1	1	1
	79	1	0	0	0	0	0	0					0	0	0	1	0	-1	-3	1
	79	1	0	0	0	0	0	-1					0	0	0	1	0	-1	-1	0
	79	1	0	0	0	0	-1	1					0	0	0	1	1	0	1	0
	79	1	0	0	0	0	-1	0					0	0	0	1	-1	-1	-2	-1
	80	1	0	0	0	0	-2	-1					0	0	0	1	1	-1	-1	0
	80	1	0	0	0	-1	1	0					0	0	0	1	0	1	0	1
	80	1	0	0	0	1	0	-1					0	0	0	1	1	1	-2	0
	80	1	0	0	0	-1	-1	1					0	0	0	1	0	1	-1	0
	80	1	0	0	0	-1	0	-1					0	0	0	1	-1	1	-1	0
	80	0	0	0	0	0	0	1					0	0	0	1	1	2	-2	1
	81	1	0		0	-1	0	0					0	0	0	1	-1	0	-1	0
	81	1	0		0	1	0	0					0	0	0	1	2	0	-1	1
	81	0	0		0	0	1	-1					0	0	0	1	1	2	1	1
	81	0	0		0	0	-2	2					0	0	0	1	-1	2	-1	0
	81	0	0		0	0	-1	0					0	0	0	1	0	0	0	1
	81	0	0		0	2	1	0					0	0	0	1	0	1	1	-1
	82	0	0		0	0	-1	1					0	0	0	1	1	-1	-1	2
	82	0	0		0	0	2	0					0	0	0	0	0	1	1	1
	82	0	0		0	0	-2	0					0	0	0	0	1	0	-2	1
	82	0	0		0	0	1	1					0	0	0	0	0	-2	1	2
	82	0	0		0	1	1	1					0	0	0	0	1	0	1	1
	82	0	0		0	-1	-1	0					0	0	0	0	0	-2	2	1
	83	0	0		0	0	1	0					0	0	0	0	0	2	-2	0
	83	0	0		0	0	-1	1					0	0	0	0	1	0	-1	-1
	83	0	0		0	1	-1	0					0	0	0	0	1	0	0	2
	83	0	0		0	-1	-1	1					0		0		0	0	1	-1
	83	0	0		0	0	-1	3
	83	0	0		0	1	-2	1
	84	0	0		0	-1	0	0
	84	0	0		0	0	0	0
	84	0	0		0	-1	-1	0
	84	0	0		0	0	-1	1
	84	0	0		0	1	1	1
	84	0	0		0	1		0
Figure 3g - XTT	Value	Value	Value	Value	Value	Value	Value
B16-F10 Opn4WT - Control	3.042	2.666	2.76	2.399	NA	1.803	1.797
B16-F10 Opn4WT - FSK	1.378	1.488	1.563	1.482	1.814	1.898	1.865
B16-F10 Opn4KO - Control	1.378	1.488	1.563	1.482	0.752	0.7	0.698
B16-F10 Opn4KO - FSK	1.661	NA	1.493	1.622	0.779	0.691	0.709
Figure 3h - Lumicycle	Time	B16-F10 Opn4WT - Control	B16-F10 Opn4WT - Control	B16-F10 Opn4WT - Control	B16-F10 Opn4WT - Control	B16-F10 Opn4WT - Control	B16-F10 Opn4WT - Control		B16-F10 Opn4WT - FSK	B16-F10 Opn4WT - FSK	B16-F10 Opn4WT - FSK	B16-F10 Opn4WT - FSK	B16-F10 Opn4WT - FSK	B16-F10 Opn4WT - FSK	B16-F10 Opn4WT - FSK	B16-F10 Opn4WT - FSK	B16-F10 Opn4WT - FSK
	0	-389	-350	-5					99	84	427	287
	0	-185	-204	95					209	127	512	380
	0	-213	-206	85					227	116	462	400
	0	-259	-241	51					187	137	462	409	-4	25	22	19	4
	0	-265	-220	56					208	149	492	437	5	25	50	30	50
	1	-249	-190	54	13	31	9		254	164	523	473	3	30	59	40	48
	1	-227	-170	56	22	41	27		301	170	551	527	12	43	55	49	46
	1	-180	-131	53	23	33	27		388	224	598	569	27	47	62	49	45
	1	-98	-46	46	23	31	35		495	258	625	595	41	57	65	58	50
	1	-56	-7	68	26	32	43		553	311	666	643	57	67	70	63	62
	1	51	47	84	27	30	50		645	372	679	683	78	79	78	72	78
	2	147	137	111	34	24	59		718	436	695	725	88	83	86	85	80
	2	209	168	117	29	21	53		775	473	681	745	104	98	95	102	92
	2	299	229	147	26	18	47		797	502	695	766	115	98	106	107	101
	2	360	291	164	26	17	40		846	523	681	767	123	105	115	116	114
	2	419	325	161	22	12	37		830	532	635	777	126	116	115	118	113
	2	486	366	160	24	14	31		826	538	616	746	124	109	122	120	122
	3	553	423	182	22	7	32		817	527	564	716	123	113	126	110	121
	3	582	441	186	20	-7	24		758	516	518	696	123	105	115	106	119
	3	614	449	199	8	-6	17		714	505	478	644	111	95	115	99	110
	3	645	486	210	12	-9	23		689	469	434	597	110	83	105	102	101
	3	657	468	208	7	-7	7		599	437	381	544	99	82	104	94	95
	3	676	489	210	7	-13	9		569	423	318	508	94	67	91	80	92
	4	727	497	219	0	-16	7		521	391	283	438	83	61	87	64	86
	4	700	482	202	-5	-24	3		453	351	221	394	70	52	74	59	70
	4	720	506	210	-9	-28	-4		426	327	182	354	57	38	63	48	63
	4	746	498	215	-3	-28	-4		374	285	152	293	49	29	55	38	51
	4	714	501	202	-11	-37	-4		329	256	98	253	42	16	41	23	40
	4	740	494	200	-14	-34	-11		293	238	48	209	28	1	33	15	38
	5	748	513	193	-21	-41	-10		255	211	22	162	22	-9	25	1	22
	5	716	482	195	-21	-48	-16		210	202	-16	118	9	-12	15	-10	13
	5	739	472	196	-24	-46	-19		184	172	-51	78	5	-23	5	-15	9
	5	749	493	184	-27	-51	-22		170	151	-85	46	-2	-38	-3	-20	-4
	5	733	477	177	-28	-54	-26		119	147	-115	10	-14	-36	-13	-33	-20
	5	735	467	186	-33	-63	-28		98	129	-140	-16	-16	-46	-16	-41	-23
	6	735	482	174	-42	-59	-30		95	119	-169	-53	-26	-55	-25	-49	-27
	6	715	446	168	-43	-64	-34		59	98	-200	-71	-32	-58	-38	-56	-35
	6	724	439	154	-46	-70	-38		47	94	-214	-113	-34	-68	-45	-63	-42
	6	720	461	155	-44	-70	-38		41	84	-242	-133	-40	-64	-44	-71	-48
	6	697	459	146	-47	-79	-43		19	77	-259	-150	-45	-73	-48	-71	-54
	6	691	432	141	-53	-74	-43		7	61	-278	-170	-46	-81	-55	-74	-58
	7	708	451	136	-52	-81	-46		-8	53	-283	-197	-50	-83	-57	-77	-63
	7	686	430	131	-61	-81	-47		-35	32	-310	-211	-52	-85	-62	-81	-68
	7	689	417	130	-60	-83	-46		-48	32	-322	-230	-50	-88	-65	-80	-69
	7	661	432	124	-59	-86	-47		-47	26	-328	-238	-53	-91	-71	-87	-71
	7	640	406	120	-63	-84	-57		-80	31	-350	-263	-47	-91	-72	-90	-75
	7	633	399	114	-61	-85	-48		-89	14	-362	-281	-52	-94	-71	-89	-73
	8	643	401	117	-60	-85	-56		-95	-3	-375	-298	-57	-98	-79	-92	-76
	8	587	378	103	-61	-89	-57		-122	-18	-389	-311	-56	-98	-78	-92	-80
	8	594	369	103	-64	-90	-53		-132	-23	-401	-326	-55	-103	-82	-92	-84
	8	591	373	99	-64	-92	-56		-134	-20	-408	-351	-55	-100	-84	-93	-82
	8	574	354	86	-67	-91	-54		-162	-36	-423	-346	-57	-108	-88	-98	-89
	8	560	347	89	-60	-91	-60		-157	-48	-433	-362	-55	-108	-89	-98	-92
	9	567	347	73	-67	-90	-54		-176	-57	-441	-373	-59	-113	-93	-101	-92
	9	535	326	71	-64	-85	-55		-195	-71	-447	-382	-57	-108	-92	-105	-95
	9	520	312	71	-65	-93	-53		-206	-73	-453	-391	-62	-110	-96	-100	-97
	9	522	321	75	-64	-85	-55		-209	-95	-456	-401	-60	-114	-97	-103	-97
	9	489	316	61	-63	-86	-58		-235	-89	-466	-411	-65	-121	-103	-102	-100
	9	499	307	63	-63	-84	-57		-243	-104	-468	-411	-63	-124	-102	-102	-103
	10	491	299	68	-62	-88	-51		-227	-103	-465	-423	-62	-121	-104	-102	-99
	10	461	285	53	-64	-85	-52		-255	-121	-476	-429	-64	-121	-108	-103	-103
	10	454	285	50	-62	-91	-56		-256	-105	-472	-426	-67	-122	-107	-99	-104
	10	454	284	44	-62	-86	-48		-248	-124	-479	-436	-67	-120	-105	-99	-103
	10	413	252	37	-56	-80	-47		-264	-128	-474	-434	-64	-120	-106	-98	-103
	10	406	235	35	-56	-82	-47		-279	-130	-471	-429	-66	-123	-111	-95	-103
	11	396	252	43	-56	-77	-46		-277	-131	-476	-434	-63	-122	-111	-98	-106
	11	383	226	45	-54	-78	-48		-283	-146	-465	-434	-66	-121	-113	-95	-107
	11	361	223	24	-52	-71	-47		-293	-150	-463	-429	-68	-122	-108	-96	-103
	11	371	218	27	-53	-71	-43		-287	-159	-465	-438	-63	-121	-109	-86	-104
	11	346	206	21	-46	-70	-37		-308	-156	-460	-432	-66	-115	-109	-88	-104
	11	343	192	21	-49	-68	-39		-302	-160	-452	-433	-62	-124	-108	-89	-102
	12	329	189	21	-42	-62	-37		-300	-161	-451	-435	-64	-117	-106	-85	-103
	12	321	160	2	-44	-63	-41		-297	-158	-455	-421	-65	-115	-107	-82	-102
	12	313	154	0	-42	-57	-36		-305	-168	-441	-427	-67	-115	-104	-83	-96
	12	307	151	-7	-40	-59	-30		-305	-166	-428	-425	-64	-115	-101	-77	-97
	12	290	136	-12	-39	-52	-31		-317	-166	-436	-410	-64	-112	-103	-76	-92
	12	275	128	-19	-36	-56	-30		-311	-172	-419	-408	-62	-111	-104	-74	-91
	13	266	122	-24	-37	-52	-29		-306	-171	-405	-401	-62	-107	-104	-76	-85
	13	252	106	-13	-32	-47	-25		-315	-168	-400	-385	-61	-105	-94	-68	-87
	13	229	83	-32	-28	-43	-24		-327	-172	-392	-381	-63	-103	-98	-64	-87
	13	223	92	-29	-29	-40	-24		-313	-184	-376	-388	-63	-103	-94	-62	-80
	13	192	61	-46	-20	-38	-18		-318	-194	-376	-360	-60	-106	-96	-57	-78
	13	186	46	-36	-25	-38	-17		-319	-200	-364	-358	-58	-101	-90	-60	-76
	14	165	42	-36	-25	-31	-14		-300	-179	-351	-348	-54	-94	-92	-53	-74
	14	159	20	-55	-25	-29	-17		-303	-188	-344	-338	-56	-90	-87	-49	-70
	14	138	20	-56	-19	-28	-9		-307	-191	-324	-321	-52	-94	-89	-44	-64
	14	138	8	-67	-19	-27	-7		-288	-178	-307	-320	-55	-89	-85	-48	-62
	14	92	-8	-77	-17	-26	-7		-295	-178	-301	-303	-48	-89	-80	-45	-58
	14	76	-24	-68	-14	-22	-7		-292	-184	-289	-288	-50	-84	-74	-43	-56
	15	59	-16	-76	-9	-13	-4		-278	-186	-268	-272	-55	-80	-74	-35	-51
	15	37	-23	-73	-9	-17	0		-291	-178	-263	-258	-46	-77	-76	-32	-47
	15	26	-70	-74	-9	-13	-1		-275	-187	-250	-253	-41	-72	-71	-31	-42
	15	28	-51	-76	0	-6	0		-252	-191	-242	-242	-35	-67	-64	-28	-38
	15	-2	-67	-98	-10	-7	2		-263	-178	-233	-231	-42	-63	-67	-20	-36
	15	-16	-87	-84	-5	-2	2		-263	-177	-214	-217	-37	-64	-64	-20	-34
	16	-10	-70	-99	-5	1	2		-249	-191	-207	-211	-37	-63	-58	-17	-29
	16	-51	-104	-102	2	2	5		-254	-180	-200	-196	-35	-52	-57	-8	-28
	16	-73	-114	-109	-1	2	1		-250	-175	-184	-186	-27	-48	-52	-10	-23
	16	-80	-111	-108	4	0	4		-251	-177	-172	-173	-28	-52	-51	-9	-18
	16	-109	-138	-113	0	3	5		-252	-188	-170	-169	-30	-44	-50	-8	-17
	16	-127	-147	-114	0	4	11		-249	-181	-156	-155	-27	-38	-48	-2	-12
	17	-132	-138	-123	7	7	12		-227	-183	-153	-157	-28	-38	-43	-4	-9
	17	-160	-160	-123	6	9	10		-233	-171	-148	-135	-25	-32	-41	0	-14
	17	-170	-159	-127	13	6	10		-242	-184	-139	-128	-23	-32	-34	-1	-2
	17	-173	-157	-128	9	11	9		-222	-178	-118	-123	-24	-25	-39	4	2
	17	-204	-172	-112	9	11	16		-215	-177	-115	-121	-24	-25	-32	8	1
	17	-221	-190	-125	12	12	11		-223	-186	-108	-108	-24	-24	-33	8	7
	18	-215	-187	-118	14	17	13		-203	-182	-102	-99	-18	-23	-33	7	7
	18	-245	-184	-125	14	19	11		-218	-173	-91	-91	-22	-17	-24	11	12
	18	-244	-207	-116	15	17	17		-219	-171	-89	-87	-21	-19	-19	9	12
	18	-258	-208	-120	17	20	15		-201	-182	-76	-86	-15	-17	-23	7	11
	18	-275	-219	-130	11	15	14		-215	-181	-84	-71	-20	-6	-22	13	17
	18	-275	-225	-139	12	13	11		-212	-163	-73	-61	-18	-11	-20	6	12
	19	-292	-212	-136	15	20	17		-200	-182	-60	-59	-17	-7	-19	8	18
	19	-293	-233	-130	18	17	13		-203	-170	-63	-61	-15	-6	-18	13	22
	19	-324	-240	-138	15	22	14		-194	-176	-45	-54	-16	-4	-19	13	19
	19	-316	-242	-126	17	22	12		-187	-168	-46	-47	-16	-6	-10	9	23
	19	-339	-253	-130	18	20	14		-185	-168	-46	-43	-15	2	-14	11	26
	19	-331	-252	-130	13	18	12		-176	-174	-35	-33	-13	1	-19	13	17
	20	-351	-238	-140	21	19	19		-167	-169	-29	-37	-14	9	-11	14	25
	20	-367	-242	-132	15	22	18		-187	-164	-28	-21	-9	9	-5	15	26
	20	-352	-253	-130	16	20	9		-175	-165	-26	-20	-12	8	-7	12	32
	20	-358	-227	-128	19	24	8		-163	-154	-22	-22	-5	13	-7	6	27
	20	-381	-246	-134	19	20	15		-172	-167	-10	-18	-9	19	-10	19	31
	20	-384	-259	-131	14	21	16		-158	-164	-25	-17	-10	22	-6	15	29
	21	-392	-256	-140	9	19	18		-148	-150	-15	-15	-18	21	2	15	30
	21	-402	-254	-145	14	26	16		-153	-154	-6	-6	-11	25	2	6	32
	21	-385	-265	-138	13	16	13		-152	-156	-7	-13	-7	22	-2	9	34
	21	-390	-248	-140	15	24	14		-139	-155	0	-12	-14	26	3	17	34
	21	-397	-264	-138	14	19	12		-143	-141	-10	-4	-15	34	1	9	30
	21	-401	-263	-139	15	19	8		-134	-155	1	-4	-18	25	0	12	32
	22	-405	-239	-126	16	18	12		-119	-140	-4	-2	-13	34	-2	13	36
	22	-409	-240	-141	15	14	14		-126	-139	-1	5	-12	32	7	11	34
	22	-411	-254	-134	13	16	7		-131	-136	7	2	-12	32	8	9	28
	22	-395	-220	-135	15	15	12		-115	-140	9	-4	-17	44	12	13	37
	22	-416	-237	-124	12	15	12		-114	-135	5	6	-13	39	0	9	28
	22	-398	-240	-142	10	24	12		-117	-130	7	0	-15	41	2	4	41
	23	-386	-219	-114	13	16	9		-101	-125	6	7	-14	37	7	5	34
	23	-405	-223	-130	12	11	8		-109	-141	9	4	-12	41	9	9	38
	23	-393	-224	-117	12	11	3		-97	-118	16	3	-16	40	2	10	33
	23	-370	-194	-124	14	9	6		-88	-111	11	-3	-12	44	11	11	32
	23	-360	-193	-129	8	7	6		-98	-121	6	7	-14	46	2	7	36
	23	-358	-201	-112	5	11	3		-84	-108	10	5	-8	52	0	3	37
	24	-334	-188	-107	6	13	4		-77	-117	19	8	-12	51	6	8	32
	24	-333	-196	-117	6	6	6		-89	-120	7	12	-16	55	12	8	35
	24	-317	-179	-111	10	8	5		-64	-101	10	13	-6	49	9	4	30
	24	-298	-144	-115	5	5	7		-56	-106	11	-10	-8	53	7	6	34
	24	-289	-171	-102	7	7	6		-68	-92	14	9	-8	56	7	12	33
	24	-286	-160	-96	4	6	1		-54	-99	6	12	-12	45	6	9	28
	25	-252	-134	-106	7	0	5		-44	-88	10	2	-7	58	6	10	35
	25	-255	-146	-110	-1	5	1		-53	-84	2	5	-6	55	9	12	29
	25	-237	-122	-105	7	2	1		-40	-80	15	-2	-7	52	8	12	30
	25	-234	-107	-94	6	6	5		-21	-93	8	-2	-8	59	13	11	30
	25	-201	-114	-91	-2	-1	-1		-35	-79	12	4	-3	50	9	12	27
	25	-209	-108	-89	3	1	2		-29	-67	12	0	-4	51	10	5	29
	26	-167	-72	-88	2	12	3		-10	-65	5	-7	-5	56	2	2	30
	26	-167	-81	-87	2	0	0		-16	-66	-2	-4	-3	57	6	5	23
	26	-140	-67	-81	-4	5	0		-4	-67	5	2	-8	48	6	14	27
	26	-124	-57	-77	-3	-3	3		0	-74	10	-6	-3	53	9	4	23
	26	-116	-49	-72	-10	-7	0		-2	-58	0	0	-9	61	-1	5	23
	26	-109	-35	-67	-6	-4	-6		13	-55	7	0	-2	49	2	4	17
	27	-92	-20	-64	-8	-4	1		15	-52	17	-15	0	49	4	1	20
	27	-81	-10	-60	-14	-3	-9		5	-39	8	-1	0	51	-2	1	19
	27	-65	-23	-49	-15	-7	-11		13	-48	8	-2	-3	36	7	1	18
	27	-43	2	-47	-13	-4	-10		33	-42	5	-11	-4	43	-3	6	17
	27	-57	-1	-57	-17	-8	-7		33	-39	2	-10	-4	39	-9	-2	10
	27	-36	3	-48	-17	-4	-9		29	-39	-1	-7	-2	38	3	-3	8
	28	-19	21	-49	-19	-9	-7		55	-38	3	-18	-4	39	-3	0	12
	28	-27	21	-55	-24	-9	-8		26	-46	3	-8	-7	43	-8	-8	14
	28	-8	10	-49	-24	-11	-11		38	-39	7	-13	-5	33	-12	-6	2
	28	-13	19	-41	-25	-8	-9		39	-33	-3	-20	-7	32	-9	-13	2
	28	0	27	-42	-27	-14	-15		32	-33	0	-13	-9	35	-8	-7	7
	28	7	31	-41	-33	-15	-18		34	-34	-5	-20	-6	29	-11	-12	5
	29	17	50	-38	-28	-15	-15		55	-35	-9	-28	-5	24	-5	-10	6
	29	12	49	-47	-31	-19	-19		39	-37	-1	-20	-7	25	-15	-15	4
	29	22	41	-42	-35	-14	-18		38	-27	-4	-32	-5	22	-12	-19	-5
	29	40	48	-38	-33	-13	-17		48	-39	0	-34	-8	19	-14	-14	-5
	29	4	46	-34	-35	-17	-18		44	-43	-15	-28	-11	27	-10	-12	-8
	29	16	47	-30	-38	-16	-18		48	-35	-12	-30	-9	11	-16	-23	-7
	30	26	80	-27	-34	-23	-12		51	-40	-8	-36	-9	4	-15	-18	-11
	30	21	54	-35	-41	-19	-22		41	-38	-18	-46	-8	14	-14	-27	-18
	30	25	56	-39	-48	-19	-19		39	-48	-14	-38	-9	4	-15	-24	-14
	30	37	59	-39	-42	-19	-16		53	-50	-19	-45	-13	5	-18	-23	-13
	30	24	47	-27	-48	-25	-23		36	-45	-26	-45	-6	1	-17	-25	-17
	30	32	47	-32	-46	-22	-23		42	-46	-24	-49	-4	-8	-22	-29	-21
	31	24	69	-33	-48	-16	-23		45	-61	-24	-51	-6	5	-16	-31	-19
	31	20	58	-36	-48	-16	-25		29	-59	-32	-46	-11	-6	-18	-33	-26
	31	30	67	-34	-45	-21	-26		26	-58	-25	-54	-10	-13	-18	-37	-19
	31	40	71	-35	-49	-18	-26		37	-60	-31	-56	-8	-8	-26	-35	-23
	31	27	57	-40	-56	-23	-29		35	-45	-32	-54	-15	-10	-19	-43	-24
	31	32	63	-30	-49	-19	-28		36	-55	-27	-57	-12	-10	-23	-36	-22
	32	40	77	-31	-43	-17	-32		46	-59	-23	-59	-3	-11	-16	-32	-27
	32	31	67	-44	-51	-19	-24		27	-61	-37	-68	-5	-5	-24	-33	-32
	32	44	48	-27	-51	-24	-22		25	-60	-26	-64	-9	-19	-21	-42	-27
	32	50	78	-31	-50	-22	-24		39	-52	-24	-71	-13	-17	-22	-38	-36
	32	52	62	-36	-55	-15	-27		21	-66	-34	-65	-13	-20	-28	-38	-33
	32	45	68	-33	-49	-16	-22		34	-70	-35	-65	-9	-26	-19	-41	-34
	33	52	66	-24	-47	-17	-20		34	-65	-32	-66	-18	-24	-22	-51	-37
	33	40	78	-32	-48	-18	-26		25	-67	-34	-70	-8	-21	-23	-43	-39
	33	52	59	-31	-50	-18	-27		37	-72	-35	-67	-9	-24	-23	-48	-31
	33	67	80	-41	-46	-19	-17		42	-68	-36	-81	-2	-21	-20	-44	-34
	33	34	56	-30	-45	-21	-18		20	-55	-39	-67	-6	-28	-28	-49	-39
	33	64	44	-16	-50	-12	-23		31	-55	-32	-69	-12	-25	-17	-47	-39
	34	59	67	-27	-41	-15	-17		41	-55	-37	-67	-13	-29	-16	-46	-37
	34	49	67	-27	-38	-9	-16		18	-51	-35	-71	-8	-29	-20	-44	-41
	34	63	57	-34	-41	-12	-17		31	-59	-32	-63	-8	-35	-20	-52	-39
	34	64	72	-31	-39	-13	-13		40	-52	-28	-63	-15	-35	-24	-44	-42
	34	42	66	-24	-33	0	-12		19	-58	-30	-72	-14	-34	-20	-45	-37
	34	46	62	-35	-41	-11	-10		42	-53	-33	-62	-17	-34	-18	-51	-33
	35	44	67	-26	-36	-4	-5		42	-67	-30	-65	-13	-34	-18	-51	-35
	35	44	56	-32	-31	-12	-15		23	-61	-28	-65	-11	-27	-18	-41	-45
	35	42	54	-36	-31	-2	-11		32	-45	-25	-66	-8	-41	-20	-40	-42
	35	53	64	-28	-29	-4	-7		37	-53	-27	-63	-10	-34	-19	-35	-43
	35	40	54	-31	-29	-2	-5		20	-50	-33	-57	-14	-28	-22	-40	-35
	35	40	40	-22	-28	-6	-6		18	-56	-23	-51	-17	-39	-12	-48	-40
	36	31	43	-29	-24	-3	-3		28	-58	-27	-64	-5	-30	-15	-47	-36
	36	23	38	-28	-28	-3	-7		5	-47	-26	-51	-12	-28	-17	-44	-43
	36	0	48	-28	-23	-2	-4		7	-48	-33	-48	-7	-34	-17	-43	-39
	36	6	49	-26	-25	-2	1		21	-54	-26	-56	-12	-33	-11	-43	-36
	36	-1	32	-31	-20	3	2		-11	-59	-36	-48	-6	-31	-20	-41	-34
	36	-8	38	-26	-16	-1	3		-16	-73	-22	-37	-14	-37	-19	-39	-35
	37	-12	38	-22	-15	-4	10		2	-69	-18	-55	-10	-33	-11	-33	-32
	37	-14	19	-15	-12	6	11		-23	-56	-26	-45	-3	-41	-13	-34	-38
	37	-19	14	-23	-8	9	9		-21	-62	-21	-45	-7	-45	-20	-38	-38
	37	-28	27	-14	-9	12	10		-5	-49	-30	-50	-7	-30	-4	-40	-40
	37	-36	5	-30	0	15	11		-21	-56	-30	-46	-6	-28	-12	-33	-38
	37	-52	4	-21	-6	7	10		-20	-57	-13	-37	-6	-34	-10	-37	-28
	38	-33	17	-22	3	12	15		-11	-50	-16	-41	-7	-28	-6	-43	-28
	38	-53	-8	-25	7	12	15		-34	-53	-19	-44	2	-20	-6	-27	-30
	38	-56	-7	-26	-3	12	14		-39	-47	-22	-35	-3	-27	-10	-26	-35
	38	-53	13	-36	3	12	23		-35	-28	-15	-35	4	-32	-3	-30	-29
	38	-56	4	-29	11	10	25		-48	-50	-8	-34	-7	-20	-2	-32	-33
	38	-64	-8	-25	5	13	26		-51	-27	-11	-34	-2	-24	-3	-35	-31
	39	-62	-5	-31	11	26	23		-26	-30	-13	-40	0	-25	7	-16	-26
	39	-65	-16	-33	18	14	26		-49	-37	-13	-42	-5	-20	5	-20	-26
	39	-67	-14	-26	13	17	27		-54	-34	-3	-27	-2	-29	0	-22	-24
	39	-61	-15	-32	16	27	33		-37	-33	-10	-34	7	-24	8	-23	-19
	39	-70	-28	-40	18	21	34		-65	-28	-7	-27	-2	-20	8	-17	-16
	39	-66	-36	-27	22	24	36		-57	-29	-4	-27	0	-22	12	-29	-23
	40	-62	-26	-33	31	26	33		-51	-26	-3	-26	-5	-22	12	-20	-21
	40	-72	-28	-34	21	26	33		-52	-40	-4	-34	4	-19	11	-9	-19
	40	-74	-51	-31	22	28	31		-50	-27	-9	-23	6	-17	9	-14	-20
	40	-72	-36	-40	31	29	34		-51	-33	4	-39	4	-13	14	-10	-18
	40	-88	-68	-49	20	29	39		-75	-16	-10	-22	8	-14	10	-1	-16
	40	-91	-67	-39	36	23	36		-71	-21	-10	-29	5	-18	14	-1	-13
	41	-103	-51	-28	37	29	42		-61	-28	-5	-23	13	-19	12	-4	-9
	41	-100	-66	-39	35	25	44		-81	-32	-10	-28	11	-12	11	1	-9
	41	-105	-65	-31	34	24	43		-91	-45	-7	-21	12	-10	20	0	-9
	41	-99	-68	-45	38	22	50		-95	-34	3	-19	15	-9	24	-2	-8
	41	-120	-67	-53	32	35	48		-132	-33	-7	-22	11	3	14	4	-9
	41	-112	-86	-38	37	35	42		-125	-36	-7	-8	16	2	14	14	2
	42	-130	-72	-45	43	29	51		-106	-33	-5	-25	14	-5	25	8	2
	42	-126	-91	-50	44	31	49		-132	-30	-8	-8	25	3	18	11	0
	42	-142	-101	-50	41	30	47		-138	-46	-12	-14	16	-2	21	14	2
	42	-165	-74	-42	41	34	45		-135	-42	-10	-22	23	6	28	23	1
	42	-167	-87	-55	34	25	54		-157	-37	-20	-10	26	0	24	12	7
	42	-170	-101	-55	36	30	47		-146	-26	-4	-10	22	0	21	14	8
	43	-167	-93	-57	44	30	51		-151	-44	0	-28	25	9	33	16	12
	43	-180	-94	-53	47	30	52		-170	-20	-5	-7	30	15	28	21	-2
	43	-183	-104	-57	39	33	48		-173	-36	1	-15	29	5	27	19	12
	43	-184	-96	-47	45	39	50		-153	-30	5	-16	25	3	27	20	10
	43	-192	-94	-56	47	24	47		-148	-23	1	-24	32	27	34	23	14
	43	-194	-117	-57	48	27	48		-147	-24	4	-8	36	18	42	23	16
	44	-189	-93	-66	40	33	55		-149	-40	-2	-18	40	20	40	31	16
	44	-196	-94	-63	45	27	50		-181	-30	9	-18	35	30	36	27	14
	44	-200	-120	-63	45	35	59		-166	-21	0	-24	35	21	39	32	16
	44	-183	-99	-56	52	30	55		-125	-24	2	-8	34	27	42	38	27
	44	-182	-127	-60	49	28	47		-111	-12	-11	5	40	32	51	38	21
	44	-181	-109	-56	51	34	49		-137	-2	4	-5	41	29	39	34	22
	45	-166	-90	-55	45	21	62		-132	-10	2	-13	42	26	40	45	29
	45	-173	-106	-52	41	29	52		-171	-20	2	-14	36	46	51	40	24
	45	-166	-107	-43	38	28	48		-145	-14	7	-11	47	37	53	34	28
	45	-158	-89	-41	52	26	60		-121	-6	5	-11	43	33	61	38	34
	45	-159	-104	-48	47	19	46		-124	-4	3	-14	49	46	38	41	29
	45	-151	-112	-55	41	25	50		-98	-14	-7	-10	40	34	49	42	32
	46	-139	-95	-45	45	26	59		-66	-3	5	-24	53	45	50	53	36
	46	-150	-91	-54	47	21	52		-55	-3	14	-23	40	54	59	52	34
	46	-140	-105	-51	47	27	57		-28	7	5	-11	49	45	54	49	41
	46	-124	-87	-40	41	23	54		-52	22	7	-21	49	48	59	51	38
	46	-136	-111	-55	41	24	51		-121	15	3	-13	48	53	52	54	39
	46	-130	-76	-30	46	19	45		-110	19	7	-15	54	50	54	53	45
	47	-121	-78	-37	47	18	53		-28	26	25	-4	54	57	62	61	44
	47	-123	-80	-43	35	14	51		21	35	14	-4	45	52	41	60	43
	47	-115	-77	-32	38	16	49		74	28	18	5	55	68	59	52	50
	47	-104	-73	-33	42	23	54		73	25	20	-11	66	56	60	54	47
	47	-113	-74	-39	33	15	56		-7	31	12	5	51	46	57	59	37
	47	-107	-79	-27	32	18	52		-20	27	17	4	58	46	64	54	49
	48	-87	-54	-26	33	16	50		-21	44	32	0	48	53	49	55	43
	48	-99	-65	-33	36	13	44		-44	39	22	8	55	62	61	58	50
	48	-94	-61	-25	31	13	45		-39	43	34	18	58	51	56	48	43
	48	-72	-46	-21	33	16	47		-4	49	23	3	55	55	59	57	49
	48	-90	-53	-31	23	13	41		-28	51	9	34	58	59	58	58	38
	49	-77	-44	-31	27	6	47		-4	51	19	20	53	50	53	56	49
	49	-77	-34	-9	34	15	43		-4	48	19	21	50	55	56	52	52
	49	-62	-34	-18	22	7	36		-23	50	27	32	55	49	51	56	43
	49	-17	-9	4	23	10	37		-43	55	30	40	52	39	56	44	43
	49	-38	19	12	20	9	46		-98	46	41	39	55	49	68	57	46
	49	-29	11	9	21	8	38		-53	60	39	32	55	61	57	55	45
	50	-17	18	21	29	9	35		-70	73	28	43	51	48	55	50	56
	50	0	31	25	16	7	38		-26	88	40	44	52	50	65	56	43
	50	3	25	28	26	-1	34		16	110	44	52	60	53	61	50	47
	50	24	32	26	16	5	38		8	109	34	57	57	49	62	57	52
	50	24	49	35	19	7	36		45	123	62	54	57	47	60	56	39
	50	15	52	43	4	0	39		113	134	52	37	58	53	52	51	46
	51	21	50	43	17	2	29		109	146	45	47	57	52	63	50	53
	51	35	77	44	13	9	36		121	133	59	50	51	53	54	50	34
	51	38	50	50	14	3	39		112	148	60	34	47	58	54	55	45
	51	50	59	48	18	-2	36		65	155	64	58	56	59	52	53	49
	51	54	73	50	15	-1	35		76	139	53	49	58	56	54	49	39
	51	75	68	55	6	-2	35		117	153	81	39	61	67	50	47	40
	52	59	70	55	20	-1	29		143	145	57	35	54	45	44	47	37
	52	69	89	64	16	4	28		181	138	63	39	55	58	52	54	46
	52	83	86	56	9	-10	32		210	139	69	36	50	65	50	47	39
	52	72	71	50	0	-4	26		175	114	57	58	51	55	48	43	41
	52	73	95	64	18	2	34		171	106	59	41	51	56	48	42	41
	52	80	87	59	8	-7	29		158	97	72	43	47	50	45	42	39
	53	89	100	63	9	-7	25		129	99	52	51	49	52	48	36	44
	53	94	108	53	10	-8	29		134	90	54	46	46	47	53	43	30
	53	106	83	69	1	-14	23		167	91	44	47	49	53	42	38	30
	53	89	78	59	2	-11	23		185	80	43	46	46	36	49	44	30
	53	111	96	65	6	-8	26		182	84	49	41	47	51	49	44	34
	54	99	105	64	5	-5	26		160	86	52	43	44	43	42	35	26
	54	96	79	54	1	-14	17		156	97	32	52	42	38	55	38	34
	54	94	114	69	4	-12	25		171	95	41	60	38	39	47	36	30
	54	98	83	50	3	-9	15		182	89	52	47	34	48	42	32	23
	54	107	84	63	-4	-6	22		157	85	35	54	34	29	52	32	38
	54	97	100	52	-2	-7	14		196	100	41	52	30	36	51	35	40
	55	99	81	58	-9	-10	15		224	80	49	43	36	35	37	31	31
	55	82	78	46	-9	-10	7		140	81	31	46	29	21	38	21	31
	55	85	109	45	5	-6	11		106	84	26	50	29	30	47	29	26
	55	100	76	54	-3	-16	11		100	85	27	39	27	29	38	17	23
	55	91	89	61	0	-11	3		78	72	21	31	33	23	35	25	37
	55	82	105	61	0	-1	7		103	87	33	30	35	24	39	18	29
	56	84	81	68	-5	-16	2		120	68	32	18	25	32	34	18	22
	56	76	88	44	-3	-11	8		85	83	28	23	23	10	32	14	30
	56	90	79	56	11	-12	8		108	74	26	23	27	17	32	23	26
	56	95	77	64	2	-10	7		111	57	31	19	24	27	33	19	31
	56	80	69	56	-4	-10	5		60	80	29	13	27	23	27	18	24
	56	81	86	65	9	-2	5		69	62	25	15	21	20	29	16	25
	57	83	82	67	-1	-8	2		105	58	32	-15	15	27	30	25	29
	57	85	88	49	-1	1	-1		168	56	13	1	21	24	31	12	23
	57	79	81	49	1	-5	3		237	58	21	-4	19	22	28	20	23
	57	90	66	58	4	-5	6		236	49	31	-12	27	27	21	17	22
	57	83	66	50	0	-6	-1		200	87	19	-4	11	22	20	19	24
	57	88	85	65	11	-5	2		125	73	29	-2	22	30	25	15	25
	58	86	69	67	2	-3	1		89	99	33	-23	25	30	16	18	19
	58	85	74	47	1	-7	-1		44	89	24	-5	23	18	10	13	18
	58	70	80	64	2	5	3		46	101	41	-10	17	26	16	12	24
	58	86	56	67	7	-5	8		92	102	48	-15	14	17	16	9	12
	58	75	44	53	7	-6	9		116	102	34	19	16	21	13	5	14
	58	78	75	60	18	-3	2		178	84	33	20	16	26	18	20	6
	59	82	53	55	19	1	-5		180	65	33	15	16	22	5	16	6
	59	80	28	49	24	3	4		146	66	34	22	16	26	7	12	14
	59	77	43	59	15	2	-1		133	73	33	26	20	18	15	19	17
	59	88	40	46	17	-2	5		163	60	35	5	27	29	8	20	12
	59	76	29	63	24	1	5		144	74	30	20	13	23	11	18	11
	59	64	48	61	24	2	2		160	36	35	19	27	25	10	22	27
	60	76	24	55	13	0	2		170	37	46	18	12	35	12	16	3
	60	75	19	44	23	4	2		141	31	37	26	17	22	17	13	8
	60	63	31	48	21	-3	2		164	47	31	19	20	24	10	20	23
	60	74	16	46	11	2	2		147	52	23	3	16	18	12	22	18
	60	55	11	48	24	-5	5		80	32	28	21	17	14	7	19	20
	60	45	12	26	25	6	2		42	40	27	22	25	21	4	10	15
	61	46	0	43	20	6	-2		47	35	34	10	19	19	3	15	15
	61	38	-14	37	22	4	-1		21	37	21	25	19	17	5	9	27
	61	29	7	43	26	1	5		88	30	36	17	25	9	8	15	22
	61	25	-7	51	15	-5	-2		106	32	39	-2	11	19	-1	10	13
	61	20	-19	37	22	1	2		81	36	29	16	17	4	8	5	7
	61	17	-2	28	30	2	0		69	35	34	-5	16	4	8	4	27
	62	-1	-23	46	14	1	1		74	40	34	-20	5	7	3	14	10
	62	-10	-31	37	31	-5	1		52	57	15	-14	15	-2	5	9	17
	62	5	-18	34	32	6	0		-16	52	30	-4	14	6	-1	19	14
	62	9	-26	42	27	4	3		13	35	29	-9	13	-2	-2	13	16
	62	-13	-30	17	26	12	5		-7	46	47	13	12	-4	-1	12	15
	62	-21	-21	15	25	5	4		-7	44	42	27	22	-4	7	19	10
	63	-12	-25	30	30	-1	0		18	30	51	25	18	-1	8	13	19
	63	-32	-37	22	30	1	6		-14	43	50	35	12	-6	4	6	18
	63	-17	-19	18	36	10	3		32	32	45	39	15	-7	10	13	7
	63	-7	-20	22	23	6	-1		78	30	46	48	21	-4	6	10	6
	63	-26	-51	25	20	11	2		50	24	39	47	14	-12	5	2	13
	63	-7	-32	3	30	6	2		64	17	51	48	17	-7	6	10	9
	64	-13	-42	9	39	-1	0		86	31	46	47	16	5	11	14	11
	64	-32	-54	8	34	-3	-6		47	13	33	35	16	3	6	10	9
	64	-24	-33	17	30	10	4		31	5	32	44	17	3	1	8	-2
	64	-31	-49	11	38	7	3		18	-21	48	27	13	14	4	10	4
	64	-31	-60	-1	25	9	6		-24	0	21	26	19	6	2	-3	-3
	64	-41	-41	16	31	13	0		-20	-20	30	35	17	11	7	3	2
	65	-39	-46	5	35	5	2		23	-29	38	15	17	8	6	2	-4
	65	-44	-64	-7	34	2	2		-6	-26	27	5	13	8	0	-2	0
	65	-49	-54	9	33	-1	1		1	-28	39	4	23	6	-8	1	-8
	65	-40	-66	6	32	6	0		46	-26	35	-13	13	11	-2	5	-10
	65	-52	-71	-5	27	7	3		53	-30	31	-8	10	6	-6	8	-13
	65	-56	-60	0	25	15	0		121	-38	27	5	11	6	3	1	-8
	66	-51	-69	6	32	9	5		119	-28	27	-1	10	6	-9	-3	-15
	66	-69	-75	-3	28	3	2		45	-9	23	28	16	-4	-11	-7	-17
	66	-58	-68	-5	27	4	4		16	-16	39	41	12	0	-2	-5	-6
	66	-58	-68	5	21	9	-9		14	-16	42	15	14	-5	-15	1	-16
	66	-66	-82	-9	28	3	1		-24	-4	40	37	10	-7	0	-11	-9
	66	-67	-56	3	31	12	3		-27	2	44	47	16	-3	-9	-10	-7
	67	-59	-77	-11	24	10	-5		4	-13	34	23	10	-3	-5	1	-12
	67	-71	-75	-7	24	-1	3		-52	8	20	35	13	-11	-10	-9	-15
	67	-61	-77	-5	25	0	2		-27	-13	34	50	14	-11	-9	-9	-13
	67	-56	-78	-8	31	-2	5		-18	-6	15	41	14	-10	-9	-4	-21
	67	-72	-75	-8	24	0	2		-55	-6	19	55	12	-23	-5	-10	-6
	67	-56	-64	-9	23	5	1		-49	-7	23	50	12	-22	1	-1	-18
	68	-61	-75	-3	24	-5	5		-49	-15	20	46	9	-24	-9	-12	-12
	68	-68	-89	-13	25	5	-1		-6	-9	13	60	11	-30	-14	-15	-24
	68	-59	-59	-7	21	9	-1		-9	-28	25	53	12	-33	-6	-12	-10
	68	-61	-69	-8	26	3	2		2	-52	27	45	9	-33	-5	-22	-20
	68	-68	-64	-9	18	0	-3		21	-42	25	48	10	-39	-5	-25	-19
	68	-58	-66	-3	14	-1	-3		31	-57	15	51	8	-44	-15	-14	-14
	69	-47	-65	4	30	-1	2		58	-56	20	25	18	-35	-15	-12	-25
	69	-61	-74	-11	17	-2	0		49	-25	22	29	10	-50	-20	-20	-21
	69	-48	-51	-5	23	5	1		49	-49	32	18	10	-40	-21	-23	-15
	69	-27	-71	3	18	-3	-3		37	-29	29	27	11	-36	-14	-18	-20
	69	-50	-66	-11	13	-8	1		0	-25	33	30	7	-42	-11	-28	-13
	69	-43	-41	16	20	1	-1		-5	-28	26	34	5	-41	-16	-16	-17
	70	-35	-54	3	18	-6	3		33	-23	34	27	4	-43	-17	-18	-19
	70	-28	-66	-1	14	-2	1		6	-17	5	51	6	-39	-20	-25	-21
	70	-27	-43	18	16	2	1		35	-4	20	53	-1	-37	-15	-20	-20
	70	-9	-47	3	9	-7	-5		47	-7	22	30	8	-27	-22	-22	-27
	70	-25	-56	8	2	0	-4		17	-5	14	28	4	-46	-19	-25	-30
	70	-16	-33	20	13	-5	-6		7	2	15	49	13	-34	-18	-24	-32
	71	-14	-46	17	3	-5	-6		12	2	30	40	7	-30	-22	-16	-34
	71	-19	-47	23	7	2	-5		-3	31	24	55	8	-39	-20	-27	-39
	71	-5	-26	16	9	-8	-3		20	8	27	55	10	-34	-27	-29	-31
	71	6	-31	26	10	2	-3		65	18	29	48	5	-37	-39	-31	-46
	71	3	-29	24	8	6	-3		44	-1	7	72	7	-37	-33	-29	-39
	71	12	-26	35	15	-2	-3		37	7	33	83	1	-37	-48	-43	-27
	72	14	-21	29	17	7	-2		74	-6	41	86	3	-24	-58	-33	-37
	72	4	-15	24	19	11	-4		98	-6	29	77	9	-22	-69	-39	-29
	72	15	1	31	23	19	-1		174	-2	34	81	5	-12	-59	-43	-28
	72	18	-17	36	30	30	-2		194	-14	39	66	9	4	-69	-40	-32
	72	15	-17	37	36	29	-6		153	35	28	68	11	-11	-71	-44	-38
	72	18	3	33	37	33	1		73	41	38	71	-1	9	-84	-39	-23
	73	33	-4	37	46	33	-2		46	29	40	62	7	19	-73	-39	-24
	73	36	-5	28	47	40	-2		35	55	27	74	4	22	-71	-35	-18
	73	30	-3	53	44	48	1		57	61	30	80	7	42	-63	-28	-17
	73	35	4	54	53	52	6		85	53	35	62	13	50	-46	-13	-15
	73	33	-9	38	45	53	0		66	66	41	66	10	66	-39	-15	8
	73	30	17	46	40	67	2		73	76	29	84	15	77	-23	7	21
	74	43	10	41	62	64	1		100	72	39	63	22	91	-12	16	18
	74	46	11	61	50	59	5		81	72	32	93	26	94	7	19	44
	74	37	15	54	52	68	5		97	53	28	75	26	99	23	45	58
	74	52	9	77	40	58	2		97	70	37	88	30	105	39	51	64
	74	37	15	59	49	51	7		83	58	31	70	38	102	49	66	78
	74	53	29	65	41	56	1		57	62	37	74	34	102	65	65	96
	75	66	16	81	39	55	8		100	49	39	59	37	101	69	81	88
	75	43	31	64	30	53	-3		85	32	30	76	38	106	90	90	106
	75	47	27	82	30	49	-1		83	45	31	77	40	102	90	92	105
	75	57	34	72	24	45	-2		165	62	27	78	39	101	105	101	118
	75	55	34	75	16	40	-1		132	62	16	78	38	79	108	100	115
	75	62	44	74	23	34	-5		150	75	19	73	43	85	115	97	113
	76	57	29	85	16	23	-3		173	106	24	63	42	91	114	94	103
	76	52	39	61	15	22	-6		113	101	21	72	37	81	126	106	115
	76	60	57	70	17	20	-10		76	88	26	70	43	85	122	107	117
	76	48	49	62	6	26	-10		76	90	18	64	37	91	141	105	107
	76	50	43	85	7	13	-15		48	85	18	76	38	81	130	104	113
	76	48	57	67	8	20	-10		59	76	30	85	43	86	127	103	103
	77	61	46	81	0	13	-14		66	81	30	103	30	93	126	109	89
	77	53	46	67	-1	15	-18		36	78	12	88	38	67	122	94	93
	77	37	48	74	1	14	-13		37	69	18	94	35	82	119	105	83
	77	45	50	76	1	10	-19		77	71	2	78	32	88	118	86	83
	77	31	49	64	1	11	-22		23	91	-8	77	23	77	113	81	81
	77	37	73	62	1	14	-18		24	56	5	79	25	91	104	85	87
	78	31	59	67	-8	7	-26		15	43	7	46	26	96	104	78	67
	78	29	52	63	-4	7	-20		-39	19	-1	43	24	83	100	79	75
	78	4	59	61	-6	15	-20		-13	-23	-5	32	22	95	104	77	64
	78	19	46	54	-5	12	-22		42	-12	1	10	23	93	94	70	68
	78	6	43	54	-8	6	-26		3	1	-4	14	24	85	89	69	73
	78	6	64	54	-11	8	-20		7	9	-12	23	13	81	95	70	65
	79	3	48	52	-17	2	-25		52	2	-8	16	10	79	86	57	59
	79	-8	40	41	-11	2	-23		56	27	-4	8	2	70	74	48	54
	79	-23	52	33	-11	6	-28		62	14	-4	13	20	72	74	57	57
	79	-24	40	51	-18	0	-28		31	34	-11	-4	4	65	64	51	52
	79	-34	31	39	-9	9	-28		-32	32	-24	12	4	53	54	38	52
	79	-35	48	34	-7	-3	-28		-37	40	-23	18	1	48	53	47	56
	80	-39	42	39	-13	1	-27		-43	36	-23	18	-7	49	53	32	41
	80	-44	41	15	-12	14	-27		-68	28	-39	11	-6	30	48	41	38
	80				-10	3	-25
	80	2	-1	-1	-21	0	-31
	80	0	-1	1	-16	1	-29
	80	-1	-1	-1	-11	6	-30
	81	0	-1	-1	-20	-5	-29
	81	-1	0	-3	-20	4	-31
	81	1	0	-1	-19	4	-31
	81	-1	0	0	-15	4	-31
	81	0	-1	-3	-25	-6	-31
	81	-1	-2	1	-22	-1	-34
	82	-1	0		-31	-2	-36
	82	-1	-1		-28	-1	-35
	82	0	0		-30	-1	-35
	82	0	-1		-31	-10	-32
	82	0	-1		-38	-2	-36
	82	0	-1		-32	-5	-33
	83	-1	0		-36	-2	-39
	83	0	-2		-33	3	-39
	83	1	-2		-30	3	-39
	83	1	-1		-31	4	-39
	83	-1	0		-28	-2	-40
	83	0	-1		-31	-12	-38
	84	0	0		-28	-19	-38
	84	0	-1		-36	-4	-41
	84	1	0		-41	2	-41
	84
	Time	B16-F10 Opn4KO - Control	B16-F10 Opn4KO - Control	B16-F10 Opn4KO - Control	B16-F10 Opn4KO - Control	B16-F10 Opn4KO - Control	B16-F10 Opn4KO - Control	B16-F10 Opn4KO - Control	B16-F10 Opn4KO - Control		B16-F10 Opn4KO - FSK	B16-F10 Opn4KO - FSK	B16-F10 Opn4KO - FSK	B16-F10 Opn4KO - FSK	B16-F10 Opn4KO - FSK	B16-F10 Opn4KO - FSK	B16-F10 Opn4KO - FSK
	0	0	1	1	-1	-1	2				1	1	-1	-1	9
	0	1	0	-4	-8	-4	-2				-1	0	-2	-4	-6
	0	-2	-2	-6	-12	-3	-4				-2	-1	-5	-3	-9
	0	-2	-2	-6	-12	-5	-5				-2	-3	-7	-4	-12	0	-3
	0	-4	-3	-7	-10	-3	-3				-2	-1	-6	-5	-11	-1	-4
	1	-3	-3	-8	-12	-6	-2	-1	0		-2	-3	-3	-4	-11	-3	-2
	1	-2	-2	-8	-9	-3	-2	-4	0		-2	-3	-5	-4	-10	-2	-1
	1	-3	-3	-6	-9	-5	-4	-7	-1		-3	-2	-4	-4	-11	-1	-3
	1	-1	-2	-6	-9	-3	-4	-5	-1		-2	-2	-5	-3	-10	-1	-1
	1	-1	-2	-6	-7	-4	-2	-5	-1		-3	-3	-2	-1	-11	-1	-1
	1	-2	-2	-4	-6	-3	-2	-2	-2		-2	-2	-1	0	-9	0	-1
	2	-1	-2	-5	-6	-2	-4	-4	-1		-2	-2	-1	0	-9	-1	-2
	2	-1	-2	-2	-4	-3	-2	-3	-2		-2	-3	-2	0	-9	-1	0
	2	-1	-1	-2	-5	-3	-3	-3	-2		-3	-2	-1	-1	-9	-1	0
	2	-1	-2	-3	0	-2	-2	-1	-1		-2	-3	0	-1	-8	-1	0
	2	-1	-1	-3	-3	-1	-3	-1	-2		-1	-1	1	-1	-8	1	1
	2	1	-2	-2	-3	-2	-2	-1	-1		-2	-2	0	0	-8	0	1
	3	0	-1	-1	-2	0	-2	-2	0		0	-1	-3	0	-7	0	1
	3	0	0	-1	0	1	-3	-1	-1		0	-1	0	1	-6	0	2
	3	-1	-1	-1	1	0	-2	-2	0		0	-2	0	2	-5	1	2
	3	1	0	-1	-1	0	-2	0	-1		-2	1	1	1	-7	1	0
	3	-2	0	0	-1	0	-3	-1	-1		0	0	3	2	-6	0	1
	3	-1	-1	0	2	0	-2	0	-1		-1	0	1	1	-6	1	2
	4	0	-2	-2	3	1	-1	0	0		-1	0	1	2	-5	0	3
	4	0	-1	0	2	2	-1	2	0		-1	-1	1	1	-6	0	2
	4	-1	-1	0	0	0	-2	-1	0		0	0	1	1	-6	1	3
	4	1	0	2	0	0	-1	2	-1		-1	-2	-2	2	-6	1	2
	4	2	0	2	4	1	0	1	0		0	1	4	0	-5	2	3
	4	0	1	0	4	1	-1	2	0		-1	0	1	2	-5	1	3
	5	2	0	2	2	2	0	2	0		1	0	1	1	-5	0	2
	5	0	0	1	2	0	0	2	-1		0	0	0	2	-5	0	2
	5	0	1	2	5	0	-1	3	1		0	0	2	3	-6	0	4
	5	0	0	1	3	1	0	3	2		-1	-1	1	1	-4	0	3
	5	-1	0	1	2	2	0	4	1		-1	0	0	0	-5	0	2
	5	0	0	0	2	1	-1	0	-1		-1	-1	2	1	-5	0	1
	6	0	-1	0	5	2	1	1	0		0	-1	2	1	-4	2	4
	6	0	-1	0	3	3	0	3	0		0	0	1	2	-4	0	1
	6	1	-1	0	2	1	0	2	0		1	0	2	1	-4	0	1
	6	1	-1	-1	2	1	1	2	0		0	0	2	2	-5	0	1
	6	-2	0	2	3	2	0	1	0		0	1	3	0	-3	1	4
	6	1	-1	1	2	1	0	1	0		0	-1	3	2	-5	-1	3
	7	-1	0	1	3	1	0	1	0		0	-1	2	1	-4	1	3
	7	0	-1	0	3	1	0	0	0		1	-1	2	1	-4	1	3
	7	1	0	0	0	1	1	2	2		0	1	2	2	-4	0	4
	7	0	-1	0	5	1	-1	1	1		-1	0	1	2	-4	0	1
	7	0	0	-2	4	2	-1	3	-1		0	0	1	2	-3	1	4
	7	1	0	1	3	2	0	1	0		-1	0	2	1	-3	0	1
	8	1	0	0	5	0	0	3	0		0	-1	1	1	-2	0	4
	8	0	-1	1	3	2	0	3	0		-1	-1	0	2	-2	1	2
	8	0	0	0	3	2	1	1	1		-1	1	3	1	-4	1	0
	8	1	-1	3	3	3	-1	1	1		0	0	1	2	-2	0	2
	8	0	0	1	1	2	0	-1	0		-1	0	1	1	-2	0	2
	8	2	0	1	2	1	1	1	0		1	0	1	2	-3	-1	2
	9	1	1	1	2	1	0	0	0		1	0	1	0	-2	1	0
	9	0	0	1	2	0	-1	3	0		0	1	1	1	-2	1	3
	9	-1	0	1	1	0	0	-1	2		0	0	3	0	-2	1	2
	9	-1	-1	1	2	2	0	-1	0		0	1	0	2	-2	1	2
	9	0	-1	2	2	1	-1	2	1		-1	0	2	0	-2	0	2
	9	1	0	1	3	0	0	1	0		0	0	2	0	-2	1	1
	10	0	0	1	2	1	0	1	-1		0	0	0	2	-2	0	0
	10	2	0	1	1	0	0	0	0		0	-1	-1	0	-1	-1	2
	10	-1	0	2	2	0	1	1	1		-1	-2	4	1	-3	-1	1
	10	0	0	1	0	1	-1	0	0		0	1	2	1	-1	1	0
	10	2	0	0	4	0	0	-1	-1		0	0	1	1	-1	0	1
	10	-1	0	2	3	0	-1	0	1		-1	1	0	2	-2	-1	0
	11	0	-1	1	1	0	1	2	-1		0	0	-1	0	-1	1	1
	11	1	0	0	2	0	-1	0	0		1	-1	2	1	0	0	3
	11	0	-1	2	2	1	0	1	1		0	1	-1	0	-1	0	1
	11	0	0	-1	1	2	1	1	-1		0	0	1	-1	0	1	2
	11	0	0	1	2	1	-1	2	1		-1	0	0	-1	1	1	-1
	11	1	0	1	1	-1	-1	0	0		0	0	1	2	1	0	1
	12	0	0	0	2	2	0	2	-1		-1	0	1	1	-1	1	0
	12	0	0	1	0	0	-1	1	0		0	0	0	0	1	0	0
	12	0	0	2	1	1	0	0	1		1	0	1	1	0	0	-1
	12	0	0	1	2	1	0	0	0		0	0	4	1	0	0	0
	12	0	-1	0	0	1	1	0	0		-1	1	1	1	0	0	1
	12	0	0	1	1	0	0	1	-1		0	0	1	-1	-1	0	2
	13	0	0	-1	-2	1	0	0	0		0	1	0	1	1	0	1
	13	0	-1	0	0	1	2	0	0		0	-1	0	-1	1	0	1
	13	-1	0	-1	-1	0	0	0	0		0	-1	3	0	0	0	2
	13	1	-1	1	2	2	0	1	1		0	0	0	1	0	1	0
	13	0	1	1	2	1	-1	1	-1		0	0	0	2	-1	0	0
	13	0	0	0	2	0	-1	1	1		1	1	2	0	-1	0	-2
	14	0	-1	1	0	-1	0	1	0		1	-1	-1	0	1	-1	-1
	14	0	0	-1	0	-1	0	0	1		0	0	0	-1	1	-1	0
	14	1	-2	0	0	-1	0	0	0		0	-2	-2	0	0	0	-1
	14	0	0	-1	-2	-1	0	-1	-1		-1	-1	0	0	1	-1	-1
	14	0	1	0	-1	0	0	1	1		-1	1	1	0	-1	0	1
	14	-1	1	1	1	1	0	1	1		0	0	-2	-1	1	0	-2
	15	0	1	1	3	-1	1	0	0		1	-1	-1	0	-1	0	-1
	15	0	-1	-1	0	0	0	-1	0		0	0	1	-1	0	1	2
	15	0	0	1	0	0	1	1	1		0	0	2	-1	0	0	1
	15	0	0	2	0	-1	0	0	1		0	0	1	0	0	0	0
	15	0	0	-1	1	0	0	0	-1		-1	0	2	2	0	-1	0
	15	0	0	1	0	-2	-2	-2	-1		0	0	-2	0	1	0	-2
	16	0	1	0	0	0	0	0	1		0	0	0	0	0	0	0
	16	1	1	0	1	-1	-1	0	-1		1	0	-1	0	0	0	0
	16	0	0	-1	2	0	-1	0	0		0	0	1	0	0	0	0
	16	0	1	0	-1	0	-1	0	-1		1	1	0	1	-1	0	1
	16	1	0	2	-1	0	0	2	1		0	-1	-1	-1	1	-1	0
	16	0	0	0	-3	0	-1	0	-1		0	0	0	-1	0	1	1
	17	1	-1	0	-1	0	0	-1	1		1	0	2	0	0	-1	-1
	17	1	-1	1	-1	0	1	0	1		1	0	-1	-1	0	-1	0
	17	-1	0	-1	0	0	0	1	0		0	1	-1	0	1	0	-1
	17	-1	0	0	-2	0	0	1	0		1	0	-1	0	0	-1	0
	17	0	0	0	-2	0	0	1	1		-2	0	-1	-1	-1	0	-1
	17	1	0	0	-1	-1	-1	1	0		0	1	0	-1	0	0	0
	18	0	0	1	-1	0	-1	0	-1		-1	0	0	-1	0	0	0
	18	0	-1	0	-1	0	0	1	0		0	0	-1	0	0	0	-1
	18	-1	1	1	-1	-1	-1	-2	0		0	0	0	2	-2	0	1
	18	-2	2	2	-1	0	-1	2	0		0	1	0	-1	0	1	-2
	18	0	-1	2	0	0	-2	0	0		1	0	1	0	0	0	-1
	18	0	0	-1	-1	-1	-1	0	0		-1	0	0	-2	0	0	-1
	19	1	0	-2	1	0	0	1	0		0	-1	0	-1	-1	0	1
	19	-1	-1	2	-3	-1	-1	0	0		0	-1	0	-1	0	0	0
	19	-2	0	0	1	-1	1	0	1		0	1	1	-1	0	0	-2
	19	0	-1	-2	-3	0	-1	-1	0		1	1	0	0	-1	2	-2
	19	-2	-1	0	-1	0	0	-1	0		0	-1	1	-1	-1	-1	1
	19	1	-1	0	-2	1	-1	-2	0		-1	-1	0	-1	0	1	2
	20	0	-1	-1	1	0	0	0	-1		0	1	0	-1	-2	0	0
	20	-3	0	1	-1	-1	0	0	-1		-1	0	1	0	-1	0	0
	20	0	0	-2	-2	-1	-1	1	1		-1	0	-1	0	0	1	1
	20	0	0	-1	2	-1	-1	-1	0		0	1	0	-1	-1	0	-2
	20	-1	-1	1	0	0	-1	1	-1		-1	0	-1	-1	1	-1	2
	20	0	0	0	-1	0	-1	0	0		-1	0	0	0	0	0	-1
	21	0	-1	1	-1	-1	-1	0	1		1	0	-1	0	-1	0	1
	21	-1	1	1	-2	0	-1	1	-1		1	0	1	-1	-1	0	-1
	21	1	0	0	0	0	0	-1	0		0	1	0	-1	-1	1	1
	21	-1	0	0	1	-1	-1	0	0		1	0	0	-1	-1	0	-1
	21	0	-1	-2	-1	-2	-1	0	1		1	1	-1	-2	0	0	-1
	21	1	-1	0	0	-1	-1	1	0		-1	1	0	0	0	1	2
	22	0	0	2	-2	0	0	1	0		0	0	-1	-2	0	0	0
	22	0	-1	-1	2	-1	-1	0	1		1	0	0	-1	-1	0	0
	22	0	1	1	0	-1	1	1	0		0	-1	-2	0	-1	1	2
	22	-1	1	-2	-1	-1	0	0	-1		0	-1	-2	1	0	0	2
	22	-1	-1	-1	-1	2	-1	0	1		-1	0	2	-1	-2	0	3
	22	1	0	0	-2	-1	0	0	-1		0	0	1	-1	-1	0	1
	23	1	-1	0	-2	0	-1	-1	-1		1	0	1	-1	0	-1	1
	23	0	1	0	-1	0	-1	-1	-1		0	0	0	0	0	0	1
	23	1	2	0	-1	-1	-1	-1	0		1	1	0	-2	1	1	1
	23	1	-1	-2	1	-1	0	-1	-1		1	0	0	-2	-2	0	1
	23	0	0	0	-1	0	1	0	0		1	0	0	-2	0	0	0
	23	1	1	1	0	1	-1	-1	0		-1	-1	1	-1	-2	0	-2
	24	1	0	-1	0	-1	1	1	0		0	-1	1	0	-1	-1	-2
	24	0	0	1	-1	-1	0	-1	0		0	0	0	-1	-1	1	-1
	24	-1	1	-1	-1	0	-1	-1	1		0	0	-3	0	-2	0	1
	24	-1	0	0	2	1	-1	-2	-1		0	1	-1	-1	0	0	0
	24	-1	-1	-1	-1	0	1	1	0		-1	-1	0	0	-1	0	2
	24	0	0	0	1	0	-1	0	0		1	0	0	0	0	0	0
	25	-1	1	3	0	0	-1	-2	0		0	0	0	-2	0	0	-1
	25	-1	1	-2	-2	-1	-1	-2	1		1	0	-2	1	0	-1	2
	25	0	0	-1	-3	-1	0	0	-1		2	0	-1	0	1	-1	0
	25	1	0	1	1	1	0	0	0		-1	-1	1	1	-1	0	0
	25	0	0	0	-1	0	0	-1	0		1	0	0	-1	0	1	2
	25	0	-1	1	-2	-1	1	2	0		-1	0	-1	1	1	0	1
	26	0	-1	-1	-1	1	0	1	0		1	1	-1	1	1	-1	-2
	26	0	0	-1	0	0	0	-1	0		-1	0	-1	-1	1	0	1
	26	-1	0	1	0	2	0	0	1		0	0	2	0	0	0	1
	26	0	0	-1	1	1	1	-1	-2		1	1	0	0	0	-1	-1
	26	1	0	-1	0	1	1	1	-1		0	0	-1	1	-1	0	-1
	26	0	0	1	1	0	1	-3	0		-1	1	-1	0	1	0	-1
	27	0	0	-2	0	-1	1	0	0		0	0	0	0	1	0	1
	27	0	0	1	1	0	1	1	1		0	0	-1	1	0	0	-1
	27	-1	1	0	0	1	2	1	1		0	1	-1	0	0	1	1
	27	0	0	1	-1	1	-1	0	-1		0	-2	3	3	1	0	-1
	27	0	0	1	1	0	3	0	-1		1	-2	1	1	2	1	0
	27	1	0	0	1	0	1	0	1		-1	-1	-1	2	1	0	-1
	28	1	1	0	-1	1	1	2	0		0	0	1	1	2	1	1
	28	1	1	-1	-1	1	1	1	1		1	0	0	0	1	0	0
	28	0	0	-2	2	0	1	0	0		0	1	1	1	0	0	-1
	28	1	2	1	2	0	1	1	0		1	0	0	0	0	0	1
	28	0	-1	-1	4	1	0	0	-1		-1	0	1	0	0	0	-2
	28	1	0	0	2	2	1	0	0		0	0	0	3	1	0	0
	29	1	0	1	-1	1	1	1	0		-1	-1	-1	1	1	1	-1
	29	-1	1	1	2	2	0	2	0		0	0	0	0	1	1	-1
	29	-1	1	-1	1	0	1	2	1		-2	-1	1	1	2	-1	1
	29	0	1	2	2	2	1	1	0		1	-1	2	0	0	0	-1
	29	0	0	2	3	-1	1	1	1		-1	0	0	0	1	0	0
	29	1	1	-1	1	0	1	-2	0		0	0	-1	1	1	1	1
	30	0	-1	0	0	1	1	2	0		-2	1	1	2	2	0	1
	30	-1	0	1	2	0	1	0	0		0	1	2	0	1	0	0
	30	-1	0	1	3	1	1	2	-1		1	0	0	0	1	-1	-2
	30	1	0	0	3	1	1	-1	-1		2	1	0	0	0	0	0
	30	2	0	-1	1	2	0	1	-1		-1	0	1	2	1	-1	1
	30	0	-1	-1	-1	0	-1	1	1		0	0	0	2	-1	1	-1
	31	-1	-1	0	1	1	1	-1	1		0	-1	1	1	1	-1	0
	31	1	1	0	1	0	2	0	1		0	0	2	1	0	0	0
	31	0	-1	0	1	2	1	-1	1		1	1	-1	1	1	0	-1
	31	1	1	0	0	0	-1	2	-1		-1	-1	-1	1	0	-1	0
	31	0	0	3	1	-1	-1	-1	0		0	1	1	0	1	-1	0
	31	1	1	0	0	0	1	1	-1		0	0	1	0	2	-1	0
	32	1	-1	0	0	1	1	0	0		1	-1	-1	1	0	0	1
	32	0	0	1	0	1	0	2	-2		-1	1	0	0	1	0	-1
	32	1	0	0	2	2	0	1	0		0	0	2	1	0	0	0
	32	1	0	-1	1	2	2	-2	0		0	0	0	1	2	0	1
	32	0	0	-1	1	0	0	1	0		0	0	-2	-1	0	0	0
	32	0	1	-3	1	1	-1	0	0		1	0	0	0	2	-1	0
	33	-1	0	0	1	1	2	-1	0		0	0	-1	1	-1	1	-1
	33	0	0	-1	0	0	0	-2	-1		0	-1	-1	1	1	0	-2
	33	1	-1	0	0	0	-1	0	0		-1	2	1	0	2	0	-1
	33	0	0	4	2	0	-1	1	0		0	1	-1	1	0	0	0
	33	-1	0	0	0	1	1	0	-1		-1	-1	0	1	0	0	0
	33	1	0	1	4	0	-1	2	-1		1	-1	-2	2	-1	-1	-2
	34	-2	0	1	1	0	0	0	0		-1	0	1	0	1	0	-1
	34	-2	0	-1	3	0	1	0	-1		1	0	-1	2	0	0	1
	34	0	1	-2	1	0	1	-1	0		0	1	0	0	0	0	1
	34	-1	0	1	-1	1	1	-1	0		-1	0	-1	-1	2	0	0
	34	-1	0	1	1	1	0	-2	1		-1	-1	0	-1	0	0	1
	34	0	-1	-1	3	0	0	-2	0		0	1	2	1	0	1	0
	35	0	0	0	-3	0	0	-1	-1		0	1	0	1	0	0	0
	35	-1	1	1	-2	0	-1	1	0		-1	1	1	0	1	-1	0
	35	-1	1	0	1	-1	0	0	0		0	0	2	1	0	1	-2
	35	1	-1	0	-1	0	0	0	0		0	0	-1	1	1	0	0
	35	-1	2	1	3	-1	1	-1	-1		0	0	0	0	1	-1	-1
	35	-1	0	2	3	-1	0	-1	-2		0	0	-1	1	0	0	-2
	36	-1	0	1	0	1	0	0	0		0	-1	0	1	0	1	1
	36	1	0	-1	-1	0	0	0	-1		-1	0	-1	0	0	-1	-1
	36	0	0	-1	-1	0	0	0	0		-1	0	-1	0	-1	0	-2
	36	-1	1	0	0	0	0	-1	-1		0	1	-1	-1	0	1	-3
	36	0	1	2	0	0	0	1	-1		-1	0	0	1	1	-1	0
	36	2	0	1	-2	0	1	0	0		0	0	0	0	-1	0	1
	37	0	0	0	0	0	0	1	1		1	1	0	0	0	0	-2
	37	0	0	2	-2	0	-1	1	0		0	0	-1	0	0	0	1
	37	-1	-1	0	0	0	0	-1	0		0	0	-2	-1	-1	-1	0
	37	-1	-1	-2	0	-1	0	0	1		1	1	0	-1	-1	0	0
	37	1	0	0	0	0	-1	-1	-1		0	2	-1	0	0	-1	0
	37	-1	0	-1	0	0	0	-1	-1		1	1	1	0	0	-1	0
	38	-1	0	1	-2	-1	0	1	1		1	0	-1	0	0	0	1
	38	0	0	1	1	-1	1	1	0		0	-1	0	-1	-1	1	1
	38	0	-1	0	0	0	0	1	0		1	0	-1	-1	1	1	0
	38	0	1	1	-1	1	1	0	0		0	0	1	1	0	-1	2
	38	0	0	-2	1	1	1	-1	1		0	-1	-1	1	0	-1	0
	38	2	0	0	2	-1	1	0	0		1	0	0	-1	0	-1	1
	39	1	1	0	0	-1	-1	1	1		1	-1	1	0	-1	0	-2
	39	1	-1	0	0	1	-1	-1	0		-1	0	2	0	-2	0	1
	39	1	0	1	1	0	0	1	0		1	0	1	0	-1	0	1
	39	1	0	-2	2	0	0	0	1		2	0	0	0	-1	1	-1
	39	1	-1	0	0	0	-1	-1	-1		1	1	3	-1	-1	0	3
	39	1	0	2	1	-1	0	0	0		0	0	-1	1	-1	0	0
	40	1	0	-1	0	0	0	-1	0		1	0	-1	0	1	0	0
	40	0	0	0	0	1	0	-2	-1		2	-1	-1	0	-1	0	0
	40	0	0	0	0	0	2	0	2		1	0	-1	1	-1	1	1
	40	0	-1	1	-1	0	0	0	-1		-1	0	0	0	-1	0	1
	40	0	0	2	-3	-1	0	1	-1		1	0	0	-1	0	0	0
	40	1	0	0	0	-1	-1	0	0		1	0	0	-1	0	0	0
	41	0	0	1	-1	1	-1	1	0		1	-1	1	-1	1	1	-1
	41	0	-1	-2	-1	-1	-1	0	2		0	1	0	-1	0	-1	-1
	41	-1	-1	1	0	0	0	2	0		0	0	1	0	-1	0	1
	41	1	0	0	-2	0	0	1	0		-1	0	0	-1	1	0	2
	41	1	-1	-1	2	0	1	1	-1		0	0	0	0	-1	-1	0
	41	0	1	1	0	0	0	0	0		0	0	0	-1	-1	-1	0
	42	0	0	1	1	0	-1	0	1		-1	0	2	1	0	1	-2
	42	0	0	-1	-1	0	0	0	1		0	1	1	0	0	1	1
	42	1	1	0	3	0	0	-1	0		0	0	1	1	0	0	-1
	42	0	0	0	1	-1	-1	0	-1		1	-1	0	1	-2	-1	1
	42	-1	0	-1	1	0	0	1	-1		0	-1	0	0	1	-1	2
	42	-1	0	0	0	-1	0	0	0		0	0	-2	-1	1	0	1
	43	0	0	-1	-1	-1	1	1	1		2	0	2	-1	0	0	1
	43	-1	0	0	1	0	0	0	0		-2	0	0	-1	0	-1	2
	43	0	-1	1	-1	-1	-1	1	0		0	0	0	0	-1	0	-1
	43	-1	0	0	1	-1	0	1	0		0	0	0	0	-1	1	0
	43	1	1	0	-2	0	1	-2	0		0	0	-2	-1	0	1	0
	43	-1	1	0	0	0	0	1	1		-2	0	0	1	0	-1	-1
	44	0	-1	1	1	0	-1	0	0		0	0	1	0	1	0	-1
	44	0	0	-1	-1	0	0	0	0		1	0	-1	-2	-1	0	3
	44	0	-1	1	-2	0	-2	1	1		0	0	1	0	0	1	2
	44	1	1	1	0	0	0	0	1		0	0	0	0	-1	0	1
	44	-1	1	1	-1	1	0	1	0		0	0	0	1	0	0	1
	44	0	0	0	-3	0	-1	0	1		-1	0	1	-1	-1	1	-1
	45	1	-1	1	-2	-1	0	4	0		1	1	1	-1	0	0	0
	45	0	0	1	1	2	-1	1	-1		0	-1	2	0	-1	0	-1
	45	-1	0	0	-1	1	0	0	1		0	0	1	0	-2	-1	1
	45	0	-1	0	-1	-1	0	-2	-1		-1	0	0	-1	0	0	0
	45	-1	-1	1	-1	1	-1	0	1		0	-2	0	-1	0	0	0
	45	0	1	1	-1	0	0	0	-1		-1	1	0	0	0	1	3
	46	0	0	1	-1	0	-1	-2	-1		-1	1	1	-1	-1	0	-1
	46	-1	-2	1	0	-1	0	-1	0		-1	0	2	0	-1	0	-2
	46	-2	0	0	-1	-1	0	0	0		0	0	2	-1	0	0	0
	46	0	0	-1	-1	-1	0	0	0		0	0	1	0	0	-1	-1
	46	0	1	0	0	-1	-1	1	1		0	-1	1	-1	0	0	1
	46	0	-1	1	-1	0	-1	-2	0		0	-1	0	-1	0	0	0
	47	0	-1	-1	-1	-1	-1	0	0		0	1	-2	0	-1	1	-1
	47	1	-1	1	1	-2	0	0	2		-1	0	3	-1	0	0	-1
	47	1	1	1	-1	0	0	0	1		0	-1	2	0	-1	0	1
	47	0	1	-1	2	-1	-1	2	0		0	1	1	0	-1	-1	0
	47	-1	0	1	0	1	1	0	0		1	1	1	0	-1	0	-1
	47	0	0	0	-2	1	0	0	1		0	1	0	1	0	1	1
	48	0	0	2	0	0	0	-1	-1		1	1	1	0	1	0	1
	48	0	0	-2	1	0	1	1	-1		0	0	0	0	0	0	0
	48	-1	-2	-4	-1	-1	0	0	0		-1	0	-3	1	-1	1	-1
	48	-1	-1	-3	0	-2	0	0	1		-1	-1	-3	1	0	-1	0
	48	-2	-3	-4	0	1	0	-1	0		-1	0	-3	-1	0	0	0
	49	-2	-1	-2	-1	0	-1	0	0		-1	-1	-4	0	0	0	0
	49	-2	-1	-4	-1	0	-1	0	0		-1	-1	-5	2	0	0	1
	49	-2	-1	-1	-1	0	0	1	0		-1	0	-3	0	0	0	-1
	49	-1	-1	-4	-1	0	0	-1	0		-2	-2	-4	-1	1	1	0
	49	-1	0	-4	0	0	1	-1	0		0	-2	-2	-1	-2	1	0
	49	-1	-1	-2	1	1	-1	-1	0		-1	-1	-1	0	1	0	-1
	50	0	-1	-2	-1	0	0	0	0		-1	-1	-3	1	1	-1	-1
	50	-2	0	-1	0	0	0	-1	0		-1	-2	-2	0	0	1	0
	50	0	0	0	1	0	-1	0	0		0	0	-3	0	0	-1	0
	50	1	1	-3	-1	1	1	0	-1		-1	0	-1	-1	1	0	0
	50	-1	0	0	1	1	0	-2	0		-2	0	-1	2	0	-1	0
	50	0	1	-1	1	-1	0	0	-1		-1	0	-1	0	0	1	-3
	51	1	0	0	0	0	0	-1	0		0	-1	0	1	0	1	2
	51	-1	-1	0	-1	3	0	0	0		1	-1	-1	0	1	1	0
	51	2	1	-1	1	1	-1	0	2		0	0	-3	-1	1	1	0
	51	0	0	0	1	0	0	0	-1		0	0	-1	0	0	1	-1
	51	0	0	2	1	1	0	1	0		-1	0	-1	-1	-1	-2	0
	51	1	-1	0	0	-1	1	1	0		0	1	2	0	1	1	-1
	52	0	0	-2	2	0	1	1	0		-1	1	0	-1	0	0	1
	52	0	-2	-1	1	0	0	1	0		1	0	1	0	2	2	-2
	52	0	-1	2	0	0	0	0	1		0	0	0	-1	0	0	-1
	52	-1	1	2	0	0	0	1	1		1	0	-1	1	0	-1	0
	52	1	0	1	0	1	2	-1	-1		0	-1	0	0	2	0	0
	52	1	1	0	0	1	0	0	-1		0	0	1	2	-1	0	1
	53	0	0	2	1	1	0	0	1		1	0	1	-1	1	0	0
	53	-2	1	-1	2	0	0	-1	0		1	0	1	1	1	0	-2
	53	1	3	-1	1	0	1	-1	0		1	3	1	0	-1	0	0
	53	-2	0	0	1	0	0	-1	1		0	1	0	0	-1	0	0
	53	-1	2	-1	1	0	-1	0	0		0	2	-1	0	0	0	1
	54	-1	0	-1	-1	1	1	1	0		-2	1	-1	-1	0	0	-1
	54	0	-1	0	-1	0	-1	-2	0		-2	-1	0	0	1	0	-1
	54	-1	0	0	-2	0	2	0	0		-2	0	0	-1	0	0	0
	54	0	0	-1	0	-1	1	0	0		1	0	-1	1	1	0	-2
	54	2	-1	-1	1	0	0	1	-1		0	0	0	-1	0	0	0
	54	1	0	-1	0	-1	-1	-1	0		-1	-1	0	-1	0	-1	0
	55	1	0	-2	1	1	0	0	0		-2	0	-2	1	-1	-1	-1
	55	0	0	0	0	1	-1	-3	-1		0	1	-1	-1	0	0	0
	55	0	2	-2	-1	0	0	1	0		0	0	0	-1	1	1	0
	55	1	0	-1	0	0	1	-1	-2		0	1	0	-1	1	-1	1
	55	0	1	0	-1	-1	-1	0	-1		1	0	0	-1	1	0	-1
	55	2	0	0	0	1	-1	1	0		0	0	0	0	0	0	1
	56	0	0	0	-1	0	0	-2	-1		1	0	1	0	0	-1	1
	56	0	0	1	-1	-2	0	0	1		0	0	1	0	-1	-1	-1
	56	1	0	0	0	0	-1	1	1		0	0	0	-1	0	-1	0
	56	0	0	0	0	0	0	0	0		0	0	0	0	1	-1	0
	56	0	0	0	-1	0	1	-2	0		0	1	3	1	0	0	2
	56	0	0	-1	-2	0	-1	1	0		1	-1	-1	0	1	-2	1
	57	1	0	-1	-1	-1	-1	1	1		1	1	0	-2	-1	-1	0
	57	0	1	1	0	-1	-1	0	0		0	0	1	0	-1	1	2
	57	-1	0	1	0	-1	0	1	0		1	-1	1	-2	-1	0	-1
	57	0	0	0	1	-1	1	2	1		0	0	0	-2	0	1	0
	57	0	1	-1	-2	-1	0	0	0		0	0	-1	0	-1	-1	1
	57	1	1	1	0	0	0	0	0		0	0	-1	-1	-1	0	0
	58	1	0	2	-2	1	1	-1	1		3	1	1	0	-1	0	-1
	58	-1	1	-1	1	0	0	1	-1		-1	0	0	0	0	-1	1
	58	0	1	1	-1	-1	1	-1	0		1	1	0	0	0	-1	0
	58	0	1	0	0	-1	0	0	-1		0	1	-2	0	0	-1	1
	58	0	0	-1	0	0	-1	0	0		0	0	0	1	-1	-1	1
	58	0	2	2	0	0	0	2	0		1	1	1	-1	0	0	-2
	59	0	0	1	1	1	0	1	1		0	0	-1	0	0	0	0
	59	1	1	1	0	1	-1	0	0		0	0	1	1	-1	0	0
	59	0	-1	0	1	0	1	0	-1		0	1	1	1	-1	1	0
	59	1	1	1	0	-1	-1	2	-1		1	1	-1	0	0	0	0
	59	0	0	1	0	1	1	0	-1		1	-1	0	-1	0	-1	0
	59	0	0	3	0	0	1	1	1		-1	1	1	-2	2	-1	0
	60	0	1	2	1	0	0	0	-1		0	1	1	1	0	0	0
	60	0	0	0	1	0	0	1	0		0	0	1	0	1	0	0
	60	0	-1	0	1	0	0	0	0		1	-1	1	1	0	0	0
	60	0	-1	0	0	0	1	1	1		1	-1	1	1	0	0	1
	60	1	0	0	-1	1	0	3	0		1	0	0	1	0	0	1
	60	0	1	-1	2	-1	0	-1	-1		0	-1	-1	0	1	0	0
	61	1	-1	-1	2	1	1	1	0		1	0	2	1	0	0	1
	61	0	1	0	0	0	2	1	1		1	0	1	0	-1	-1	-1
	61	-1	0	2	0	1	1	-2	1		0	1	1	0	-1	0	-1
	61	-2	0	0	1	0	-1	1	0		-2	-1	-1	-1	1	0	-1
	61	0	0	0	-1	0	1	-1	-1		0	-1	0	-1	-1	0	0
	61	1	1	0	-1	0	-1	1	0		0	0	1	0	0	1	-1
	62	1	0	1	1	2	0	-2	0		0	0	1	2	0	-1	-1
	62	1	-1	-1	0	0	1	-2	0		1	0	0	-1	1	0	0
	62	0	0	1	1	0	1	-1	-1		1	0	0	0	0	0	1
	62	1	-1	0	-1	0	0	0	0		0	0	0	0	1	0	2
	62	0	0	1	-2	1	0	-2	0		-1	0	-2	0	0	0	1
	62	-1	0	-1	-1	-1	1	-1	0		-1	1	1	-1	0	0	-1
	63	-1	1	0	0	1	0	1	0		0	-1	2	1	0	0	-1
	63	1	0	-1	0	-1	-1	0	-1		1	-1	1	2	-1	-1	-1
	63	1	1	0	0	0	-1	-1	0		1	-1	0	1	1	0	-1
	63	0	1	-1	1	-1	0	1	0		1	-1	-1	0	0	0	1
	63	-1	1	0	2	-1	-1	-1	-2		0	0	-1	-1	1	1	1
	63	0	0	1	1	0	1	-1	0		0	1	-1	1	1	1	0
	64	-2	0	0	-1	1	1	-2	-1		0	-1	-2	0	1	0	0
	64	1	1	0	3	-2	1	0	1		0	-1	0	2	0	-1	0
	64	0	0	0	-1	-1	0	0	0		-1	0	0	-1	0	0	-1
	64	-1	0	-2	1	0	-1	0	0		1	0	3	0	1	-1	1
	64	-1	1	-1	-3	-1	0	1	0		0	1	0	-1	-1	0	1
	64	0	0	3	0	0	-1	1	0		-2	0	0	1	-1	1	-2
	65	1	0	-1	-1	0	1	-1	-1		0	0	1	0	-1	0	-2
	65	0	-1	0	2	1	0	-3	0		1	0	-1	1	0	-1	-2
	65	1	0	-1	0	0	0	1	-1		-1	0	-1	0	-1	-1	1
	65	0	0	1	-2	0	-1	0	0		1	0	1	0	1	0	-2
	65	-1	-1	3	0	-1	0	-2	0		1	0	-1	0	0	1	-1
	65	0	0	1	-1	1	0	1	1		0	0	1	1	0	1	0
	66	-1	-1	1	0	0	-1	0	-1		-1	1	0	1	0	1	0
	66	0	0	-1	1	1	0	0	1		0	0	0	0	0	-1	-1
	66	-1	1	0	0	1	0	0	1		0	0	0	0	-1	1	1
	66	0	1	1	1	0	0	0	1		-1	-1	1	0	1	0	-1
	66	0	0	-2	-3	0	0	-1	2		-1	0	0	1	-1	-1	0
	66	-1	1	-1	-1	0	-1	0	0		1	1	0	1	1	0	0
	67	0	-1	0	2	0	1	0	2		0	-1	0	-1	1	0	-1
	67	1	-1	-1	-1	0	-2	-3	1		-1	1	0	1	0	0	-1
	67	0	-1	-1	0	0	1	2	-1		0	1	0	0	0	-1	1
	67	0	-1	1	1	-2	1	0	0		0	0	0	0	0	0	-1
	67	0	0	1	1	2	-1	-2	0		-1	0	0	0	0	1	1
	67	0	0	-1	0	1	0	-1	0		-1	-1	1	1	1	0	-1
	68	1	0	-3	2	-1	-1	0	-1		0	1	-1	0	0	1	-1
	68	-1	0	1	0	0	0	0	-1		0	1	-1	0	-1	0	0
	68	-1	-2	0	1	0	0	0	-1		-2	1	-1	1	1	1	1
	68	-1	0	-1	-1	0	0	0	1		0	0	1	0	0	0	-1
	68	0	-1	-1	-1	1	1	0	0		0	0	0	0	0	-1	0
	68	0	0	1	-2	0	-1	1	0		1	0	-1	0	0	0	3
	69	0	-1	0	-1	0	1	1	0		0	0	0	1	1	0	0
	69	0	-1	0	1	1	1	1	1		-1	-1	1	0	-1	0	0
	69	0	-1	-2	-1	-1	1	0	-1		1	0	0	0	-1	1	1
	69	1	-1	-1	2	0	1	0	0		-1	0	1	0	1	0	0
	69	0	1	1	0	-2	0	0	1		0	-1	-1	0	1	0	1
	69	1	1	1	1	1	0	2	-1		0	0	0	-1	-1	0	1
	70	0	0	-1	2	0	0	2	1		1	0	-2	-1	1	0	1
	70	0	0	0	2	0	-1	1	0		0	1	0	0	2	0	0
	70	-1	1	2	1	0	1	-1	1		0	0	0	0	-1	0	0
	70	-1	-1	-1	0	0	1	-1	-1		-1	1	1	1	0
	70	0	0	-1	0	1	0	0	0		0	1	-1	1	-1
	70	-1	0	-1	1	0	1				-1	1	-3	1	0
	71	1	0	-1	0	0	0				0	0	-1	-1	0
	71	0	0	0	-3	1	1				-1	0	-1	0	0
	71	-1	-1	-1	0	0	-1				0	0	-1	2	0
	71	-1	-1	-1	-1	1	0				0	-1	-1	1	0
	71	0	0	1	-2	0	-1				0	0	-1	-1	0
	71	1	0	0	0	-1	2				-1	0	0	0	-1
	72	-1	0	0	0	1	1				0	0	0	1	0
	72	1	0	-1	0	1	-1				-1	0	-1	1	0
	72	-1	1	2	0	0	1				-1	0	1	0	-1
	72	1	1	-1	1	0	0				0	0	-1	0	0
	72	1	1	0	1	-1	0				0	0	0	0	-1
	72	0	0	0	0	0	0				0	-1	-1	-1	-1
	73	-2	-1	-1	-2	0	0				0	0	1	1	-1
	73	1	1	0	1	-1	0				0	0	0	1	-1
	73	1	0	0	-1	0	0				1	1	2	0	-1
	73	1	1	1	0	-1	-1				0	0	0	-1	1
	73	1	0	1	-1	-1	-1				0	0	-1	0	0
	73	0	1	1	0	-1	1				2	1	0	-1	0
	74	1	-1	-1	0	0	-1				1	1	-1	1	0
	74	-1	2	1	-1	0	0				0	1	3	-1	0
	74	2	0	2	0	-1	0				0	0	0	1	-1
	74	0	2	0	0	-1	1				1	1	0	0	0
	74	0	0	2	1	0	0				1	1	0	1	-1
	74	0	2	2	0	-2	0				-1	0	-2	0	0
	75	0	-1	2	-2	0	0				2	-1	0	0	0
	75	1	0	3	1	-1	1				1	0	1	0	-1
	75	2	0	2	0	0	0				0	1	4	-1	-1
	75	1	0	0	0	-2	0				0	0	-1	0	0
	75	0	0	1	0	-2	0				1	1	0	0	0
	75	1	1	2	0	-1	0				1	0	2	-1	1
	76	-1	1	1	-2	0	1				1	0	1	0	0
	76	0	1	0	0	-2	1				2	0	0	1	0
	76	-1	-1	1	1	-2	0				1	1	1	0	0
	76	0	2	1	0	-2	0				1	0	0	0	1
	76	0	1	0	-1	-1	0				0	-1	1	0	0
	76	1	1	1	1	-2	1				0	1	-1	0	0
	77	2	1	1	-3	0	0				0	0	2	1	0
	77	0	0	-1	0	-1	1				0	-1	1	0	1
	77	-1	1	-1	0	1	0				0	0	0	0	0
	77	0	1	0	-1	1	1				0	-1	0	2	0
	77	0	-1	1	-1	-1	1				0	1	2	1	0
	77	-1	1	-1	-1	-1	1				3	0	2	2	-1
	78	0	1	1	0	0	-1				1	-1	0	0	-1
	78	0	1	-2	1	-3	0				1	1	0	0	2
	78	0	1	-1	-2	-1	0				1	0	-1	1	0
	78	-1	1	1	0	-2	1				2	-1	2	0	1
	78	0	0	0	0	0	-1				0	0	0	0	0
	78	0	0	-2	2	0	2				0	0	0	-1	0
	79	0	0	-2	0	-1	0				1	-1	-1	0	1
	79	-1	1	-2	0	-1	3				0	0	1	0	1
	79	-1	1	-1	-1	-2	1				0	-1	2	0	-1
	79	1	0	-1	0	1	0				-1	-1	-1		0
	79	0	0	-1							0	0	1
	79	0	0	0							1	-1	1
	80	0	-1	-1							0	0	-1
	80	0	-1	-1							0	-1	0
	80	0	0	0							-1	0	2
	80	-1	-1	-2							0	0	0
	80	0	0	-1							1	-1	-1
	80	2	-1	1							0	0	0
	81	0	-1	-1							0	2	1
	81	-1	0	-1							1	-1	1
	81	0	-1	-1							1	-1	1
	81	-1	0	0							1	0	-2
	81	2	0	1							0	2	1
	81	0	0	-1							0	-2	0
	82	1	0	0							-2	1	0
	82	1	0	-2							0	1	0
	82	0	-1	3							1	1	0
	82	1	0	1							-1	-1	0
	82	0	1	-1							-1	0	1
	82	0	1	-2							2	0	-1
	83	-1	1	-2							1	2	1
	83	0	0	0							0	1	2
	83	1	1	0							0	-1	1
	83	1	0	-1							0	0	0
	83	0	0	0							1	0	0
	83	1	0	0							1	0	-1
	84	0	1	1							1	0	0
	84	0	-1	0							-1	0	0
	84	-1	0	1							0	0	2
	84	0	1	0							0	1	2
	-11										0	0	0
	-11										0	0	0

## Sheet: Figure 4
Figure 4a - XTT	Value	Value	Value	Value	Value	Value	Value	Value	Value
B16-F10 Opn4WT - Control - DMSO	0.915	1.285	1.681	1.541	1.675
B16-F10 Opn4WT - BAPTA-AM (10 mM)	-0.155	-0.099	-0.114	0.183	-0.099	-0.044	0.415	0.271	0.414
B16-F10 Opn4KO - Control - DMSO	1.034	0.907	1.067	0.995	1.164
B16-F10 Opn4KO - BAPTA-AM (10 mM)	-0.02	-0.042	0.024	0.013	-0.022	0	0.216	0.158	0.114
Figure 4b - XTT	Value	Value	Value	Value	Value	Value
B16-F10 Opn4WT - Control - DMSO	1.063	1.068	1.088	1.53667	1.70067	1.65567
B16-F10 Opn4WT - U73122 (1 mM)	0.228	0.108	0.562	0.382667	0.0926667	0.705667
B16-F10 Opn4KO - Control - DMSO	0.022	NA	0.102	0.845667	0.905667	0.840667
B16-F10 Opn4KO - U73122 (1 mM)	-0.257	-0.211	-0.104	-0.136333	0.227667	-0.0183333
Figure 4c - XTT	Value	Value	Value	Value	Value	Value	Value	Value	Value
B16-F10 Opn4WT - Control - DMSO	1.42	1.593	1.534	1.229	1.649
B16-F10 Opn4WT - KN-93 (9 mM)	0.361	0.363	0.234	0.522	1.038	0.683	0.198	0.223	0.401
B16-F10 Opn4KO - Control - DMSO	0.837	1.109	0.818	0.683	0.698	0.694	1.171
B16-F10 Opn4KO - KN-93 (9 mM)	0.415	0.439	0.319	0.088	0.168	0.436	0.567
Figure 4d - XTT	Value	Value	Value	Value	Value	Value
B16-F10 Opn4WT - Control	2.097	1.695	1.438	1.465	1.661
B16-F10 Opn4WT - L-Name (10 mM)	0.297	0.267	0.312	0.413	0.268	0.78
B16-F10 Opn4KO - Control	1.165	1.213	1.157	1.563
B16-F10 Opn4KO - L-Name (10 mM)	0.489	0.434	0.449	0.592	0.599	0.585
Figure 4e - XTT	Value	Value	Value	Value	Value	Value	Value	Value	Value	Value	Value
B16-F10 Opn4WT - Control - DMSO	1.0825	0.9435	1.0395	1.527	1.503	1.552	1.67267	1.53767	1.52867	1.266	1.08
B16-F10 Opn4WT - ODQ (50 mM)	0.7035	0.3668	0.6125	0.994	1.325	1.244	1.01467	1.21367	0.447	0.399
B16-F10 Opn4KO - Control - DMSO	0.4203	0.9905	1.0675	0.613	0.596	0.667	0.748667	0.842667	0.805667	1.161	1.188	1.212
B16-F10 Opn4KO - ODQ (50 mM)	0.7665	0.9969	1.1425	0.719	0.43	0.582	0.872667	0.736667	0.896667	0.648	0.534	0.773

## Sheet: Figure 5
Figure 5b - qPCR	Value	Value	Value	Value	Value	Value	Value	Value	Value	Value
B16-F10 Opn4WT	1.55987	0.0230583	0.305963	NA	0.841729	1.58165	1.71883	0.902143	0.595193
B16-F10 Opn4KO	4.20303	3.73583	0.921099	1.58165	1.01496
Figure 5b - % of BMAL1+ cells	Value	Value	Value	Value	Value	Value	Value	Value	Value	Value
B16-F10 Opn4WT	NA	NA	70	65.8	54.8	39.1	39.7	44.4	39.8	24.8
B16-F10 Opn4KO	59.9	88.3	69.9	70.2
Figure 5b - MIF of BMAL1+ cells	Value	Value	Value	Value	Value	Value	Value	Value	Value	Value
B16-F10 Opn4WT	2111	NA	1888	1764	1642	1573	1597	1564	1470	1332
B16-F10 Opn4KO	1777	3286	2563	2164
Figure 5d - % Tirosinase+ and Bmal+	Value	Value	Value	Value	Value	Value	Value	Value	Value	Value
B16-F10 Opn4WT	17.2	NA	20.7	16.9	5.69	3.38	5.25	2.55	2.3	NA
B16-F10 Opn4KO	8.77	58	30.2	15.1
Figure 5d - MIF of Tirosinase+ and Bmal+	Value	Value	Value	Value	Value	Value	Value	Value	Value	Value
B16-F10 Opn4WT	3754	NA	3299	2957	3345	2614	2310	2297	1976	NA
B16-F10 Opn4KO	4575	4435	5018	3046
Figure 5e - q PCR	Value	Value	Value	Value	Value	Value	Value	Value	Value	Value
B16-F10 Opn4WT	5.03677	3.71278	4.66701	2.9742	4.8316	8.01387	15.917	NA	6.03143
B16-F10 Opn4KO	1.35896	2.85304	0.20483	1.25919

## Sheet: Figure 6 - 7
Please refer to the supplementary tables S1 - S4

## Sheet: Fig S1
Figure S1a	Value	Value	Value	Value	Value	Value	Value	Value	Value	Value
Sham mice	2.7	17.4	14.1	9.3	9.7	7.8	11.8	5.8	10.3	10.9
B16-F10 Opn4WT	NA	14.7	12.7	11.4	14.3	4.4	14.1	15.8	5.8	5
B16-F10 Opn4 KO	10.4	20.4	4.2	12.8	6.1
Figure S1b	Value	Value	Value	Value	Value	Value	Value	Value	Value	Value
Sham mice	2	12.7	10.8	7.5	6.6	5.6	7	4.7	6.6	8.1
B16-F10 Opn4WT	NA	5.3	8.1	6.7	9.3	2.1	5.9	7	2.7	2.7
B16-F10 Opn4 KO	7.2	12.7	2.8	6.2	4
Figure S1c	Value	Value	Value	Value	Value	Value	Value	Value	Value	Value
Sham mice	74.2	76.4	80.1	67.9	72	59.1	80.6	63.5	74.4	NA
B16-F10 Opn4WT	62.7	NA	63.5	58.4	65.3	47.9	42.1	44.2	47.1	53.8
B16-F10 Opn4 KO	69.2	61.9	67.2	NA	66.1
Figure S1d	Value	Value	Value	Value	Value	Value	Value	Value	Value	Value
Sham mice	0.1	0.6	0.4	0.2	0.3	0.3	0.4	0.1	0.4	0.3
B16-F10 Opn4WT	NA	0.8	0.6	0.6	0.4	0.3	0.9	NA	0.3	0.3
B16-F10 Opn4 KO	0.4	1	0.2	0.7	0.2
Figure S1e	Value	Value	Value	Value	Value	Value	Value	Value	Value	Value
Sham mice	3.3	3.6	2.7	2.3	3.6	3.3	3.8	2.6	4.2	2.4
B16-F10 Opn4WT	4	5.9	5.2	5.4	2.8	5.9	6.6	10.2	4.7	6.5
B16-F10 Opn4 KO	4.2	5.1	3.9	5.6	3.2
Figure S1f	Value	Value	Value	Value	Value	Value	Value	Value	Value	Value
Sham mice	0.6	NA	2.9	1.6	2.8	1.9	NA	1	3.3	2.5
B16-F10 Opn4WT	NA	8.6	4	4.1	4.6	2	7.3	7.2	2.8	2
B16-F10 Opn4 KO	2.8	NA	1.2	5.9	1.9
Figure S1g	Value	Value	Value	Value	Value	Value	Value	Value	Value	Value
Sham mice	22.5	23.5	20.9	17.6	28.5	24.7	NA	16.8	32.3	23.2
B16-F10 Opn4WT	33.3	NA	31.3	36.2	31.9	46.2	51.3	45.6	48.2	39.7
B16-F10 Opn4 KO	26.6	33	28.9	NA	30.7
Figure S1h	Value	Value	Value	Value	Value	Value	Value	Value	Value	Value
Sham mice	7.99	9.91	9.71	8.17	9.06	10.79	8.77	8.96	9.7	10.48
B16-F10 Opn4WT	4.38	6.49	1.46	2.24	1.86	5.31	4.91	2.11	5.68	6.86
B16-F10 Opn4 KO	9.16	9.55	8.64	5	10.64
Figure S1i	Value	Value	Value	Value	Value	Value	Value	Value	Value	Value
Sham mice	12.9	16.5	15.9	13	14.5	12.8	14	14.2	16	15.7
B16-F10 Opn4WT	9	10.6	3.1	4.2	3.8	8.4	7.7	3.8	9.3	10.9
B16-F10 Opn4 KO	14.3	15.4	13.6	8	12.8
Figure S1j	Value	Value	Value	Value	Value	Value	Value	Value	Value	Value
Sham mice	275	998	1025	286	626	1277	NA	205	782	1271
B16-F10 Opn4WT	329	NA	148	215	233	311	258	115	391	298
B16-F10 Opn4 KO	1098	848	351	250	1198

## Sheet: Fig S3
Figure S3a - k (FACS)
Spleen % TAM	Value	Value	Value	Value	Value	Value	Value	Value	Value	Value	Value	Value	Value
Sham mice	3.53	NA	6.24	5.27	5.86	NA	7.24	7.1	7.16	5.99
B16-F10 Opn4WT	5.73	4.37	7.83	5.13	7.66	8.77	7.26	5.22	4.68	7.54	7.51	5.45	8.3
B16-F10 Opn4 KO	NA	7.08	8.23	2.18	8.23	2.18	6.74	5.44
Spleen % TAM CD80+	Value	Value	Value	Value	Value	Value	Value	Value	Value	Value	Value	Value	Value
Sham mice	NA	13.8	23.7	31.5	32.5	14	33	26	22.3	26.5
B16-F10 Opn4WT	NA	16.3	19.5	40.9	35.6	27.4	35.7	37.1	47.4	43.5	48	42.1	43.3
B16-F10 Opn4 KO	NA	NA	47.9	29.4	42.1	44.1
Spleen % TAM CD206+	Value	Value	Value	Value	Value	Value	Value	Value	Value	Value	Value	Value	Value
Sham mice	9.36	NA	4.27	3.1	3.13	NA	10.2	6.12	3.21	4.49
B16-F10 Opn4WT	2.45	8.03	3.21	NA	4.95	5.27	6.64	NA	4.07	2.88	2.15	1.9	2.3
B16-F10 Opn4 KO	6.31	5.4	7.4	3.43	2.57	3.05
Spleen % CD4	Value	Value	Value	Value	Value	Value	Value	Value	Value	Value	Value	Value	Value
Sham mice	18.7	22.6	23.5	20.4	21.1	20.5	20.3	19.3	17.9	19.1
B16-F10 Opn4WT	8.44	12.8	10.1	6.13	16.7	5.74	5.11	5.24	16.7	16	NA	9.04	NA
B16-F10 Opn4 KO	7.18	16.2	21.1	NA	19.4	23.7
Spleen % CD4+/CD44-/CD62L+ (naive)	Value	Value	Value	Value	Value	Value	Value	Value	Value	Value	Value	Value	Value
Sham mice	NA	63.1	76.4	65.9	74.3	74.9	61.2	71.5	74	73.8
B16-F10 Opn4WT	32.2	33.6	24.3	19.1	44.6	29.8	27.2	41.1	54.6	21.9	NA	67.3	NA
B16-F10 Opn4 KO	20.4	12.8	30.4	1.55	74.6	73.6
Spleen % CD4+/CD44+/CD62L+ (central memory)	Value	Value	Value	Value	Value	Value	Value	Value	Value	Value	Value	Value	Value
Sham mice	NA	5.91	2.08	3.49	4.3	2.28	5.32	2.86	3.34	2.75
B16-F10 Opn4WT	37.1	43.9	38.9	33.9	30.9	28.7	35.8	18.5	7.27	5.23	NA	5.53	3.83
B16-F10 Opn4 KO	45.1	18.1	35.7	2.71	NA	NA
Spleen % CD4+/CD44+/CD62L- (efector memory)	Value	Value	Value	Value	Value	Value	Value	Value	Value	Value	Value	Value	Value
Sham mice	26.1	29.2	19	28.4	20.6	20.8	24.7	12.7	19.6	20.6
B16-F10 Opn4WT	24.5	18.9	30.5	NA	19.2	34.2	32	26.1	17	22.2	16.7	23	17.9
B16-F10 Opn4 KO	31.5	45	27.6	63.6	21	23.3
Spleen % CD8+	Value	Value	Value	Value	Value	Value	Value	Value	Value	Value	Value	Value	Value
Sham mice	10.9	11.9	NA	NA	9.99	11.3	12.7	11.2	10.9	10.6
B16-F10 Opn4WT	9.27	10.5	NA	1.51	5.26	1.35	1.53	1.26	9.93	12.3	2.68	1.98	2.63
B16-F10 Opn4 KO	4.31	NA	7.02	7.23	2.55	2.62
Spleen % CD8+/CD44-/CD62L+ (naive)	Value	Value	Value	Value	Value	Value	Value	Value	Value	Value	Value	Value	Value
Sham mice	63.9	58.7	67	NA	66.1	68.8	62.5	72.9	59.7	69.7
B16-F10 Opn4WT	52.7	56.9	58.6	21.7	37.7	28.8	27.6	43.1	13	NA	35.2	53.9	40
B16-F10 Opn4 KO	53.8	NA	30.9	15.4	58	16.6
Spleen % CD8+/CD44+/CD62L+ (central memory)	Value	Value	Value	Value	Value	Value	Value	Value	Value	Value	Value	Value	Value
Sham mice	24.1	26	23.1	29.9	25.1	21.4	29.1	17.3	13.7	10.9
B16-F10 Opn4WT	34	34.6	30.7	58	51.5	42.9	47.8	34.1	NA	NA	34.1	19.3	29.8
B16-F10 Opn4 KO	34.1	NA	48.8	NA	15.2	59.7
Spleen % CD8+/CD44+/CD62L- (efector memory)	Value	Value	Value	Value	Value	Value	Value	Value	Value	Value	Value	Value	Value
Sham mice	3.27	NA	5.87	NA	6.5	6.01	3.43	2.37	9.87	6.09
B16-F10 Opn4WT	10.5	NA	NA	15.4	NA	18.1	15.1	12.8	21.6	NA	22.2	14.7	22.2
B16-F10 Opn4 KO	10.8	30.7	14.6	NA	11.5	17.8

## Sheet: Fig S4
Figure S4 - qPCR
Atm	Values	Values	Values	Values	Values	Values	Values	Values	Values
B16-F10 Opn4WT	2.10429	2.30271	NA	1.25122	1.81924	3.41843	3.27918	NA	1.41748
B16-F10 Opn4 KO	0.66588	0.694157	0.600124	1.7211	NA	1.39797	1.49831
Atr	Values	Values	Values	Values	Values	Values	Values	Values	Values
B16-F10 Opn4WT	1.06226	3.49949	NA	3.11049	1.13851	2.86224	2.15419	1.46119	1.38237
B16-F10 Opn4 KO	2.02391	1.64392	0.313632	1.0404	1.35392	0.618627	1.09973
Ccna1	Values	Values	Values	Values	Values	Values	Values	Values	Values
B16-F10 Opn4WT	2.88786	11.4716	NA	NA	NA	3.86375	2.88786	15.5625	NA
B16-F10 Opn4 KO	NA	NA	1.26576	0.29937	1.67018	1.34723	1.11729
Chek1	Values	Values	Values	Values	Values	Values	Values	Values	Values
B16-F10 Opn4WT	1.56193	NA	1.47768	1.11987	1.3692	2.6087	3.03845	NA	1.56193
B16-F10 Opn4 KO	0.477421	0.670511	0.556068	1.61702	NA	0.954842	NA
Ccnf	Values	Values	Values	Values	Values	Values	Values	Values	Values
B16-F10 Opn4WT	3.63847	1.34102	1.37872	1.3692	2.68204	5.2537	5.70938	NA	2.13366
B16-F10 Opn4 KO	0.670511	0.723635	0.764895	1.76949	NA	0.652176	2.33486
Rad51	Values	Values	Values	Values	Values	Values	Values	Values	Values
B16-F10 Opn4WT	1.58282	NA	2.5359	1.58282	2.25402	5.66667	5.03677	NA	2.75586
B16-F10 Opn4 KO	0.651799	0.836536	1.52891	NA	NA	1.19956	NA

## Sheet: Fig S5
	OPN4	MITF	G1S_score	G2M_score	B cells naive	B cells memory	Plasma cells	T cells CD8	T cells CD4 naive	T cells CD4 memory resting	T cells CD4 memory activated	T cells follicular helper	T cells regulatory (Tregs)	T cells gamma delta	NK cells resting	NK cells activated	Monocytes	Macrophages M0	Macrophages M1	Macrophages M2	Dendritic cells resting	Dendritic cells activated	Mast cells resting	Mast cells activated	Eosinophils	Neutrophils
TCGA-3N-A9WB-06	2.4443	11.8671	0.690246	0.90577	0.0289456	0	0.0185139	0.00274821	0.00780243	0.0296395	0	0.0225455	0.0104733	0	0.0207792	0	0	0.155945	0.010516	0.152655	0	0	0.0345453	0	0	0
TCGA-3N-A9WC-06	0.487	11.5202	-0.346386	-0.380293	0.0320565	0	0	0.369937	0	0.113342	0.0206662	0.191024	0.159174	0	0.0119065	0.0460146	0.024274	0.110252	0.163738	0.235281	0	0	0.0220515	0	0	0.000793767
TCGA-3N-A9WD-06	0.7733	11.7428	-0.386759	-0.112177	0.130696	0.0502738	0	0.15902	0	0.148458	0	0.100284	0.0937379	0	0	0.0576692	0	0.316586	0.110191	0.0845882	0	0	0.035641	0	0	0
TCGA-BF-A1PU-01	1.7105	13.0558	0.271214	0.0598802	0.0496511	0	0.0321585	0	0	0.00418829	0	0.0825063	0.028676	0	0.0426555	0.00214843	1.06e-05	0.144917	0.0132587	0.0857502	0	0.000481613	0.0335929	0	0.00162761	0
TCGA-BF-A1PV-01	0.3773	12.4343	0.190905	0.273643	0.056044	0	0.0344233	0.0048961	0	0.0435899	0.00331842	0.0528502	0.020539	0	0.0241805	0	0	0.0754188	0.00488538	0.0959667	0	0.0172438	0.0180643	0.00708608	0	0.00790558
TCGA-BF-A1PX-01	5.4853	11.045	0.427515	0.378893	0.00668034	0.00263214	0.00125038	0.499263	0	0.00217945	0.00386036	0.136274	0.144925	0	0.123796	0.0455576	0.0403639	0.26008	0.0990956	0.227099	0.00112381	0	0.105515	0	0	0
TCGA-BF-A1PZ-01	0.3847	12.5505	0.0320391	0.249382	0.0182871	0	0.0113674	0.0592719	0	0	0.0265244	0.117029	0.0564148	0	0.0687798	0	0.0231154	0.0686913	0.0452432	0.151052	0	0.00703707	0.0121738	0	0	0.000331918
TCGA-BF-A1Q0-01	0.7689	8.8762	0.960648	1.37598	0.0329038	0	0.00372956	0.0875574	0	0.0625808	0	0.0695819	0.0687293	0	0.024382	0.0308895	0.0153199	0.0765367	0.0676729	0.171073	0.0175733	0.00312388	0.0365101	0	0	0
TCGA-BF-A3DJ-01	0.4272	10.8794	-0.310108	-0.285354	0.00757601	0	0.0275276	0.0396223	0	0.0942324	0.0157329	0.0390648	0.0332318	0	0.0575145	0	0.0747938	0.256794	0.0570152	0.224822	0	0	0.077423	0	0	0.00554935
TCGA-BF-A3DL-01	3.9729	12.0546	-0.449937	-0.455943	0.00655356	0	0.00932438	0.0334713	0	0	0	0.0617315	0.04779	0	0.0207371	0.0120351	0	0.236489	0.00826104	0.117165	0	0.00845176	0.0245795	0	0.00148233	0
TCGA-BF-A3DM-01	0.4009	12.0337	0.0425264	0.483295	0.0406251	0	0.0703305	0	0	0.0167474	0.00646224	0.0408488	0.0352611	0.00197941	0.0304531	0	0.0529806	0.140584	0.0348965	0.14565	0	0.0101981	0.0187837	0.000848374	0.00152852	0
TCGA-BF-A3DN-01	1.5992	12.9828	-0.430301	-0.114083	0.0219115	0	0.0172103	0.00247829	0	0.0410109	0	0.0618791	0.0310357	0	0.0333097	0.0010681	0.0244238	0.0912885	0.0451684	0.180209	0	0.0122429	0.108963	0	0	0
TCGA-BF-A5EO-01	0.6003	10.8921	0.31643	0.105958	0.0102291	0	0.0156753	0.154871	0	0	0	0.0876085	0.0794295	0	0.0736989	0	0.0498061	0.282149	0.0080799	0.0805548	0	0.0171653	0	0.0610598	0	0
TCGA-BF-A5EP-01	0.9087	11.8945	0.345492	0.349638	0.0252827	0	0.0399206	0.0410414	0	0.0411373	0.00510876	0.0223647	0.0254541	0	0.0440465	0	0	0.164593	0.0159971	0.12797	0	0	0.00884731	0.0051674	0	0
TCGA-BF-A5EQ-01	0	12.2581	0.0614009	-0.181596	0.106997	0.00381965	0.0386487	0.185291	0	0	0.0027493	0.154999	0.0272946	0.0218856	0.0370381	0	0.0102772	0.153783	0.0704601	0.197929	0	0	0.0116292	0	0	0
TCGA-BF-A5ER-01	2.3532	11.78	0.0242009	-0.00104771	0.00546985	0.00374464	0.00173291	0	0.0347722	0	0	0.0361455	0.0282574	0	0.0369851	0	0	0.328835	0	0.120514	0	0.00782583	0	0.0145104	0	0
TCGA-BF-A5ES-01	1.4511	13.3311	0.0995773	-0.293233	0.00836862	0.015398	0.00418545	0.0876506	0	0.0151987	0	0.0943495	0.117358	0	0.0565969	0	0.00930809	0.139016	0.0470117	0.213013	0.0022304	0	0.0092474	0	0	0.0121509
TCGA-BF-A9VF-01	1.8439	11.8992	0.590794	-0.0144065	0.0175537	0	0.00776549	0.0895643	0	0	0	0.115433	0.0111022	0	0.040041	0.0188445	0.00266644	0.110608	0.0145868	0.105269	0.00327698	0.00183659	0.00407045	0.00832571	0	0
TCGA-BF-AAOU-01	2.0834	12.65	0.00778091	0.208308	0.00268332	0.0144483	0.121245	0.0612166	0	0	0.00677677	0.176952	0.0174579	0.0326934	0.00284498	0	0.0109066	0.221348	0.00296597	0.164905	0	0.0415154	0.00651729	0.00750273	0	0.0111011
TCGA-BF-AAOX-01	1.3992	13.4668	0.575997	0.397577	0.00115947	0.0364139	0.0110909	0.0312759	0.00488566	0	0	0.0858632	0.0461743	0	0.0374707	0	0	0.221417	0.00607593	0.063794	0	0.013393	0	0.0315472	0	0
TCGA-BF-AAP0-06	0	12.1853	0.21645	0.225527	0.20425	0.0918766	0	0.43525	0	0.0878954	0.00243711	0.19707	0.18907	0	0	0.0758353	0.0325246	0.204741	0.222413	0.182281	0.0196706	0	0.0561136	0	0	0
TCGA-BF-AAP1-01	0.9791	12.2854	-0.0568318	0.0189449	0	0.0242471	0	0.0235507	0	0	0.00215042	0.0609098	0.0162407	0.00369027	0.00473047	0.000313292	0.102893	0.00703853	0.00861758	0.214107	0.00728945	0.00241331	0.0402041	0	0	0
TCGA-BF-AAP2-01	0.7832	12.4216	0.252528	0.36488	0.0611785	0	0.0035214	0.100495	0	0.108994	0.00231964	0.0689958	0.0625863	0	0.0479945	0	0.0362757	0.0612331	0.0704341	0.140182	0.0165859	0	0.0394381	0	0	0
TCGA-BF-AAP4-01	2.3491	13.1204	0.398221	0.518979	0.00123397	0.00639588	0.0183171	0.30371	0	0	0.0542094	0.148679	0.055966	0	0.0815344	0.0467385	0.016048	0.0781995	0.0481564	0.169262	0.000943371	0.012543	0.00971362	0	0	0
TCGA-BF-AAP6-01	2.5281	12.395	0.354383	0.639642	0.0112757	0	0.00163368	0.0102346	0	0.034537	0	0.0933547	0.0382136	0	0.0208189	0	0.0286878	0.296265	0.0119985	0.130891	0	0.0162597	0	0.0168867	0	0
TCGA-BF-AAP7-01	3.771	11.6426	-0.128765	-0.313857	0.00353261	0.00945511	0.0111585	0.45401	0	0	0.00352359	0.177231	0.0995129	0	0.138908	0.0494674	0.0858923	0.0914385	0.0946674	0.284392	0.00551401	0	0.0319869	0	0	0
TCGA-BF-AAP8-01	0.6973	12.9036	-1.26002	-1.48065	0.0110687	0	0.0204036	0.103579	0	0.0611275	0	0.0817331	0.0183562	0	0	0.0317369	0	0.0660161	0.0224109	0.266185	0	0	0.0121216	0	0	0
TCGA-D3-A1Q1-06	2.0784	13.2899	-0.373594	-0.290855	0.02281	0	0.0625953	0.0347608	0	0.0102682	0	0.043143	0.0174076	0	0.00816074	0.00956271	0.0198723	0.0722577	0.0138837	0.156714	0	0.010098	0.00662745	0	0.00145995	0
TCGA-D3-A1Q3-06	0	12.5094	-0.240414	-0.165823	0.129344	0	0.0171832	0.127478	0.0180221	0.134372	0.0187248	0.0873642	0.0808909	0	0.0406581	0	0.0196185	0.128177	0.0693684	0.162631	3.05e-05	0	0.0302182	0	0	0
TCGA-D3-A1Q4-06	2.1262	11.3944	-0.0276391	0.146343	0.0476718	0.0282262	0.0904239	0.00540643	0	0.0896535	0	0.0737062	0.0388837	0	0.0305668	0	0	0.30028	0.0638901	0.203118	0	0	0.0861474	0	0	0
TCGA-D3-A1Q5-06	0	9.7161	-0.830935	-0.852101	0.0692232	0	0.0637128	0.0536053	0	0.0351525	0	0.0399162	0.0853823	0	0.0719337	0	0	0.275892	0.0187509	0.0530841	0	0	0.0252592	0	0	0
TCGA-D3-A1Q6-06	0	7.3205	-0.404279	-0.0397962	0.0397292	0	0.0103769	0.0338839	0	0.223327	0.0175255	0.0351567	0.00289294	0	0.0513327	0	0.0127176	0.147381	0.0250732	0.151859	0.0116477	0.0300932	0.0072254	0.0139522	0.0127708	0.0295803
TCGA-D3-A1Q7-06	2.7627	12.9735	0.610692	0.560224	0.0655091	0	0.159722	0.317591	0	0	0.0795374	0.225189	0.0845719	0.0399448	0.0917331	0	0.0339318	0.369149	0.262089	0.337005	0.00064145	0	0.0441335	0	0	0
TCGA-D3-A1Q8-06	0	9.7945	-0.221875	-0.178584	0.0567859	0.0184874	0.0277021	0.0464462	0	0.0989148	1.73e-05	0.0341299	0.0443047	0	0.0299425	0	0.090052	0.0161179	0.0169184	0.370077	0	0	0.0975792	0	0	0
TCGA-D3-A1Q9-06	1.4046	13.8768	-0.251065	0.233911	0.0110163	0	0.0509202	0.114558	0	0.117246	0.015813	0.0774805	0.0435497	0	0.044371	0	0	0.280575	0.0593465	0.143418	0	0	0.000766019	0	0	0
TCGA-D3-A1QA-06	0.3205	12.631	-0.0903864	-0.0115874	0.0343981	0	0.0165426	0.0413931	0	0	0.00710237	0.0787272	0.0317063	0	0.0375215	0.0095092	0	0.127289	0.0493747	0.180518	6.48e-05	0.00190944	0.0359371	0	0.00148524	0
TCGA-D3-A1QB-06	0	13.1369	-0.264166	-0.676774	0.0267048	0.0175816	0.0423874	0.662898	0	0	0.00122294	0.201747	0.176437	0	0	0.0970448	0.0360717	0.0611626	0.177341	0.249003	0.0012459	0	0	0	0	0
TCGA-D3-A2J6-06	0.7343	13.418	0.781641	0.687835	0	0	0.0573065	0.254216	0	0	0.0615252	0.14573	0.0181546	0.0138768	0	0.0453791	0	0.21885	0.0438004	0.0596177	0	0	0.00100215	0.00193524	0	0
TCGA-D3-A2J7-06	1.0136	11.7518	-0.559499	-0.388564	0.0285778	0.00736937	0.0392278	0.133592	0	0.0990883	0.00481221	0.109711	0.0812023	0	0.027784	0.00300834	0.017942	0.331999	0.0782692	0.104049	0	0	0.0235743	0	0	0
TCGA-D3-A2J8-06	0	6.6603	0.505343	0.760027	0.0651096	0	0	0.377984	0	0.0338551	0.116732	0.160422	0.125352	0	0.22799	0	0.0490105	0.136579	0.26717	0.336425	0	0	0.0307984	0	0	0
TCGA-D3-A2J9-06	2.0572	11.4543	-0.582623	-0.714523	0.185107	0.00484481	0.0327622	0.835379	0	0	0.0163271	0.341556	0.210384	0.0875909	0.0421283	0	0	0.407339	0.259245	0.375173	0	0	0	0.0182915	0	0
TCGA-D3-A2JA-06	0.5366	8.8285	0.06689	0.202024	0.0418945	0	0.0184901	0.0759636	0	0.337768	0	0.0977141	0.0331263	0	0.12218	0	0.00438563	0.404985	0.115872	0.624922	0	0	0.0730029	0	0	0
TCGA-D3-A2JB-06	1.002	12.3891	0.658272	0.733205	0.351978	0.279718	0.122244	0.272467	0	0.104402	0.00465993	0.214187	0.155645	0	0.0551138	0	0	0.308014	0.151383	0.18133	0	0	0.042955	0	0	0
TCGA-D3-A2JC-06	0	13.6345	-0.0862154	0.00522729	0.00563453	0	0.0252828	0.20035	0	0.0644906	0.0310143	0.119497	0.11846	0	0.0379294	0.0122493	0.0626561	0.276291	0.0591751	0.147539	0	0.0101211	0	0	0.00973314	0
TCGA-D3-A2JD-06	0	12.2346	-0.154403	-0.279077	0.344449	0	0.048704	0.144991	0.163416	0.0491774	0	0.0977372	0.181382	0	0.0604949	0	0	0.219988	0.0205043	0.110666	0	0	0	0	0	0.00345602
TCGA-D3-A2JE-06	0	11.9745	1.04185	0.849668	0.0550569	0.00311952	0	0.0227038	0	0.00470072	0	0.0705299	0.0314844	0	0.017353	0.0187735	0	0.120696	0.0405245	0.0527161	0	0	0	0.0112729	0	0.00052525
TCGA-D3-A2JF-06	2.0142	9.3509	-0.390961	-0.301524	0.0250009	0.0980845	0	0.198279	0	0.158634	0	0.0924656	0.116323	0	0.0200717	0.0412149	0.0216339	0.122299	0.185202	0.212283	0	0	0.0674653	0	0	0.00364283
TCGA-D3-A2JG-06	0	13.0005	-0.596561	-0.76463	0.00719418	0.00053537	0.0662287	0.0743016	0	0.0946113	2.99e-05	0.0488538	0.0372023	0	0.00627651	0.0107544	0.0241128	0.139232	0.0219726	0.139458	0	0.00341018	0.0212116	0.00688584	0.000678262	0
TCGA-D3-A2JH-06	1.6214	13.1483	0.437305	0.598166	0.0205086	0	0.0316879	0.597844	0	0	0.0797405	0.147872	0.183729	0	0	0.103446	0.0694953	0.0863679	0.141331	0.252293	0.00564052	0	0.0182207	0	0	0
TCGA-D3-A2JK-06	0	10.6208	-0.0734118	-0.184405	0	0.0287647	0.00231211	0.00998722	0	0.0344095	0	0.0271804	0.0536314	0	0.0357183	0.00410497	0	0.618032	0.00959136	0.0860556	0	0	0.00787213	0	0	0
TCGA-D3-A2JL-06	0.4823	13.3367	0.369839	0.282618	0.0406266	0	0.0259264	0.395494	0	0.0239131	0	0.144653	0.159253	0.0240485	0	0.0466935	0.0202381	0.352754	0.118625	0.121876	0	0	0.0399368	0	0	0
TCGA-D3-A2JN-06	0	7.4862	0.0866482	0.334092	0	0.147447	0.0385589	0.213574	0	0.133817	0.0298268	0.085935	0.102082	0	0.00816378	0.047157	0.0221997	0.16613	0.119564	0.0938931	0.0166504	0	0.0267634	0	0	0
TCGA-D3-A2JO-06	0.9118	12.5571	0.762474	0.907745	0.0365918	0	0.071422	0.327589	0	0.0971775	0.0860569	0.202259	0.0340138	0	0.118618	0.00763802	0.00809108	0.43381	0.144524	0.194042	0.0159102	0	0.0343119	0	0	0.00357207
TCGA-D3-A2JP-06	0	12.1929	-0.100023	-0.00415653	0	0	0.0580746	0.278645	0	0.0452105	0.0288799	0.0951569	0.0593406	0.059011	0	0.0063424	0.019953	0.0526178	0.121681	0.240198	0.00586111	0	0.0298965	0	0	0
TCGA-D3-A3BZ-06	1.411	12.2933	0.393866	0.454938	0.12824	0	0.0541262	0.304405	0	0.12818	0.0344772	0.0967929	0.0778537	0	0.0853311	0.0155214	0.0400623	0.321354	0.124733	0.20309	0	0	0.0383453	0	0	0
TCGA-D3-A3C1-06	0	9.4483	-2.31567	-3.01465	NA	NA	NA	NA	NA	NA	NA	NA	NA	NA	NA	NA	NA	NA	NA	NA	NA	NA	NA	NA	NA	NA
TCGA-D3-A3C3-06	0	12.4968	0.780194	0.957552	0.0779748	0	0.0156535	0.171267	0	0.110821	0.0121071	0.110515	0.109238	1.02e-05	0.0217479	0.00662531	0.00744201	0.116442	0.109279	0.240843	0.00666077	0	0	0	0	0
TCGA-D3-A3C6-06	0.9533	12.423	0.746832	0.828593	0	0.00775747	0.028205	0	0	0.0419594	0.00198944	0.0112958	0.0141658	0.0113066	0.0238752	0	0	0.334537	0.0227936	0.142451	0	0	0.0235225	0	0	0
TCGA-D3-A3C7-06	1.9841	8.2062	-0.372317	-0.537387	0.00792365	0.00388145	0.0463637	0.169726	0	0.017068	0.0242449	0.108833	0.107386	0	0.0354872	0	0.0161863	0.489677	0.0548192	0.291012	0	0	0	0.0606771	0	0
TCGA-D3-A3C8-06	0.5698	8.6546	0.630419	0.868417	0	0.0510454	0.0244019	0.870082	0	0.106321	0.217284	0.320239	0.307593	0.275784	0	0.0960765	0.0688091	0.0817648	0.223846	0.391981	0.00332519	0	0.0761899	0	0	0
TCGA-D3-A3CB-06	0	12.0896	-0.642645	-1.01751	0.0819681	0.123209	0.0764163	0.345501	0	0.0481283	0.0501063	0.167732	0.108009	0	0.0793224	0	0	0.848072	0.135545	0.346814	0	0	0.0431329	0	0	0
TCGA-D3-A3CC-06	1.344	13.9596	-0.29981	0.119574	0.064513	0	0.0554278	0.0168412	0	0.0578008	0	0.0450025	0.0256958	0	0	0.00636468	0.0356355	0.0592151	0.0212563	0.242447	0.000877609	7.56e-05	0.0577283	0	0	0
TCGA-D3-A3CE-06	2.1266	12.8897	0.498612	0.318661	0.00793638	0.0168076	0.185194	0.295694	0	0.0766835	0.000462476	0.0900467	0.0749215	0	0.0382492	0.0315014	0.0667613	0.0368447	0.086848	0.248299	0.00532142	0	0.00569886	0	0	0
TCGA-D3-A3CF-06	0	12.7674	0.178105	0.386535	0.186669	0.133929	0	0.0808133	0	0.17676	0.014484	0.127598	0.108313	0	0.019489	0.0217549	0.0267033	0.207967	0.115316	0.260792	0	0	0.0361969	0	0	0
TCGA-D3-A3ML-06	0.6785	13.0151	-0.06337	0.127014	0.042348	0	0.0198281	0.00773967	0	0.0310061	0.0092875	0.0619209	0.0176758	0	0.0231808	0	0.00200225	0.0552906	0.014591	0.0952014	0.000488053	0	0.0166336	0	0.00387482	0
TCGA-D3-A3MO-06	1.2454	11.8911	0.233746	0.47348	0.00071304	0.00535446	0.00542055	0	0	0.0292813	0.00336851	0.0401872	0.0425753	0	0.0311769	0	0	0.605728	0.0023314	0.0597164	0	0	0.00940517	0	0	0.00141659
TCGA-D3-A3MR-06	0.5486	11.9119	0.369657	0.492157	0.0189798	0.0924523	0.108016	0.43523	0	0.0379907	0.0400844	0.148273	0.135344	0.0119829	0	0.0476091	0.00227307	0.473278	0.162588	0.218309	0	0	0.0450652	0	0	0
TCGA-D3-A3MU-06	1.1291	12.5469	-0.587963	-0.872283	0.0290511	0.00873554	0.030708	0.0822451	0	0.0275177	0	0.079693	0.0757066	0	0.0314924	0.0104978	0.0255802	0.444334	0.0628614	0.11971	0	0	0.0195825	0	0	0
TCGA-D3-A3MV-06	1.7958	11.7153	0.315212	0.334823	0.0638653	0	0.0538485	0.0105781	0	0.00899968	0	0.019641	0.0223666	0	0.0309954	0	0.0109594	0.302116	0.00784566	0.11558	0	0	0	0.00156171	0.00286629	0
TCGA-D3-A51E-06	0.8946	13.4006	0.339383	0.377943	0.0134678	0	0.0823551	0.186372	0	0.112357	0.0289842	0.156318	0.0333886	0	0.0606349	0.00428863	0.0286471	0.217905	0.138419	0.121807	0	0	0.00288826	0	0.00573753	0
TCGA-D3-A51F-06	1.9675	10.7704	-0.205017	-0.159702	0.00199644	0.0258235	0.0164447	1.10628	0	0	0	0.335837	0.293531	0	0	0.170238	0.127422	0.115774	0.19534	0.453192	0.00379811	0	0.0409575	0	0	0
TCGA-D3-A51G-06	0.7868	9.5284	0.76009	0.997116	0.0136136	0	0.00855038	0.118885	0	0.0440058	0.00861644	0.116144	0.018012	0	0.0364017	0	0.00593446	0.193084	0.0605165	0.12187	0	0	0.00785324	0.00140164	0	0
TCGA-D3-A51H-06	0.7125	11.8527	0.248588	0.312766	1.00729	0.590935	0	0.239252	0.202595	0.0869482	0.0371288	0.190648	0.286417	0	0.0860226	0.0012959	0.0414117	0.329897	0.159222	0.194231	0	0.00126165	0.0497777	0	0	0
TCGA-D3-A51J-06	0.8193	12.033	0.170159	0.156579	0.0333199	0	0.0285649	0.485384	0	0	0.00639134	0.202339	0.157292	0	0.0477264	0.00535806	0.0582743	0.23877	0.11418	0.280263	0	0	0.0136828	0	0	0
TCGA-D3-A51K-06	0	11.7358	0.791497	0.544118	0.0240545	0.0169656	0.159898	0.185258	0	0	0	0.143306	0.0556273	0	0.0387609	0.0496277	0.0199924	0.0388707	0.0312702	0.207016	0	0.00912414	0.012371	0	0	0
TCGA-D3-A51N-06	1.8119	10.6134	-0.728139	-0.813493	0.0155345	0.0928204	0.0259888	0.0360926	0	0.0359382	0	0.108798	0.101366	0.0363464	0.00754457	0	0	0.551709	0.159633	0.215467	0	0	0.0299323	0.00066447	0	0
TCGA-D3-A51R-06	0.565	8.2927	1.3311	1.43424	0.0882898	0	0.0530694	0	0	0.0483402	0	0.0162823	0.0314114	0	0.0221315	0	0.00915103	0.100849	0.00612933	0.0463906	0	0	0	0.00246722	0	0
TCGA-D3-A51T-06	1.0018	13.2272	-0.0555191	-0.145474	0.0848952	0.0331706	0.00847574	0.0720513	0	0.0281481	0.0236349	0.107018	0.0467583	0	0.0525239	0	0.0252492	0.188689	0.0601355	0.119637	0	0	0.00799757	0	0.000854797	0
TCGA-D3-A5GL-06	0	13.2088	0.542174	0.928796	0.000728869	0.00403536	0.054245	0.0379006	0	0	0.00347016	0.0628388	0.0196383	0	0.014733	0.00859085	0.012626	0.189833	0.0166232	0.109728	0	0	0.0171209	0	0.00321914	0
TCGA-D3-A5GN-06	0.5916	10.6667	0.445361	0.76973	0.00115862	0.00323427	0.0627715	0.118476	0	0.0432854	0.0488057	0.112952	0.0333394	0	0.017124	0.00761997	0.00933851	0.262964	0.0700254	0.108919	0	0	0.015193	0	0	0
TCGA-D3-A5GO-06	0.5286	11.3514	0.0651609	0.259657	0	0.0161221	0.0160006	0.0911649	0	0.0581751	0.00430174	0.0699878	0.0626798	0	0.055199	0	0	0.459678	0.0766904	0.18841	0	0	0	0.0235649	0	0.000756641
TCGA-D3-A5GR-06	0	10.653	0.175263	0.341639	0.044513	0.297214	0.0106361	0.0625804	0	0.119075	0.0294723	0.0942456	0.0654319	0	0.0662907	0	0	0.424706	0.109384	0.136686	0	0	0.0217656	0	0	0
TCGA-D3-A5GS-06	0	12.3808	-0.413754	-0.554129	0.0254257	0	0.0164668	0.159449	0	0.0652322	0	0.100757	0.0991252	0	0.00315638	0.0219734	0.0103561	0.101279	0.110974	0.204834	0.00857452	0	0.0283077	0	0.000275224	0.00115089
TCGA-D3-A5GT-01	0.8029	13.0915	0.0711264	-0.256261	0.00986494	0.00636174	0.0189372	0.0309107	0.00552054	0	0	0.115662	0.0157612	0	0.0362323	0.00931211	0.0220805	0.064921	0.00288321	0.134287	0.00576592	0.00140868	0.0359313	0	0.0205434	0.00112914
TCGA-D3-A5GU-06	1.4881	11.9532	-0.113712	0.104192	0.021283	0.00545805	0	0.227848	0	0.0260753	0.00796336	0.142512	0.0238233	0	0	0.00384901	0.0332414	0.0239176	0.086224	0.255079	0.00394915	0	0.0236975	0	0	0
TCGA-D3-A8GB-06	1.4242	11.4541	-0.56979	-0.656686	0.0652025	0.147604	0	0.375663	0	0.104703	0.0041421	0.165773	0.208031	0	0.0252819	0.116961	0.0518899	0.158741	0.161819	0.186282	0	0	0.0856154	0	0	0
TCGA-D3-A8GC-06	0	13.1503	-0.360355	-0.219889	0.0238024	0.00577873	0.0484351	0.0264889	0	0.0528974	0.0161294	0.0746226	0.0189916	0	0.0114003	0	0.0107714	0.228962	0.0226645	0.15772	0	0	0.021189	0	0.00318262	0
TCGA-D3-A8GD-06	0	13.2326	0.260461	0.183105	0.202013	0.0870352	0.0241778	0.417391	0	0	0.0631879	0.205058	0.18077	0.040866	0.148599	0	0.0351487	0.371947	0.19928	0.263945	0	0	0	0	0	0
TCGA-D3-A8GE-06	0.5003	8.2141	-2.00488	-2.76172	0.111167	0	0.113883	0.148946	0	0.191958	0	0.124287	0.0726504	0	0.0200805	0	0.00912338	0.0265192	0.10346	0.294928	0	0	0.0144204	0	0	0
TCGA-D3-A8GI-06	2.8569	12.0358	0.410314	0.0642699	0.00361634	0.0072159	0.00252502	0.00447873	0.00506276	0	0	0.0293275	0.0235731	0	0.0333239	0.00300198	0	0.59861	0.00468455	0.110248	0	0	0.0414691	0	0.00286058	0
TCGA-D3-A8GJ-06	0.5443	12.2776	0.124575	0.231332	0.040306	0	0.0416128	0.496515	0	0	0.132071	0.238392	0.114692	0.0443925	0.117357	0.0151238	0.0269867	0.578375	0.151043	0.221056	0	0	0.0148955	0	0	0
TCGA-D3-A8GK-06	0.5953	12.1173	0.441723	0.352627	0.0298514	0	0.059421	0.00687669	0	0.0360826	0	0.0472002	0.0145785	0	0.0469181	0	0	0.204772	0.00521974	0.0720558	0	0	0	0.0102519	0	0
TCGA-D3-A8GL-06	0.4962	13.325	-0.120001	-0.0215227	0.0296638	0	0.0604148	0	0.00234543	0	0.00132614	0.0432981	0.009028	0.0148243	0.0100201	0	0	0.188749	0.00531104	0.112472	0	0	0.0199023	0	0	0
TCGA-D3-A8GM-06	0	13.2764	0.654137	0.750607	0.0765149	0	0.00423332	0.0681944	0	0.0186361	0.00957992	0.0948237	0.077405	0	0.0528785	0	0	0.304931	0.103754	0.144564	0.00935223	0	0.0186282	0	0	0
TCGA-D3-A8GN-06	1.4333	12.7047	-0.349941	-0.333229	0.0249725	0	0.214385	0.257531	0	0.0997224	0.0425238	0.0939948	0.0703308	0	0.109638	0	0.0376607	0.16055	0.0784726	0.166282	0	0.0310751	0	0.00635674	0	0
TCGA-D3-A8GO-06	2.5338	11.0502	-0.854945	-0.948604	0.282019	0.104188	0.0652308	0.11589	0	0.0535124	0	0.15008	0.124992	0	0	0.0457084	0.0177064	0.286352	0.0277736	0.0885818	0	0	0.0277084	0	0	0
TCGA-D3-A8GP-06	0.6276	12.1952	-0.126854	-0.212961	0.00297967	0.00865073	0.0155741	0.0194679	0	0	0.00213015	0.100029	0.0234231	0.0184442	0.0480678	0	0.0215361	0.116547	0.0242962	0.0748295	0	0	0.0102539	0	0	0
TCGA-D3-A8GQ-06	0	9.0109	0.327254	0.244723	0.0762061	0	0.0550319	0.0468602	0	0	0.000791102	0.0781536	0.0237535	0	0.0437923	0	0	0.250805	0.0107533	0.147704	0	0	0	0.0293952	0	0.00526313
TCGA-D3-A8GR-06	0.9566	12.9427	-0.289679	-0.404027	0.00235632	0.0195477	0.0121245	0.0431838	0	0.00231527	0	0.0613553	0.0715225	0	0.0465956	0	0.0367935	0.188449	0.0018033	0.163704	0.00331809	0	0.0125014	0	0.0125671	0
TCGA-D3-A8GS-06	0	12.0195	0.36111	0.203321	0.00389589	0.0295141	0.128739	0.294672	0	0.0724657	0.0509379	0.0655695	0.102141	0	0.133769	0	0.0570088	0.191807	0.114779	0.241482	0	0	0.000311247	0	0	0
TCGA-D3-A8GV-06	0	11.3444	1.0585	0.965704	0.00581876	0	0.0120305	0.0409057	0	0	0	0.0508526	0.0145998	0	0.022576	0.00267892	0	0.312154	0.0126205	0.0852889	0	0	0.00855059	0	0	0
TCGA-D9-A148-06	0.6492	13.6621	-0.436699	-0.782982	0.0189925	0.0140021	0.0168075	0.0940982	0	0	0.00894	0.119597	0.0568494	0	0.0417659	0	0	0.396458	0.0759152	0.107706	0	0	0.0261169	0	0	0
TCGA-D9-A149-06	0	13.2518	-0.0946845	-0.430112	0.0494108	0.00721914	0.0111516	0.1252	0	0.0607262	0.015482	0.115035	0.0158137	0	0.0735744	0.0114981	0.0310531	0.171656	0.101993	0.191549	0	0	0.0406644	0	0	0
TCGA-D9-A1JW-06	1.0079	12.7753	-0.211341	-0.351007	0.105867	0	0.0363964	0.240293	0	0.0105362	0.00224238	0.0934401	0.148301	0	0.0701234	0	0.0083305	0.281601	0.101829	0.175206	0	0	0.0261544	0	0	0
TCGA-D9-A1JX-06	2.3572	12.8975	0.250835	0.366738	0.0269253	0	0.0696506	0.303531	0	0	0.0374908	0.0995191	0.0862353	0	0.0760854	0	0.0569013	0.109012	0.0774345	0.157145	0.00264326	0	0	0	0.0059616	0
TCGA-D9-A1X3-06	1.1346	13.2123	-0.234632	-0.0428992	0.0441065	0	0.0281442	0	0.00667503	0	0	0.0539934	0	0.00419806	0.0120554	0	0	0.274133	0.00108761	0.0893343	0	0.00538476	0.0127252	0.0100104	0	0.00202917
TCGA-D9-A3Z1-06	1.0562	13.8496	0.0177555	0.527266	0.0339721	0.0328926	0.0964794	0.229898	0	0.0435206	0.0326868	0.147374	0.0895158	0	0.0436969	0.0221377	0	0.17494	0.0724898	0.297714	0.0104726	0	0.0335827	0	0	0
TCGA-D9-A3Z3-06	1.6605	12.5722	0.0907955	-0.0508962	0.217985	0.0299363	0.107271	0.102284	0	0.0637151	0	0.156809	0.0922609	0	0.0427517	0.0014315	0	0.162079	0.0940268	0.195231	0	0	0.0196756	0	0	0
TCGA-D9-A3Z4-01	1.8886	12.4883	-0.185735	-0.239242	0.0398241	0	0.019095	0.106291	0	0.0708665	0.00459802	0.10798	0.0518435	0	0.0429814	0.00851867	0.024116	0.128038	0.0787589	0.221504	0.00437211	0	0.0577009	0	0	0
TCGA-D9-A4Z2-01	0.9993	12.4692	0.313145	0.234252	0.0245872	0	0.0122025	0.00725707	0.0122724	0	0.00412456	0.0475237	0.0308136	0	0.0371101	0	0.0303427	0.259219	0.0215844	0.169241	0	0	0.0417112	0	0	0
TCGA-D9-A4Z3-01	0	12.0735	0.0035791	0.0238552	0.0104445	0	0.0341522	0.0692779	0	0	0	0.103836	0.0245736	0	0.0594221	0	0.0177325	0.0305679	0.0111482	0.271045	0.000614195	0	0.0211478	0	0.00334695	0
TCGA-D9-A4Z5-01	0.9182	12.2695	-1.70891	-1.97554	0.00490473	0.00041193	0.00161154	0.00794652	0	0.0715191	0	0.0292685	0.027882	0	0.0208879	0.00969067	0	0.244921	0.0217796	0.26403	0	0	0.00863615	0	0	0.00877264
TCGA-D9-A4Z6-06	4.0861	13.8831	0.0514682	0.236624	0.0268642	0	0.0355114	0.052814	0	0.00337411	0	0.118059	0.0144432	0	0.0353207	0.0149144	0	0.464729	0.0165826	0.0463549	0	0	0.000109579	0	0	0
TCGA-D9-A6E9-06	0.5401	12.8451	-0.198123	-0.54572	0.00891901	0.0140577	0.0508866	0.820124	0	0	0.0741641	0.199614	0.198994	0	0.0974142	0.0468469	0.0618096	0.490957	0.11945	0.229356	0	0	2.6e-05	0	0	0
TCGA-D9-A6EA-06	0.7977	11.7568	0.212235	0.444054	0.0272929	0	0.0292992	0.0168677	0	0.0504111	0	0.0511113	0.0514392	0	0.0200128	0.0178427	0.00325737	0.125532	0.0408187	0.130819	0.00577585	0	0.0117652	0	0	0.000129969
TCGA-D9-A6EC-06	0	13.2048	-0.237337	0.00807729	0.0287978	0	0.0190135	0.00927363	0	0.0143266	0.0020024	0.0290463	0.00869493	0	0.01486	0	0	0.332129	0.0344602	0.0872585	0	0	0.0156161	0	0	0
TCGA-D9-A6EG-06	1.3072	13.8882	0.235635	0.0766523	0.0646786	0	0.007669	0.000529731	0.0146502	0	0	0.0325871	0.0151739	0	0.0531118	0	0	0.257797	0.00983579	0.116916	0	0	0.00903889	0.012825	0	0
TCGA-DA-A1HV-06	0.9437	12.35	0.312774	0.230739	0.0549486	0.00497931	0.0156152	0.219663	0	0.0927188	0	0.158156	0.133916	0	0.0257637	0.0344938	0.0467345	0.228068	0.120365	0.231028	0.00865961	0	0.0350071	0	0	0.000420153
TCGA-DA-A1HW-06	0.362	13.8848	0.0909773	0.43647	0.0476372	0	0.074292	0.36479	0	0	0.0538208	0.186975	0.086491	0	0.0760099	0.00611419	0.0148968	0.0873454	0.141237	0.210508	0	0	0.0386951	0	0	0
TCGA-DA-A1HY-06	0.5817	8.5372	-0.657141	-0.64732	0.011039	0	0.0503852	0.0105781	0	0.0116444	0	0.0468426	0.016495	0.00370045	0.00785882	0.0025467	0	0.459876	0.0102786	0.0913403	0	0.00430873	0.0148908	0	0.000984001	0
TCGA-DA-A1I0-06	0	10.9695	-0.522366	-0.914415	0.0402053	0.0749885	0.000811872	0.156242	0.00918587	0.0349831	0	0.0698564	0.1788	0	0.0317471	0.0263418	0.0202437	0.217894	0.0137278	0.148505	0	0.0114611	0.0256624	0	0	0
TCGA-DA-A1I1-06	1.2696	12.8017	-0.845195	-0.737498	0.0339679	0	0.0212473	0.112347	0	0.187586	0.0205281	0.0785975	0.0689342	0	0.0328519	0	0.0223942	0.277695	0.106844	0.214741	0	0	0.0254398	0	0	0.00358513
TCGA-DA-A1I2-06	0.3031	11.5283	-0.302263	-0.0941933	0.0549309	0	0.0201122	0.0214698	0	0.126639	0.00590679	0.111138	0.025128	0	0.0326591	0.0235799	0.0143466	0.155746	0.0972394	0.135251	0	0	0.0229462	0	0	0
TCGA-DA-A1I4-06	2.6872	12.9237	0.0207991	0.296218	0.00282705	0.00603185	0.00330102	0	0	0.0810837	0	0.00734976	0.0189878	0	0.0254822	0.00401074	0.0559729	0.477292	0.017167	0.347573	0.00521657	0	0.0427983	0	0	0.00194971
TCGA-DA-A1I5-06	1.7403	12.3559	0.434421	0.525489	0.0436331	0.0360124	0.0309268	0.168782	0	0.00811211	0.000457791	0.154803	0.176329	0	0.0922086	0	0.0230102	0.653734	0.113031	0.270385	0	0.004554	0.0203531	0	0	0
TCGA-DA-A1I7-06	0.4243	10.4184	-0.607321	-0.492962	0.00165496	0.0025918	0.0125685	0.0294595	0	0.0434797	0.00377837	0.0914421	0.0567006	0	0.0145124	0.0121899	0	0.378134	0.0533761	0.0924482	0	0	0.00466428	2.9e-05	0.00164503	0
TCGA-DA-A1I8-06	0.6969	8.1443	-0.786092	-0.424136	0	0.00249105	0.040698	0	0	0.0188218	0	0.0223549	0.0822263	0	0.0508377	0	0.00196362	0.547033	0.00386084	0.169074	0	0	0	0.0338107	0	0
TCGA-DA-A1IA-06	2.3108	11.7935	-0.0567318	-0.56513	0.0320816	0	0.0333677	0.0585637	0	0.0110629	0	0.0656591	0.10286	0	0.0533092	0.000697559	0.0437989	0.0952115	0.00551205	0.119057	0.0307068	0.0143521	0.0154539	0	0.00138886	0.0016041
TCGA-DA-A1IB-06	0	12.0851	-0.233186	-0.314398	0.389895	0.308966	0	0.457921	0	0.354296	0.0353172	0.266093	0.192651	0	0	0.0468227	0	0.682814	0.185045	0.4006	0	0	0.0593939	0	0	0
TCGA-DA-A1IC-06	0.4866	12.9906	-0.450408	-0.634392	0.0550084	0	0	0.08085	0	0.048129	0	0.046029	0.0562001	0	0.0529219	0	0	0.114228	0.0458164	0.131459	0.00322233	0	0.10304	0	0	0
TCGA-DA-A3F2-06	4.8129	8.6675	-1.32722	-1.58433	0.0121091	0.0400167	0.28231	1.05862	0	0	0	0.173903	0.362392	0	0.459395	0	0.0579314	0.881419	0.0381019	0.662008	0	0	0.0589579	0	0	0
TCGA-DA-A3F3-06	0.6572	12.9076	0.388755	0.29673	0.00376795	0.00585312	0.00485301	0.0135687	0	0.0508813	0	0.0664685	0.0369054	0.0122243	0.00733807	0	0	0.264882	0.0451049	0.101374	0	0	0.0102803	0	0.000918554	0
TCGA-DA-A3F5-06	0.8408	6.7523	0.882155	0.90513	0	0	0.0161023	0.045502	0	0.0724222	0.00725729	0.0355508	0.010782	0	0.0363469	0	0	0.246145	0.00751544	0.101757	0	0	0	0.050086	0.00172572	0.104247
TCGA-DA-A3F8-06	0.4016	11.4997	-0.398972	-0.64912	0.0353109	0.0207059	0.013627	0.878737	0	0	0.141229	0.164853	0.22799	0	0.119162	0.0175475	0.097528	0.0729293	0.194087	0.290141	0	0	0	0	0	0
TCGA-DA-A95V-06	1.58	12.4657	-0.820714	-1.446	0.0429145	0.00442233	0.104297	0.166696	0	0.0460908	0	0.0668065	0.109409	0	0.0808896	0	0	0.297968	0.072352	0.139713	0	0	0.0129009	0	0	0
TCGA-DA-A95W-06	1.586	12.0442	0.22095	0.0666552	0.00745509	0.00747676	0.0434807	0.177087	0	0	0.00107132	0.0737767	0.0520424	0	0	0.0384632	0.0380002	0.0861965	0.0484011	0.212729	0	0	0.040217	0	0	0
TCGA-DA-A95X-06	0.9865	12.1956	-0.194003	0.14637	0.0367178	0	0.000126741	0.0784946	0	0.124263	0	0.0613848	0.00669369	0	0.0184528	0.00144887	0.0559138	0.105322	0.0646182	0.183261	0	0.00116545	0.0277692	0	0.000188151	0
TCGA-DA-A95Y-06	0	13.0716	0.0898846	0.059367	0.0496408	0	0.0158816	0.0284094	0.0134857	0.108485	0.00115293	0.012358	0.0652678	0	0.0393013	0	0.00103468	0.167795	0.0227893	0.156977	0.00219791	1.71e-05	0.00977062	0	0	0.00202408
TCGA-DA-A95Z-06	2.2056	12.7099	0.844537	0.185699	0.0177512	0	0.00390041	0.0611746	0	0	0	0.0661526	0.0367265	0.00773017	0.00666923	0.0176542	0	0.148923	0.0464219	0.132257	0.00182877	0	0.0407151	0	0	0
TCGA-DA-A960-01	2.271	11.6891	0.0711173	0.0103185	0.00506321	0.00250988	0.0214153	0.0277367	0	0	0	0.103305	0.0222654	0	0.0513189	0.00796441	0.019363	0.0839963	0.0107266	0.0924844	0.00457399	0.00388148	0.0528201	0	0.00739225	0
TCGA-EB-A1NK-01	4.4315	12.1278	-0.251865	-0.242721	0.00867304	0.00248354	0.00727308	0.0590895	0	0.00994109	0	0.0671843	0.0445761	0	0.0316307	0.0172893	0.0122436	0.161792	0.0218889	0.213403	0.00526845	0.000347919	0.0473797	0	0.0015208	0
TCGA-EB-A24C-01	0.8917	14.1671	-0.719274	-0.920765	0.0206449	0	0.0345263	0	0	0.0190098	0	0.0573681	0.00191674	0	0.00547157	0.00612261	0.050418	0.0545652	0.0166176	0.190321	0	0.032264	0.0392628	0	0	0.001563
TCGA-EB-A24D-01	1.2493	13.2579	-0.0216882	0.131493	0.0326549	0	0.118765	0.0443499	0	0.136409	0.00514254	0.0697349	0.0351393	0.00227321	0.0212979	0	0.000102512	0.0678191	0.0485884	0.0657848	0	0	0.0224462	0	0.000504209	0
TCGA-EB-A299-01	3.0587	10.9296	-0.683155	-0.796248	0.00618077	0	0.0157063	0.18456	0	0.0235418	0.00225194	0.177994	0.0569032	0	0.0615169	0.0105646	0.0403096	0.11063	0.123168	0.216819	0.00124273	0	0.0701022	0	0	0.000460888
TCGA-EB-A3HV-01	3.3982	10.7608	-0.628466	-0.786584	0.00219358	0.00470871	0.000495271	0.0593707	0	0.0360231	0	0.0447458	0.0375044	0	0.0456089	0	0.0172251	0.284547	0.00860722	0.221686	0.00616182	0.00483845	0.0481142	0	0	0.00898872
TCGA-EB-A3XB-01	2.5018	13.242	-0.0768918	0.196043	0.0223795	0	0.0172017	0.0921289	0	0.00497041	0.0194548	0.107096	0.043703	0	0.0514484	0	0.0146756	0.134185	0.0349728	0.231941	0.00337648	0	0.0076193	0.0158804	0	0.00224554
TCGA-EB-A3XC-01	1.3444	12.3799	1.13841	1.35991	0.0143099	0	0.0124511	0.0551098	0	0	0	0.11719	0.0495026	0	0.0162018	0.0254878	0	0.102219	0.0522534	0.245024	0	0.00669501	0.0440731	0	0	0.00924475
TCGA-EB-A3XD-01	5.0928	11.6216	-0.921223	-1.42995	0.0113365	0	0.0336913	0.202178	0.0476793	0.0763054	0	0.0783205	0.0582869	0	0.0258063	0.00567662	0	0.38445	0.102524	0.167045	0.0527502	0	0.159304	0	0	0
TCGA-EB-A3XE-01	2.0536	12.4104	-1.26827	-1.63999	0.0157735	0	0.00471246	0.184246	0.0114028	0.0314372	0.0136315	0.0624668	0.055063	0	0.0477179	0.00574419	0	0.194657	0.0899173	0.177965	0.0107887	0	0.0998783	0	0	0
TCGA-EB-A3XF-01	1.9451	13.6045	-0.167848	-0.0739815	0.0142832	0	0.0227242	0	0	0.0436725	0	0.0896662	0.0179383	0.00126804	0.0207051	0.0293076	0.0901182	0.0943309	0.172478	0.28606	0.000442326	0.0103513	0.0478721	0	0	0.0018288
TCGA-EB-A3Y6-01	2.1229	12.9937	-0.0148918	-0.0491668	0.0451587	0	0.0132389	0.111381	0	0	0.0118197	0.13033	0.057022	0	0.0261464	0.00920684	0	0.0934879	0.0810181	0.180591	0.00256304	0	0.0414108	0	0	0.000630258
TCGA-EB-A3Y7-01	4.8676	10.9278	0.311106	0.325143	0.0306557	0	0.00175468	0.0273649	0.0374371	0	0.00631336	0.0537732	0.0496594	0	0.0637317	0	0	0.465728	0.00321797	0.0443528	0	0.0234239	0	0.0117538	0	0
TCGA-EB-A41A-01	1.2897	12.7849	-0.0601518	-0.00688888	0.0268486	0	0.0167838	0.0668428	0	0.0405501	0.00257025	0.0800744	0.0282284	0	0.0225894	0	0.00494839	0.0785519	0.0168733	0.151139	0	0.0169624	0.000994862	0	0	0.000150719
TCGA-EB-A41B-01	0	12.2045	-0.0371282	-0.0523933	0.022231	0	0.0126193	0.184585	0	0	0.00891439	0.137415	0.0586399	0	0.00284615	0.017287	0.0147515	0.0666156	0.054026	0.0936957	0.00173466	0	0	0.0114972	0	0
TCGA-EB-A42Y-01	0	11.2947	0.650192	0.861236	0.00518084	0	0.00845936	0.0507814	0.00483013	0	0.00691446	0.0641098	0.0131382	0	0.0270834	0	0.0183702	0.102704	0.0155073	0.264805	0.00299033	0	0.0270192	0	0.00225141	0
TCGA-EB-A42Z-01	2.1864	12.5168	-0.193352	-0.295183	0	0.00475253	0.00443443	0.032644	0	0	0.00622492	0.0790907	0.0152551	0.0158584	0.00694251	0.00772978	0	0.315299	0.0293883	0.119152	0	0	0.088436	0	0	0
TCGA-EB-A430-01	0.4022	13.4576	0.125008	0.150776	0.0119295	0.00155507	0.0132743	0.173076	0	0	0	0.133297	0.0598411	0	0.0505033	0.0224252	0.0168531	0.152802	0.041042	0.0504279	0	0	0.00322534	0	0	0
TCGA-EB-A431-01	1.2047	13.8444	0.502221	0.270964	0.0549112	0	0.0217167	0.0187917	0	0.0238859	0.0202249	0.0461055	0.0420182	0	0.0530635	0	0.0200579	0.104524	0.0397333	0.110371	0	0.0359789	0.00789347	0	0	0.020525
TCGA-EB-A44N-01	1.9704	11.8461	0.239543	0.367477	0.111329	0.0131795	0.00307295	0.06429	0	0.129975	0	0.107299	0.0623677	0	0.0257748	0.00328483	0	0.289002	0.0680517	0.103529	0	0.0189174	0.0947645	0	0	0.00240684
TCGA-EB-A44O-01	0.8347	13.151	0.418837	0.597655	0.0028664	0.014877	0	0	0.00417557	0.0360246	0.00509999	0.0951929	0.0392824	0.00480927	0.071254	0	0	0.112239	0.0193324	0.124332	0	0.0181814	0.00548066	0.0101887	0.00110111	0.00266847
TCGA-EB-A44P-01	0.903	12.8058	-0.504326	-0.460033	0.02371	0	0.00153209	0.118936	0	0	0.00711375	0.158245	0.0477953	0	0.0707887	0	0.00243133	0.11775	0.0479546	0.126452	0	0	0	0.0218334	0	0
TCGA-EB-A44Q-06	0.8534	13.1955	0.293606	0.43836	0.0569521	0.0404853	0.0256335	0.291521	0	0.110049	0.0104432	0.142694	0.159707	0	0.0277936	0	0.0268577	0.157806	0.120225	0.217009	0	0	0	0	0	0
TCGA-EB-A44R-06	0.8408	12.6909	-0.151423	0.129049	0.0208021	0.00652457	0.0316496	0.269718	0	0	0	0.126952	0.0826226	0	0.043588	0	0.00721146	0.170053	0.0364971	0.143775	0	0	9.78e-05	0.00618952	0	0
TCGA-EB-A4IQ-01	2.3796	12.4779	0.0699427	-0.425055	0.0226612	0	0	0.00411747	0.0162423	0	0	0.11345	0.010976	0	0.0362298	0	0	0.333781	0	0.0755395	0	0.0207342	0.0520115	0	0	0.0145621
TCGA-EB-A4IS-01	0.7884	12.6389	-0.0577209	-0.111254	0.147507	0.123751	0.00808816	0.237056	0	0.0848855	0	0.203724	0.122106	0	0.038109	0.00609121	0.0172609	0.225281	0.130865	0.175558	0	0	0.0254066	0	0	0
TCGA-EB-A4OY-01	4.6772	11.956	-0.0461664	-0.245977	0.0212435	0.0133938	0.0161896	0.201418	0	0	0.00342713	0.0905454	0.0809126	0	0.0332951	0.0170621	0	0.236423	0.0181973	0.151312	0	0	0.000532067	0.0105464	0	0
TCGA-EB-A4OZ-01	4.6795	9.5189	-0.460072	-0.448717	0	0.0130483	0.000326269	0.387559	0	0.0258215	0	0.124846	0.193068	0	0.127546	0.0536969	0.0265573	0.251211	0.13291	0.150408	0.00737931	0	0.0262528	0	0	0
TCGA-EB-A4P0-01	2.6594	12.2219	-0.510674	-0.880429	0.0051943	0	0.00226051	0.132399	0	0	0	0.0994558	0.0558053	0	0.02919	0.00632683	0.0311338	0.0221771	0.0565402	0.199241	0.00354458	0	0.0388784	0	0	0
TCGA-EB-A4XL-01	3.207	12.6523	-0.284741	-0.417151	0.0245296	0	0	0.114433	0	0.063039	0	0.13199	0.0833118	0	0.0354953	0.0403433	0.0124158	0.138171	0.105618	0.11226	0.0213926	0	0.0893289	0	0	0.00362448
TCGA-EB-A51B-01	0.8292	13.1296	0.373514	0.805855	0.009466	0	0.00819259	0.0990268	0	0.0160431	0.000617015	0.147784	0.0117909	0	0.036081	0.0233725	0.0065877	0.0120357	0.0423377	0.155681	0.0118455	0	0.0138899	0	0	0
TCGA-EB-A550-01	0.9827	11.5238	-0.676194	-0.653902	0.00119882	0	0.00831778	0.0346514	0	0.0814433	0	0.0812975	0.0477788	0	0.0122151	0	0.0024883	0.351314	0.0156196	0.0982106	0	0.0365969	0.0129386	0	0	0
TCGA-EB-A551-01	2.5757	12.3906	-0.409341	-0.211017	0.0299099	0	0.0416648	0.331195	0	0	0.061461	0.259884	0.108699	0	0.0608781	0.0303088	0.0548417	0.0170012	0.171612	0.299271	7.19e-06	0	0.0193913	0	0	0
TCGA-EB-A553-01	2.3093	12.1873	0.230746	0.304595	0.049528	0	0.00532974	0.119046	0.00941129	0.0363903	0	0.0484539	0.053541	0	0.0707372	0	0.00359717	0.319588	0.0475109	0.0874265	0	0	0.0239373	0	0	0
TCGA-EB-A57M-01	3.769	11.7542	-0.611575	-1.08874	0.0585442	0	0.0637316	0.0438485	0	0.0761147	0	0.0397908	0.0532146	0	0.0618947	0	0.0351906	0.0804957	0.0163776	0.156579	0.00316138	0.0312559	0.113956	0	0	0.012268
TCGA-EB-A5FP-01	0.7353	13.1444	0.848774	0.905407	0.00690616	0	0.013249	0.0159231	0.0150134	0	0	0.09054	0.00491378	0	0.042213	0	0	0.238678	0.0168714	0.0406482	0	0.0117372	0.00401263	0	0	0
TCGA-EB-A5KH-06	0.6898	11.6859	-0.208681	-0.381957	0.110614	0	0.0267228	0.0596443	0.0246193	0.021901	0	0.0504525	0.080667	0	0.0441659	0	0.0213342	0.0684079	0.0152842	0.0897815	0	0.00380666	0.0098302	0	0	0
TCGA-EB-A5SE-01	1.6645	12.8694	0.166419	0.0500111	0.0414363	0	0.049719	0.0681074	0	0.0322927	0.00142609	0.0565351	0.00988756	0	0.0263845	0.0039251	0.0040415	0.100084	0.0273458	0.0944393	0	0	0.0404049	0	0	0
TCGA-EB-A5SF-01	4.5565	11.0773	-0.863306	-0.966726	0.0178823	0	0	0	0.0250888	0.0153529	0	0.0284642	0.00463208	0	0.0473556	0	0	0.526177	0	0.0653086	0	0	0.0790969	0	0	0
TCGA-EB-A5SG-06	0.6108	11.8181	-0.00588999	-0.0659948	0.00817506	0.0314781	0.173321	0.82367	0	0.0332031	0.109961	0.238765	0.16678	0	0.0482367	0.0975556	0.0159699	0.350453	0.235093	0.344971	0	0	0.0245939	0	0	0
TCGA-EB-A5SH-06	0	12.6087	-0.427955	-0.731901	0.0764427	0.0386759	0.0214691	0.113883	0.040961	0.0695746	0	0.0632931	0.0986915	0	0.0217491	0.0403559	0	0.133348	0.0286219	0.119448	0	0	0.0229306	0	0	0
TCGA-EB-A5UL-06	0	12.9967	0.783803	1.05213	0.08807	0.0576379	0.0720335	0.19442	0	0.0225954	0.0333802	0.185303	0.0475894	0	0.092831	0	0.0143103	0.135018	0.0966612	0.0657693	0	0	0	0	0	0
TCGA-EB-A5UM-01	1.1982	12.3806	-0.307315	-0.780242	0.0653881	0.0578084	0	0.267741	0	0.0483747	0	0.194505	0.108174	0	0.0428905	0.0369812	0.00304081	0.113068	0.0749002	0.132237	0	0	0.0400635	0	0	0
TCGA-EB-A5UN-06	0	13.0105	-0.672737	-0.678939	0.0121758	0	0.00919594	0.059564	0	0.0681407	0	0.0938639	0.0342645	0	0.0748084	0	0	0.225721	0.0324033	0.119802	0	0.00716793	0	0.0756223	0	0.0900538
TCGA-EB-A5VU-01	3.7794	12.7233	0.61003	0.812502	0.0085988	0.00491585	0.0389583	0.00666714	0	0.0228741	0	0.0499343	0.00721974	0	0.00192981	0.0170933	0.0362619	0.0381662	0.0179351	0.222119	0.00847395	0	0.0821098	0	0	0
TCGA-EB-A5VV-06	0	6.6315	-0.977735	-1.34504	0.700075	0.87984	0	0.392563	0.337723	0.694446	0.0278262	0.177898	0.200439	0	0.0365486	0.010911	0.0757365	0.10772	0.127167	0.439626	0	0.0746132	0.013692	0	0	0
TCGA-EB-A6L9-06	0	11.4773	0.0857591	-0.391774	0.162628	0.328764	0.0305395	0.279464	0.024975	0.176297	0	0.14008	0.230199	0	0.0863756	0.021853	0.0309091	0.315666	0.0942954	0.164797	0	0.00384796	0.041	0	0	0
TCGA-EB-A6QY-01	1.0923	12.8473	0.350783	0.549223	0.0243924	0	0.0952286	0.0589314	0	0	0	0.091291	0.0256256	0	0.03073	0	0	0.142532	0.0420435	0.0811086	0.00999612	0.00419981	0.0185507	0.00490921	0	0.00639624
TCGA-EB-A6QZ-01	0.523	12.0525	0.556695	0.457573	0.0224317	0	0.029139	0.0128664	0	0.00776774	0	0.0726869	0.0333018	0	0.0263384	0	0.00327516	0.132389	0.0172455	0.221701	0	0.00553255	0.075345	0	0	0.00372715
TCGA-EB-A6R0-01	0.4096	13.4097	0.519461	0.611982	0.0183449	0	0.00977872	0.310555	0	0	0.0956234	0.21033	0.0740708	0.00750259	0.0260877	0.0170498	0.0375251	0.0513184	0.146742	0.129219	0	0	0.0158509	0	0	0.000125346
TCGA-EB-A82B-01	1.7268	12.5468	0.64905	0.620485	0.0270144	0	0.0911429	0.110882	0	0.0613652	0.0168287	0.116358	0.0834678	0	0.0738846	0	0.0130744	0.242134	0.0783074	0.125451	0	0	0	0.0566507	0	0
TCGA-EB-A82C-01	1.218	13.1696	0.431257	0.25233	0.0360068	0	0.0145521	0.021912	0	0.00903145	0	0.0767285	0.0247427	0	0.0316867	0.00400916	0.0150628	0.0960927	0.0240471	0.0719564	0	0.0109544	0.0145705	0	0	0.00159676
TCGA-EB-A85I-01	2.8999	11.4487	0.0303827	0.183893	0.0149247	0	0	0.357429	0	0	0	0.153211	0.114484	0	0.0104141	0.0675825	0.0419862	0.141371	0.0405124	0.101293	0	0.00112265	0	0.00614271	0	0
TCGA-EB-A85J-01	0	12.6866	0.489081	0.419424	0.0491115	0.0138843	0.0138489	0.391793	0	0	0.0426938	0.144774	0.10827	0	0.0569826	0.00587134	0.0556152	0.515072	0.0635004	0.119382	0	0	0	0.00826802	0	0
TCGA-EB-A97M-01	1.3988	12.3918	0.223663	0.265251	0	0.0058489	0.0186927	0.172782	0	0	0.0170914	0.08582	0.0816622	0	0.0836996	0.00867323	0.0185538	0.114162	0.0427416	0.210204	0.00209938	0	0	0.00922472	0	0
TCGA-EE-A17X-06	0	13.5133	0.991025	1.05099	0.0304247	0	0.0507642	0.0471964	0.00379297	0	0.0126586	0.0323212	0.0416515	0	0.0847385	0	0.00581981	0.339144	0.0133508	0.083801	0	0	0.0057467	0	0	0
TCGA-EE-A17Y-06	0	11.2726	0.00421182	0.0105067	0.00486665	0.000249995	0.0450522	0	0	0	0.0049619	0.0432476	0.0258118	0	0.0471608	0	0	0.399421	0.00269625	0.0540614	0	0	0	0.0216314	0.00373794	0
TCGA-EE-A17Z-06	0	13.0494	0.898143	0.986938	0.0291549	0	0.0642773	0.0304469	0	0.104828	0	0.0230233	0.000377336	0	0.0193882	0.0134701	0.0396278	0.0742921	0.0059341	0.128483	0.00368993	0.000804398	0.0167027	0	0	0
TCGA-EE-A180-06	2.5481	13.5437	0.0140136	0.00739641	0.0263686	0	0.0136539	0.0563756	0	0.0549745	0.0062649	0.0898272	0.0131445	0	0.0340481	0	0.00249026	0.110467	0.0480063	0.124749	0.00166751	0	0.0172016	0	0	0.000135307
TCGA-EE-A181-06	0	12.3176	0.397497	0.562261	0.032584	0.0570149	0.0737228	0.201956	0	0.034575	0.0174185	0.131368	0.100257	0	0.0216811	0.0121086	0.0121456	0.357677	0.116798	0.135545	0	0	0.0125683	0	0	0
TCGA-EE-A182-06	6.1286	11.2535	-0.184966	-0.307776	0.00327992	0.0227467	0.0209955	0.104123	0	0.039917	0	0.0289146	0.0962693	0	0.0653244	0.0242797	0.0215955	0.41928	0	0.188919	0	0	0.0316732	0	0	0
TCGA-EE-A183-06	1.0557	12.3288	0.207543	0.176949	0.144913	0.197673	0	0.175596	0.0626987	0.0770425	0	0.135454	0.162155	0	0.0420358	0.0378522	0.0302379	0.386555	0.0278404	0.134542	0	0	0.0339429	0	0	0
TCGA-EE-A184-06	1.6973	13.4972	-0.158226	-0.593521	0.0579297	0	0.0848367	0.177281	0	0	0	0.140121	0.0575026	0	0.0391441	0.0273332	0.0233013	0.134171	0.0315274	0.119874	0	0	0.0181865	0	0	0
TCGA-EE-A185-06	0.6346	13.2756	-0.0790609	-0.00247859	0.0159646	0	0.0677201	0	0.00875016	0	0	0.043287	0.0296878	0.0105075	0.0312236	0	0	0.173884	0.00187609	0.0637506	0	0.00210719	0	0.0108549	0	0.00602199
TCGA-EE-A20B-06	1.4646	11.9284	-0.856043	-0.685795	0.0364029	0	0.0232838	0.192367	0	0.0748074	0	0.0627401	0.0732966	0	0.0356604	0.0129404	0.0148359	0.13843	0.0575586	0.186009	0.00107051	0	0.0346212	0	0	0
TCGA-EE-A20C-06	1.409	11.6169	-0.377157	-0.395336	0.00505207	0.00506118	0.00563384	0.0100748	0	0.0747986	0	0.0417391	0.0563577	0	0.0621018	0	0.0326527	0.221435	0.00316647	0.0739575	0.00326356	0	0.0329749	0	0.00308691	0.000135349
TCGA-EE-A20F-06	0	12.8251	0.504401	0.559098	0.0141041	0	0.0573117	0.150524	0	0.0277283	0.0287	0.108575	0.0678974	0	0.0148964	0.0232072	0.0464246	0.177606	0.103336	0.151405	0.0139993	0	0.0401486	0	0	0
TCGA-EE-A20H-06	0.3549	7.4072	0.950406	1.09106	0.00745073	0	0.00352649	0	0.00965077	0.0498959	0.00314918	0.0552099	0.0418875	0	0.0422946	0	0.00438989	0.181031	0.043478	0.0725437	0	0	0.0230128	0	0	0
TCGA-EE-A20I-06	1.2503	12.9362	-0.10387	0.107255	0.0240383	0	0.0262174	0.0660254	0	0	0.0018355	0.0786015	0.0591964	0	0.0384864	0.0171864	0	0.263991	0.0372642	0.137926	0	0	0.0134656	0	0.00393565	0
TCGA-EE-A29A-06	0	9.3603	-0.492317	-0.208479	0.0408926	0	0.0173642	0.00617745	0	0.0209441	0	0.0333351	0.0329116	0.00373492	0.0171264	0	0	0.174709	0.0145217	0.111789	0	0	0.0219628	0	0	0.0010521
TCGA-EE-A29B-06	3.5108	12.4937	0.800854	0.439833	0.00290498	0	0.00923512	0.0494849	0	0.00868033	0.00118826	0.0429278	0.0293648	0	0.0273517	0.00483031	0.058189	0.23963	0.00608711	0.237879	0.0113201	0	0.0216286	0	0	0
TCGA-EE-A29C-06	1.6836	13.0133	0.766741	0.735773	0.0360669	0	0.0228552	0.0155125	0	0.0546523	0	0.037109	0.0498574	0	0.0256802	0	0	0.366046	0.0169298	0.13902	0	0	0.0360883	0	0	0
TCGA-EE-A29D-06	1.1228	13.0104	0.216326	0.227963	0.0624455	0	0.021392	0.0202288	0	0	0	0.0471174	0.0293058	0	0.00337379	0.0112036	0	0.331153	0.0128926	0.175314	0	0	0.0285999	0	0	0
TCGA-EE-A29E-06	0	13.2484	0.345906	0.771002	0.0297386	0	0.150999	0	0.0116574	0	0.00581189	0.0506982	0.0147046	0	0.0470093	0	0	0.0811019	0.0177609	0.0987465	0	0	0	0.0103172	0	0.0392885
TCGA-EE-A29G-06	0	10.6369	-0.41221	-0.410668	0.0143575	0.0166479	0.00275941	0.0613098	0	0.117182	0	0.0534308	0.0516036	0	0.0134042	0.023607	0.0125956	0.420999	0.0560075	0.119863	0.00228583	0	0.129949	0	0	0
TCGA-EE-A29H-06	0.5339	13.0719	0.266537	0.278968	0.120929	0.0478358	0	0.0293503	0	0.0514715	0.00665998	0.0876563	0.0505003	0	0.033565	0.00770041	0	0.301085	0.0573339	0.100056	0	0	0.016799	0	0	0
TCGA-EE-A29L-06	0	13.1801	0.563268	0.706998	0.0711328	0	0.0557056	0.00513797	0.0175683	0	0.00106588	0.0587312	0.0245907	0.00448438	0.0251522	0	0	0.136092	0.0143531	0.0323084	0	0	0.00339182	0	0	0
TCGA-EE-A29M-06	1.0144	14.706	0.414457	0.554902	0.0711449	0.0371735	0	0.118882	0	0.0966279	0.0281646	0.0898727	0.0208684	0	0.152622	0.000457409	0.0165383	0.167309	0.114699	0.148273	0.0204373	0	0.0429178	0	0	0
TCGA-EE-A29N-06	0.8658	12.4849	0.524574	0.788157	0.0683418	0.15604	0	0.136736	0	0.029488	0.0442978	0.115381	0.176888	0	0.0393239	0	0.00201421	0.350753	0.0927504	0.231474	0	0.039111	0.0243581	0	0	0
TCGA-EE-A29P-06	0	12.227	0.0861536	0.430879	0.0321098	0	0.0688211	0.424151	0	0.0384715	0.000859753	0.216361	0.157658	0.0279356	0.00306438	0.0406606	0.0574475	0.256675	0.162044	0.283302	0	0	0.034627	0	0	0
TCGA-EE-A29Q-06	1.0121	12.4432	-0.436028	-0.209234	0.0319564	0	0.00694237	0	0	0.0764771	0.00013592	0.0298868	0.0363493	0	0.0320851	0	0.032173	0.248089	0.00472552	0.0837812	0	0.008198	0.0344106	0	0.00157275	0
TCGA-EE-A29R-06	1.3857	11.5314	-0.370265	-0.40852	0.00851428	0	0.0269514	0.0286837	0.00135622	0.0683985	0	0.0526645	0.0145504	0	0.0444608	0	0	0.128837	0.0315655	0.108646	0.00263984	0	0.0787821	0	0	0
TCGA-EE-A29S-06	0.3807	11.7778	-0.0454718	0.000624351	0.00372409	0.00582134	0.00938133	0.139363	0	0.0853839	0	0.0490162	0.0548851	0	0.0171791	0	0.00707562	0.27398	0.0408655	0.108624	0	0	0.0220327	0	0	0
TCGA-EE-A29T-06	0.7232	11.2294	-0.609857	-0.544349	0.0293462	0.00983962	0.100846	0.165245	0	0.0249205	0.018365	0.0677545	0.0526689	0	0	0.029804	0.00195992	0.231139	0.0477112	0.396773	0	0	0.0471094	0	0	0.00698469
TCGA-EE-A29V-06	1.7179	12.6884	0.618875	0.484258	0.00586289	0	0.0797535	0.0203621	0.00403455	0.0283916	0.00649453	0.034088	0.0166289	0	0.0360109	0	0.0327014	0.174643	0.00906942	0.0579638	0	0.00421517	0.054535	0.0172876	0	0.0420617
TCGA-EE-A29W-06	1.2862	7.4401	0.549079	0.626692	0.0224215	0	0.00682946	0.0426649	0	0.0434386	0	0.0282568	0.0277101	0	0.0179873	0.00310708	0.00554126	0.125304	0.0065961	0.185111	0	0	0.0794134	0	0	0
TCGA-EE-A29X-06	0	11.9404	0.0538864	0.124282	0.0408666	0	0.0300075	0.148437	0	0.018717	0.0116109	0.0892301	0.121826	0	0.113689	0.00768096	0.0219229	0.329108	0.047588	0.174438	0.0190645	0	0.00260215	0	0	0
TCGA-EE-A2A0-06	2.1883	12.5632	-0.336503	-0.0431154	0.0729008	0.032441	0.11631	0.0473587	0	0.186402	0.0441743	0.055878	0.0164086	0.118633	0	0	0.0278098	0.137217	0.0720047	0.461541	0	0	0.0465257	0	0	0.00517367
TCGA-EE-A2A1-06	2.0936	12.91	-0.579299	-0.71352	0.153715	0.0747378	0.0275706	0.160446	0	0.098783	0	0.124826	0.128597	0	0.045598	0.0454505	0.0389651	0.147801	0.147237	0.281763	0.00244028	0	0.069916	0	0	0
TCGA-EE-A2A2-06	0.3548	13.458	0.876017	1.07788	0.137508	0.0811855	0	0.0980502	0.0154951	0.0160953	0.015709	0.114314	0.0561681	0	0.0532171	0	0	0.173735	0.0802684	0.163348	0	0	0.0134715	0	0	0
TCGA-EE-A2A5-06	2.0936	12.8905	0.637406	0.715196	0.00815287	0.00590782	0.00742893	0.0258724	0	0.0708314	0	0.026194	0.0383214	0	0.0246278	0.00222532	0.00956678	0.177963	0.0206067	0.191294	0.00228671	0	0.0665734	0	0	0
TCGA-EE-A2A6-06	0	12.8019	0.20615	0.256054	0.0743411	0.0889988	0.0094033	0.315493	0	0	0.0211665	0.123744	0.124381	0	0.0669107	0.0453188	0.0320117	0.143282	0.0901934	0.109769	0.00251233	0	0	0	0.00729051	0
TCGA-EE-A2GB-06	0.5859	13.5858	-0.291046	-0.186551	0.0461972	0	0.0608615	0.043725	0	0.0178877	0.0155801	0.074825	0.0147799	0	0.0359162	0	0.00395125	0.138815	0.0520837	0.194277	0	0	0.0238052	0	0	0
TCGA-EE-A2GC-06	0.923	13.3978	-0.38459	-0.228296	0.0541945	0	0.0798739	0.229391	0	0.121	0.0145006	0.1462	0.0391528	0	0.0259892	0.00834716	0.00742316	0.0525183	0.128171	0.325196	0	0	0.016173	0	0.00444183	0.00791639
TCGA-EE-A2GD-06	1.5736	9.759	-1.79208	-1.52682	0.012562	0.0152924	0	0.0332996	0	0.152225	0	0.0516508	0.0153392	0	0.028121	0.00952571	0.026719	0.224815	0.0111188	0.280119	0	0.0414027	0.0284829	0.0205896	0	0.025375
TCGA-EE-A2GE-06	0	11.1803	-0.450688	-0.539393	0.0199146	0.0126059	0.118918	0.24791	0	0.111985	0.00902635	0.167463	0.112174	0	0.044315	0.0301569	0.0674844	0.312769	0.129895	0.344212	0	0	0.0590975	0	0	0
TCGA-EE-A2GH-06	2.1223	12.0344	-0.121948	-0.0717242	0.0635984	0	0.119901	0.482739	0	0.0307197	0.0985576	0.21774	0.11682	0	0.0802765	0.044036	0.024537	0.255907	0.138159	0.254204	0.00233198	0	0.0555126	0	0	0
TCGA-EE-A2GI-06	1.673	12.2053	0.518428	0.63171	0.0392862	0.00492647	0.0834481	0.32591	0	0	0.0162368	0.151173	0.115526	0	0	0.0341904	0.0170217	0.151599	0.0965324	0.111957	0.00112184	0	0.0198981	0	0	0
TCGA-EE-A2GJ-06	1.7579	10.0539	-0.206455	0.148429	0.00918192	0.000946236	0.00467391	0.18858	0	0.0466669	0.00815729	0.132742	0.0641024	0.030135	0	0.00618418	0.148934	0	0.0886037	0.30245	0	0	0.0195704	0	0	0
TCGA-EE-A2GK-06	0	8.8105	-0.0790536	-0.136754	0.798329	0.947759	0	0.321063	0.242388	0.402578	0	0.210411	0.188134	0	0.0619585	0.0262628	0.0530866	0.2091	0.102876	0.284799	0	0.0336207	0.0323955	0	0	0
TCGA-EE-A2GL-06	0	11.6089	-0.369748	-0.521561	0.181529	0.445358	0	0.201576	0.123535	0.10548	0	0.104749	0.146424	0	0	0.0174911	0.0225625	0.155625	0.0837186	0.15895	0	0.00784436	0.0378579	0	0	0
TCGA-EE-A2GM-06	2.8509	13.1873	-0.169965	-0.561618	0.0516778	0	0.0511619	0.112061	0	0	0.00360606	0.0815403	0.0414579	0	0.0278385	0.0126841	0.0257764	0.0422793	0.0304813	0.184085	0.000381352	0	0.0170054	0	0	0
TCGA-EE-A2GN-06	0	13.3654	-0.182994	-0.131664	0.0374361	0	0.0456933	0.0106852	0	0.0227866	0.00137944	0.0507055	0.030633	0	0.0403454	0	0	0.312429	0.0503514	0.144007	0	0	0.0186945	0	0	0
TCGA-EE-A2GO-06	5.3124	9.2354	-0.478946	-0.299601	0.0366226	0	0.0377815	0.00757881	0	0	0.026231	0.0232756	0.0190616	0.00483631	0.0338568	0	0	0.254134	0.0088457	0.151705	0	0	0.0203524	0	0	0
TCGA-EE-A2GP-06	0.8321	12.4417	0.216014	0.489695	0.0250508	0	0	0.00693403	0	0.0724459	0.00571014	0.0632872	0.0325209	0	0.0431912	0	0.0302269	0.215655	0.0431355	0.330455	0.00581787	0	0.0603076	0	0	0
TCGA-EE-A2GR-06	0.8762	13.4473	-0.00151727	-0.133287	0.0584643	0	0.0553463	0	0	0.0084563	0	0.0510388	0.00985881	0.0123264	0.0172369	0	0	0.143234	0.037467	0.067873	0	0	0.015518	0	0.00074372	0
TCGA-EE-A2GS-06	0.6722	12.7632	0.472785	0.490067	0.00745803	0	0.0249786	0.086508	0	0.0549536	0.00458039	0.0573667	0.0252937	0	0.0490285	0	0.0319181	0.295847	0.0858217	0.128437	0	0	0.0244321	0	0	0
TCGA-EE-A2GT-06	0	11.3713	-0.24089	-0.368908	0.283194	0.073826	0	0.174137	0.121104	0.0521229	0	0.13591	0.194328	0	0.0708527	0	0.00721889	0.227014	0.0271457	0.309684	0	0	0.0175868	0	0	0
TCGA-EE-A2GU-06	0.3275	12.9827	0.0163755	0.341046	0.0594928	0	0.0331455	0.248375	0	0	0.0288807	0.167938	0.122503	0	0.128648	0	0.0638653	0.064022	0.0891513	0.202362	0.00700769	0	0	0	0.000256014	0
TCGA-EE-A2M5-06	0	6.6244	0.736863	1.28885	0.00458122	0	0.00896213	0.178555	0	0.0577272	0.0578404	0.0439982	0.0269732	0	0.0762493	0	0.003941	0.111206	0.0739525	0.111974	0	0	0	0.02221	0	0.0523365
TCGA-EE-A2M6-06	0	12.3484	1.27296	1.18366	0.0219632	0	0.0294412	0.0556273	0	0.00958629	0.0125141	0.0505831	0.0149929	0	0.0220241	0	0.0195801	0.401787	0.0486721	0.187054	0.0450378	0	0	0.00471311	0.000310898	0
TCGA-EE-A2M7-06	0	10.4079	-1.86551	-2.20827	0.0867404	0.205566	0	0.130822	0.0300759	0.102126	0	0.0773204	0.0917731	0	0.0434252	0	0.0217941	0.106593	0.0232839	0.142772	0	0.00895632	0.00614721	0	0	0
TCGA-EE-A2M8-06	2.0028	12.5859	-0.78111	-0.83462	0.0291634	0.0627188	0	0.866882	0	0	0	0.3359	0.247775	0	0.0729461	0.0200349	0.0501957	0.097253	0.256779	0.340939	0.0328335	0	0	0	0	0.00608083
TCGA-EE-A2MC-06	1.77	7.8829	0.00893001	0.193055	0.113059	0	0.0511196	0.384721	0	0.0766723	0.0441437	0.139471	0.080152	0	0.0464161	0	0	0.233398	0.167767	0.327541	0	0	0	0.0353435	0	0.0240341
TCGA-EE-A2MD-06	0.3765	13.9345	0.286374	0.559543	0.0959327	0	0.0626025	0.0562062	0	0.0238975	0.00137262	0.178554	0.0136214	0.0306909	0.00694633	0	0	0.220283	0.0585845	0.129491	0	0	0.0202802	0	0	0
TCGA-EE-A2ME-06	0	11.8056	-0.591535	-0.698818	0.176728	0.193329	0	0.493767	0.0365554	0.233676	0.0591131	0.176662	0.199544	0.0251783	0.0530435	0	0.0217327	0.535571	0.328941	0.261907	0	0	0	0	0	0
TCGA-EE-A2MF-06	0.36	13.2107	0.0306682	0.215552	0.0411088	0	0.0147661	0.060619	0	0.0876833	0.000650583	0.0660035	0.0288823	0	0.0397708	0.00623715	0.04035	0.0194228	0.0572817	0.281572	0	0.000336211	0.0424771	0	0	0
TCGA-EE-A2MG-06	0	12.2945	-0.127265	-0.150755	0.32465	0.210236	0	0.227864	0	0.271027	0.0373165	0.162216	0.0983273	0	0.0915595	0	0.0262359	0.178991	0.11184	0.258837	0	0.0191242	0.0260737	0	0	0
TCGA-EE-A2MH-06	0.4668	12.0003	0.116665	0.21592	0.140976	0.215364	0	0.188943	0.0667976	0	0.0123803	0.104696	0.165177	0	0.0237472	0.058724	0.00621092	0.0907454	0.0800928	0.237578	0	0.0100912	0.0430708	0	0	0
TCGA-EE-A2MI-06	0.9218	8.9305	-0.984457	-0.765774	0.0144604	0	0.0160614	0.14201	0	0.117009	0.0127015	0.0910434	0.0593614	0	0.00640685	0.014972	0.0514547	0.0174124	0.0871383	0.329688	0.00305667	0	0.018732	0	0.00280179	0
TCGA-EE-A2MJ-06	0	12.8209	0.480865	0.546758	0.175172	0.105267	0	0.332241	0	0.0113375	0.0707632	0.20929	0.171035	0	0.0975142	0.00253301	0.049919	0.195919	0.205466	0.189554	0.0106051	0	0.0614963	0	0	0
TCGA-EE-A2MK-06	0	12.5161	-1.81377	-2.16993	0	0.0260335	0.0173577	0.256215	0	0.0475556	0.00267929	0.0603409	0.123131	0	0.00712048	0.0238324	0.0665874	0.121074	0.0964808	0.253252	0.00163491	0	0.0297138	0	0	0
TCGA-EE-A2ML-06	0	12.6134	-1.07091	-1.13761	0.0795773	0	0.0105355	0.266487	0	0	0.0177113	0.0818359	0.135339	0.00437775	0.0019157	0	0.025937	0.0090458	0.0857099	0.257063	0.00330761	0	0	0.00111801	0	0
TCGA-EE-A2MM-06	0.9234	9.8544	0.413243	0.573502	0.0420621	0	0.0378356	0.0396023	0	0.0967917	0.00221215	0.0465116	0.0255723	0	0.0162713	0	0.0420563	0.00368638	0.0425706	0.177591	0	0.00749596	0.0557247	0	0	0
TCGA-EE-A2MN-06	0	13.0754	-0.518335	-0.59639	0.0348708	0.00341019	0.0264274	0.281246	0	0.0536762	0.0121415	0.116568	0.119865	0	0	0.0240159	0.0442745	0.0703238	0.0881372	0.209861	0.000728022	0	0.0146633	0	0	1.66e-05
TCGA-EE-A2MP-06	0.3884	11.813	-0.25705	-0.163404	0.0190442	0	0.0328514	0.249914	0	0.0447339	0.00336195	0.0889487	0.0808842	0.00343236	0	0.0286654	0.0536867	0.126593	0.107223	0.193315	0.00922508	0	0.0164485	0	0	0
TCGA-EE-A2MQ-06	1.0224	12.0477	0.491926	0.50233	0.0438624	0	0.00670511	0.0284936	0	0.0903074	0.0117701	0.0577026	0.0256593	0	0.0530295	0	0	0.198748	0.0514031	0.137128	0.00286423	0	0.0229066	0	0.00387812	0
TCGA-EE-A2MR-06	1.2753	7.9942	0.160723	0.486942	0.150313	0.257801	0	0.299574	0.038436	0.192827	0.0533804	0.151344	0.108773	0	0.0867562	0	0.0311557	0.217686	0.146395	0.40158	0	0	0.0188492	0	0	0
TCGA-EE-A2MS-06	1.293	12.508	0.804375	0.510724	0.044141	0	0.0752778	0.172396	0	0.0749209	0	0.0721942	0.0449733	0	0	0.0174843	0.0270732	0.00659321	0.0538152	0.248008	0	0	0.00768342	0	0	0
TCGA-EE-A2MT-06	1.4011	12.1544	0.598559	0.473724	0.0505499	0	0.109194	0.0636491	0	0	0.0248746	0.0976097	0.0326097	0	0.0267859	0.00831524	0.00527529	0.13454	0.0205487	0.100186	0	0.0390289	0.0142136	0.000352671	0	0
TCGA-EE-A2MU-06	2.3513	12.3908	0.394785	0.485227	0.0333102	0	0.0101491	0.265245	0	0.0665252	0.0317846	0.0984054	0.10689	0	0.0871148	0.017915	0.0208552	0.229828	0.171686	0.350916	0	0	0.0495892	0	0	0
TCGA-EE-A3AA-06	0	11.8363	0.183461	0.425155	0.142616	0.0991466	0	0.0654995	0	0.151167	0	0.153742	0.0811711	0	0.0577964	0	0.0369268	0.209084	0.129449	0.104004	0	0	0.0258406	0	0	0
TCGA-EE-A3AB-06	3.8316	8.4427	-0.576846	-0.262109	0.0404949	0	0.0250944	0.0845904	0	0.0694878	0.0142987	0.0215327	0.0550019	0	0.0674604	0	0.110195	0.494622	0.0314014	0.410877	0	0	0	0.00479187	0.00224841	0
TCGA-EE-A3AC-06	0	12.8476	0.353426	0.509966	0.0323238	0.0267044	0.00697916	0.149541	0	0.0459941	0.0262967	0.10703	0.0444761	0	0.0347378	0.00237814	0.0585204	0.15878	0.0798041	0.157309	0	0	0.0189851	0	0.00143866	0.000293725
TCGA-EE-A3AD-06	1.3481	13.2448	-0.575675	-0.905198	0.0504668	0	0.0540223	0.00487518	0	0	0	0.0822914	0.0179189	0.000201127	0.0490475	0	0.00654586	0.153511	0.0145453	0.084896	0	0.013878	0	0.00908714	0	0
TCGA-EE-A3AE-06	0.8905	13.8602	0.396257	0.470413	0.0448931	0.0032965	0.0443108	0.19301	0	0.100974	0	0.126072	0.0798409	0	0.0585841	0	0.0296397	0.0886964	0.168466	0.123528	0.0141185	0	0.0216383	0	0.0128596	0.00077123
TCGA-EE-A3AF-06	0.8241	13.0561	0.331521	0.29396	0	0.0350225	0.00397349	0.136461	0	0	0.00431434	0.0964072	0.0516659	0	0.028062	0.018152	0.0230605	0.224704	0.0428847	0.233142	0.0115411	0	0.0378281	0	0.00132997	0.00698376
TCGA-EE-A3AG-06	0.3635	8.7245	0.78141	0.959098	0.0209083	0	0.0208239	0.0505215	0	0.00359522	0.000566843	0.0228021	0.0252241	0	0.0142119	0.00111957	0	0.342678	0.0209963	0.0265962	0.0041785	0	0.00860459	0.00386038	0	0
TCGA-EE-A3AH-06	0.6903	12.755	0.18585	0.350977	0.0110869	0.0161517	0.112389	0	0	0.0615383	0	0.0658374	0.0109409	0	0.0192431	0.0103059	0.0214454	0.165596	0.0248799	0.102449	0.0046207	0	0.0292275	0	0.00215846	0
TCGA-EE-A3J3-06	1.5478	12.8827	0.393439	0.572948	0.0212958	0.0226769	0.023519	0.0501373	0	0.0345108	0.00867215	0.0691485	0.0579387	0	0.038203	0	0	0.386598	0.0805286	0.136634	0	0	0.034395	0	0	0
TCGA-EE-A3J4-06	0	13.232	0.208152	0.413126	0.0092014	0	0.0128695	0.0693746	0	0.0768442	6.63e-05	0.078974	0.0344603	0	0.0151056	0.00692827	0.037433	0.0715604	0.078615	0.122643	0.00404088	0	0.0335263	0	0	0
TCGA-EE-A3J5-06	2.0239	13.407	0.161937	0.134986	0.0477449	0	0.0607792	0.204259	0	0.03452	0.00273588	0.125673	0.0828061	0	0.0153092	0.0368628	0.0244596	0.128731	0.0971198	0.186528	0.00312955	0	0.0232757	0	0	0.00230073
TCGA-EE-A3J7-06	1.6601	12.1589	0.114072	0.311277	0.0150204	0	0.0161949	0.105154	0	0	0.0096538	0.0865193	0.0196773	0.00210068	0.0543727	0	0.00619923	0.0624422	0.0484752	0.133447	0	0	0.0105752	0	0	0
TCGA-EE-A3J8-06	0	11.7329	-0.362735	-0.649296	0.0920131	0	0.0504037	0.00408264	0	0.0328601	0	0.019825	0	0	0.00400654	0.0062299	0	0.0835327	0.00756334	0.117824	0	0	0	0.00521833	0.0010281	0
TCGA-EE-A3JA-06	0	14.0117	-0.437412	-0.22313	0.0164617	0	0.103934	0.0689045	0	0.139529	0.0218797	0.0829672	0.00981071	0.0637421	0	0	0	0.0874778	0.0498629	0.246235	0.00674167	0	0.0164656	0	0.00265688	0.00752402
TCGA-EE-A3JB-06	0	8.3692	1.05965	1.04818	0.00624455	0	0.00104449	0.0321806	0	0.143215	0.00539894	0.042403	0.0313346	0	0.0155908	0	0.0888364	0.240353	0.0637917	0.278241	0	0	0.00983419	0.0125931	0	0
TCGA-EE-A3JD-06	0	9.052	0.412081	0.642799	0.311084	0.137853	0	0.256365	0.115039	0.00796408	0.0562373	0.215367	0.103442	0.06393	0	0.00856384	0.0012694	0.0677109	0.280064	0.429165	0	0	0.0588051	0	0	0.0119177
TCGA-EE-A3JE-06	2.6727	11.735	-0.478928	-0.306054	0.0526082	0.0625985	0.111381	0.490465	0	0	0.0889136	0.19097	0.138216	0.0609281	0.0149171	0.0281888	0	0.333029	0.166921	0.361625	0	0	0.0731545	0	0	0.000567797
TCGA-EE-A3JH-06	2.5549	12.0992	-0.354628	-0.498498	0.0876873	0.0738392	0.151005	0.515418	0	0	0.0511144	0.145984	0.227932	0	0.162446	0	0.0253922	0.635404	0.154728	0.35666	0	0	0.0257642	0	0	0
TCGA-EE-A3JI-06	0	12.9479	-0.221172	-0.0310154	0.0219236	0	0.045266	0.0198666	0	0.109648	0.00359365	0.0547847	0.00554911	0	0.0481113	0	0.113168	3.57e-05	0.0277974	0.221362	0	0	0.0289363	0	0	0
TCGA-ER-A193-06	0.9463	12.6823	-0.192955	0.105527	0.0663682	0	0.0249486	0.235237	0	0	0.054473	0.133816	0.0714775	0	0.0574982	0	0	0.428925	0.134735	0.189367	0	0	0.0379643	0	0	0
TCGA-ER-A194-01	4.1238	11.5745	-1.07475	-1.45951	0	0.00291543	0	0.264082	0	0	0	0.103818	0.111267	0.00549867	0	0.0377071	0.0661745	0.209577	0.0388357	0.248112	0.00116134	0	0.0256572	0	0	0
TCGA-ER-A195-06	2.2693	10.0738	0.308648	0.21157	0.0244947	0	0.0107241	0.26916	0	0.0108352	0.00705522	0.0896234	0.13111	0	0.0601628	0.0332667	0.0408697	0.245666	0.0895772	0.364942	0	0.00254553	0.0654296	0	0	0
TCGA-ER-A196-01	0.6061	12.4243	-0.989512	-0.931542	0.0313824	0	0.030256	0.00641728	0	0.0720856	0	0.0340931	0.04568	0	0.0212511	0.0171187	0	0.36712	0	0.0993871	0	0.0845677	0	0.0699828	0	0.0286295
TCGA-ER-A197-06	1.8994	13.23	0.0564609	0.235243	0	0.00866833	0.0400871	0.413482	0	0	0.00521213	0.195848	0.0817246	0	0	0.0363181	0.0581558	0.0552831	0.0843024	0.390412	0	0	0.000726243	0	0.0039487	0.0232636
TCGA-ER-A198-06	0.6445	13.2616	0.885854	0.879555	0.0356357	0	0.0149215	0.0639052	0	0.0350561	0.0137203	0.103549	0.0303099	0.0227719	0.0280565	0.011199	0.0354432	0.203065	0.0723186	0.194868	0.00100804	0	0.0238406	0	0	0
TCGA-ER-A199-06	0	11.9863	0.100819	0.0349214	0.197543	0.109582	0.0353648	0.371345	0	0.0282892	0	0.165119	0.154159	0	0.0445533	0.0352956	0.0665587	0.195363	0.0897001	0.270589	0	0	0.0251976	0	0	0
TCGA-ER-A19A-06	3.3433	9.391	-0.123826	-0.0907977	0.0864347	0	0.0558288	0.276264	0	0.375861	0.00126409	0.21803	0.0607268	0	0.149623	0	0.0268426	0.477714	0.234179	0.440144	0	0	0.150421	0	0	0.00899049
TCGA-ER-A19B-06	0.76	11.3012	0.0212755	0.249864	0	0	0.0552133	0.0612249	0	0.0539195	0.00216676	0.046371	0.0217726	0	0.0306857	0.00401019	0	0.388439	0.0159558	0.0569695	0	0	0.0459701	0	0	0
TCGA-ER-A19C-06	1.4819	13.6056	0.0319136	-0.129037	0.0334504	0	0.00100433	0	0.00990345	0.0148924	0.00212988	0.0221864	0.0325089	0	0.0335443	0	0	0.466214	0.0166774	0.0678551	0	0	0.0240333	0	0	0
TCGA-ER-A19D-06	1.1734	8.2197	0.233601	0.431342	0.0760372	0	0.0270776	0.0763751	0	0.106977	0.0151986	0.0754055	0.0553605	0	0.0810605	0	0.0314218	0.139781	0.0744958	0.356042	0	0	0.0107747	0	0	0
TCGA-ER-A19E-06	0	9.8174	0.858152	1.34076	0.0125306	0.0177492	0.0154757	0.0367046	0	0.0855972	0	0.0397286	0.0083449	0	0.0340802	0	0.00356364	0.248337	0.0407774	0.115195	0	0	0.00586745	0	0	0
TCGA-ER-A19F-06	0.4781	13.1604	0.188214	0.338989	0.0188996	0	0.0175849	0.0181298	0	0	0	0.0702305	0.0420065	0	0.036017	0	0.017589	0.244106	0.0485722	0.131533	0	0	0	0.0140427	0.00260819	0
TCGA-ER-A19G-06	0.4479	13.1474	0.69987	0.856561	0.0204183	0.0237932	0.0450075	0.0543732	0	0.125417	0.0883311	0.071946	0.0561837	0	0.109508	0.0142542	0.00164061	0.555698	0.13095	0.135794	0	0	0.0328311	0	0	0
TCGA-ER-A19H-06	2.2399	12.5816	0.126132	0.382229	0.0491268	0	0.0180584	0.242679	0	0	0.00973587	0.110768	0.0682079	0	0.0464605	0.00681995	0.0204272	0.14594	0.0738031	0.206161	0	0	0.0146626	0	0	0
TCGA-ER-A19J-06	1.95	13.7333	-0.390003	-0.389196	0	0	0.0353994	0	0	0.0594183	0.00443662	0.039506	0.0158393	0	0.0179339	0	0	0.409165	0.0129554	0.125354	0	0	0.0260667	0	0.00366093	0
TCGA-ER-A19K-01	1.2371	13.9014	0.425114	0.382255	0.00652934	0	0.00497193	0.0984962	0	0	0	0.106875	0.026839	0	0.0147898	0.0345166	0.00572909	0.110508	0.0562503	0.228687	0.0376965	0.0247768	0.0339522	0	0	0.021347
TCGA-ER-A19L-06	2.7281	12.4622	-1.96794	-2.01179	0.0493884	0	0.0426758	0.0143856	0	0.116181	0.000279246	0.0159215	0.0266106	0	0.0190616	0.00230648	0.0162313	0.0663763	0.0166361	0.239649	0	0	0.0180786	0	0	0.00105589
TCGA-ER-A19M-06	1.0839	12.8174	0.846874	0.977313	0	0	0.00887889	0.280172	0	0.118966	0.0168802	0.110362	0.0855631	0	0	0.0634656	0.0301907	0.275815	0.15701	0.152606	0.00214558	0	0.0354528	0	0	0.00182239
TCGA-ER-A19N-06	0.739	11.6169	0.325674	0.230461	0.0729685	0	0.0651586	0.262021	0	0.0777	0.0272655	0.132819	0.107156	0	0.02109	0	0.0387226	0.446255	0.105543	0.441667	0.00655833	0	0.0422685	0	0	0.00346024
TCGA-ER-A19O-06	0	10.8907	-1.90224	-2.27937	0.0737728	0	0	0.291465	0.0321892	0	0	0.118131	0.21876	0	0.100526	0.060412	0.106806	0.624606	0.0545849	0.323669	0.000633471	0	0.0532621	0	0	0
TCGA-ER-A19P-06	0	12.096	-0.467723	-0.45044	0.179271	0.106391	0.0539356	0.553112	0	0.0412688	0.0577161	0.239289	0.276708	0.0316568	0.0747176	0	0.0249889	0.292871	0.278666	0.41063	0.00541701	0	0.0237844	0	0	0
TCGA-ER-A19Q-06	0.9558	12.501	0.361159	0.426055	0.0246142	0	0.00695508	0.0835303	0	0.0291125	0	0.0992177	0.0834204	0.030016	0	0.0267979	0.0580761	0.513607	0.0898869	0.333828	0	0	0.0561163	0	0	0
TCGA-ER-A19S-06	0	12.2285	-0.780863	-0.831274	0	0.0440713	0.101714	0.775041	0	0	0.0893124	0.249307	0.211041	0.112196	0	0	0	0.453465	0.184513	0.244657	0	0	0	0.0197096	0	0
TCGA-ER-A19T-01	2.2002	12.6795	0.135305	0.134313	0.0238791	0	0.0118553	0	0.0119217	0.0962199	0	0.0189599	0.0363486	0	0.030899	0.00961142	0.00879302	0.0712242	0.00241748	0.0747657	0	0.000548924	0.00828933	0	0.0058944	0
TCGA-ER-A19T-06	1.5015	10.8547	0.35179	0.263674	0.0253518	0	0.00743219	0.0574801	0	0.173048	0.00128067	0.0394064	0.0319185	0	0.0414395	0	0.0109539	0	0.0505616	0.347345	0	0	0.0139909	0	0	0.0019161
TCGA-ER-A19W-06	2.1036	12.8728	0.749317	1.0328	0.0776328	0	0	0.419781	0	0.0965518	0.101926	0.245272	0.0572523	0.0108693	0.137117	0	0.121673	0.265232	0.242737	0.310357	0.00451336	0	0.0761763	0	0	0
TCGA-ER-A1A1-06	0	11.329	0.54763	0.59983	0.745364	0.391437	0.0782564	0.168355	0.0830294	0.252397	0.0711637	0.291446	0.234858	0	0.1991	0	0.0254307	0.208559	0.0398733	0.267145	0	0.0828078	0	0.0158319	0	0
TCGA-ER-A2NB-01	3.3226	10.1212	-0.994528	-1.25466	0.0239797	0	0.0274082	0.492744	0	0	0.0260413	0.146449	0.0877595	0	0.101077	0.0576126	0.0418947	0.322839	0.0112747	0.115696	0.00823594	0.00761161	0.00661086	0.0234134	0	0
TCGA-ER-A2NC-06	0.7231	7.1908	0.305855	0.524146	0.0279186	0	0.00680992	0.0497852	0	0.100755	0.00096793	0.0292955	0.0136385	0	0.0272785	0.00418545	0.167649	0	0.0174264	0.433864	0	0.00588551	0.0296073	0	0	0
TCGA-ER-A2ND-06	2.4098	12.7723	-0.0997209	-0.24128	0.0166075	0.00388281	0.0117516	0.101246	0	0.035675	0.0267589	0.0897386	0.0243542	0	0.0375989	0	0.0179393	0.0927269	0.07567	0.220979	0	0	0.00162703	0	0	0.0197358
TCGA-ER-A2NE-06	0.9232	13.6684	0.610754	0.601999	0.0781127	0	0.0251997	0.000416344	0	0.0255619	0	0.0672345	0.00889263	0	0.0939822	0	0.0360245	0.118914	3.04e-05	0.0340106	0	0.037025	0	0.0433295	0.00987088	0.0160891
TCGA-ER-A2NF-01	2.7543	13.3631	-0.786134	-0.96884	0.0802383	0	0.0986528	0.146798	0	0.119946	0	0.095659	0.127812	0	0.0336701	4.39e-05	0.0312416	0.109755	0.0539624	0.127466	0	0	0.0218585	0	0	0
TCGA-ER-A2NF-06	0.8098	13.8832	-1.20732	-1.49927	0.00629366	0.0235646	0.149723	0.24283	0	0.0529582	0	0.0666194	0.0799503	0	0	0.0259026	0.0374228	0.0229584	0.0231857	0.108883	0	0.00412937	0.00176599	0	0	0
TCGA-ER-A2NG-06	0.3687	13.6632	0.310475	0.657017	0.00232784	0	0.00748226	0.376231	0	0.0477519	0.0438568	0.161884	0.131909	0	0.112444	0.0601315	0.0168158	0.363545	0.156869	0.185637	0	0.00338414	0.0494613	0	0	0
TCGA-ER-A2NH-06	0.6153	11.8387	0.139734	0.234683	0.00345101	0	0.050105	0.6125	0	0	0.0320869	0.22627	0.253558	0	0.122175	0.0671714	0.0922674	0.149514	0.179108	0.275232	0	0	0.0337018	0	0	0
TCGA-ER-A3ES-06	0	13.6241	-0.50101	-0.787086	0.040311	0	0.0601242	0.0152193	0	0.039635	0	0.0531216	0.00110148	0.0164735	0	0.0113104	0.00573678	0.0125994	0.00284251	0.094963	0	0.0125374	0	0.00314558	0.00229366	0
TCGA-ER-A3ET-06	0	12.495	-0.237228	-0.209558	0.0688785	0.0347823	0	0.0196558	0	0.0828948	0.000346549	0.0778152	0.0287829	0	0.0213231	0	0.0615761	0.149907	0.0395161	0.339602	0	0.00770948	0.0128211	0	0	0.00361086
TCGA-ER-A3EV-06	0	14.066	0.727726	1.02773	0.0468821	0	0.133922	0.183821	0	0	0.0146253	0.142911	0.0182077	0	0	0.0387438	0.0177087	0.136161	0.0300696	0.147458	0.00322424	0	0	0.0143859	0.00651212	0
TCGA-ER-A3PL-06	1.6638	12.4322	-0.531408	-0.299836	0.0269162	0	0.00985243	0.0241523	0	0.0323247	0	0.0612337	0.0241564	0.000364839	0.0191255	0	0	0.265591	0.0510987	0.145694	0	0	0	0.00557861	0.000292334	0.00376554
TCGA-ER-A42H-01	1.08	13.3325	0.410719	0.246952	0.0458071	0	0.0124788	0.00658706	0	0.0440999	0	0.0600677	0.00884508	0	0.0181106	0	0	0.0978754	0.0161974	0.281978	0	0.0112491	0.00844837	0	0	0.000491061
TCGA-ER-A42K-06	0.4817	10.225	-0.113181	0.0833538	0.0231376	0.00693007	0.151543	0.0185798	0	0.0553942	0	0.0394496	0.0265782	0	0.0156166	0.00449939	0.0144891	0.0981167	0.0347622	0.117076	0.0021246	0.000791397	0.0331425	0	0	0.000147766
TCGA-ER-A42L-06	0.4083	10.6582	-0.379463	-0.450512	0.0414621	0	0.111099	0.446885	0	0.00310952	0.0566726	0.112834	0.139581	0	0.0625265	0.0114689	0.149311	0.0251332	0.0901166	0.428257	0.0127163	0	0.0243613	0	0	0
TCGA-FR-A2OS-01	1.0291	13.2494	0.313795	0.755101	0.0178552	0	0	0	0	0.0417799	0	0.0493429	0	0	0.0410552	0	0	0.385558	0	0.114404	0	0.0102459	0.00582248	0.0127377	0	0.00127537
TCGA-FR-A3R1-01	0.7362	12.6593	0.258301	0.260988	0.0212846	0	0.0539976	0.14703	0	0.0347013	0.0232212	0.140315	0.0233526	0	0.0412306	0.0137755	0.00925776	0.0589358	0.0548725	0.139788	0.0049587	0	0.0116601	0	0	0
TCGA-FR-A3YN-06	0	13.5266	-1.22542	-1.29217	0.0269504	0	0.0391866	0.220309	0	0	0.00783368	0.122055	0.0972628	0.0191846	0	0.0037591	0	0.12119	0.0846426	0.149557	0	0	0.0179746	0	0	0.00176599
TCGA-FR-A3YO-06	3.2512	11.2604	0.376161	0.0480773	0.00486101	0.00018293	0.0024018	0	0.00554663	0	0	0.0328323	0.065439	0.0248548	0.0540912	0	0.00170137	0.693075	0	0.0647935	0	0	0	0.101759	0	0
TCGA-FR-A44A-06	0	12.0166	-0.216897	-0.146164	0	0	0	0.622983	0	0.0224849	0.0616785	0.215681	0.129576	0.0441207	0	0.0657506	0	0.506608	0.209754	0.372508	0	0	0.018027	0	0	0
TCGA-FR-A69P-06	2.1886	13.4939	0.547561	0.426986	0.0412711	0	0.0161922	0.0240169	0	0.0662224	0	0.0772643	0.00531481	0	0.0381933	0.00338632	0.0216329	0.121421	0.030083	0.186374	0.00101633	0	0.00912943	0.0139734	0	0.000468473
TCGA-FR-A726-01	2.8931	12.4249	0.481703	0.555045	0.0372981	0	0	0.00307393	0	0.0361909	0	0.0731721	0.0215294	0	0.0405446	0	0.0132892	0.250709	0.00364473	0.122609	0	0.00871237	0	0.0275342	0	0.0137717
TCGA-FR-A728-01	2.6103	11.6747	-0.03019	-0.208027	0	0	0.000562125	0.345764	0	0.0130127	0.00173667	0.199658	0.117203	0.000331034	0	0.050188	0.0199594	0.180684	0.102997	0.228569	0	0.0171805	0	7.96e-05	0	0.0424523
TCGA-FR-A729-06	0.8693	12.5543	0.00898637	-0.067983	0.0902926	0.0153964	0	0.368623	0	0.09585	0.0204363	0.149211	0.156579	0	0.0850443	0.0115579	0.0552616	0.169102	0.196593	0.227406	0.0247379	0	0.0496353	0	0	0
TCGA-FR-A7U8-06	0.5816	12.5475	0.451612	0.526568	0.0006127	0.00227239	0.0198896	0	0	0.0229796	0	0.0355578	0.0221351	0.00379729	0.0205832	0	0	0.419065	0.00619352	0.076284	0	0	0	0.0068044	0.00221448	0
TCGA-FR-A7U9-06	0.9791	7.6997	1.24923	1.66869	0.0151102	0.00862285	0.0119325	0.0952724	0	0.199145	0.00697131	0.085351	0.0804568	0	0.0457613	0.0217348	0.0770427	0.139614	0.0888416	0.361393	0	0.0149314	0.0340764	0	0	0.00157467
TCGA-FR-A7UA-06	0.614	11.1427	-0.817937	-0.907136	0.00724546	0.0420812	0.149219	1.03362	0	0	0.0502751	0.293175	0.257898	0.167757	0	0.077715	0	0.612419	0.200139	0.46273	0	0	0.0183639	0	0	0
TCGA-FR-A8YC-06	1.7272	12.1594	-0.852877	-0.789146	0.0328903	0	0.040198	0.217669	0	0	0	0.0922406	0.0461804	0	0.00436597	0.00964877	0.013761	0.0496768	0.032554	0.180777	0	0	0	0.000623167	0	0
TCGA-FR-A8YD-06	0	11.9825	0.491348	0.0453494	0.005208	0.0191153	0.00848336	0.0538228	0	0.0316625	0	0.0249457	0.0610288	0	0.0171149	0.00766014	0	0.42851	0.0200828	0.0714124	0	0	0.0256337	0	0	0
TCGA-FR-A8YE-06	0	9.5103	-0.980899	-1.11527	0.160979	0.283844	0	0.133581	0.291792	0.176087	0.0279815	0.101818	0.181973	0	0.178134	0	0.0399653	0.188548	0.0469307	0.273193	0	0.0416252	0.00913218	0	0	0
TCGA-FS-A1YW-06	0.7292	13.2803	-1.59719	-1.57235	0.0666574	0.0386714	0.0148657	0.0473679	0.0113202	0.0703612	0.00063785	0.0530602	0.0295854	0	0.0142541	0	0.0177509	0.06216	0.0415326	0.167241	0	0	0.0297734	0	0	0
TCGA-FS-A1YX-06	2.4641	12.4194	-0.230548	-0.0199962	0.0186003	0	0.00758752	0.00707373	0	0.0367673	0.00666622	0.0500029	0.0228345	0.000231779	0.0223023	0	0.00839149	0.224387	0.0373083	0.304317	0	0	0.0150986	0.0101831	0.00216145	0.0021999
TCGA-FS-A1YY-06	3.2417	12.2079	-0.467937	-0.596383	0.0049205	0.000114652	0.00764958	0	0	0	0	0.0426072	0.0157336	0.00469101	0.0226133	0	0	0.287757	0	0.154902	0	0	0.0382733	0	9.75e-06	0
TCGA-FS-A1Z0-06	0	12.7877	0.722854	0.635404	0.0155922	0	0.0208527	0.150769	0	0.0541936	0.0193827	0.0865023	0.0569227	0	0.0701742	0.00381889	0.0200064	0.184112	0.116266	0.28153	0.00211423	0	0.0256007	0	0	0
TCGA-FS-A1Z3-06	1.4244	12.5404	-0.350879	-0.232546	0.0597201	0	0.014253	0.0211044	0	0.0497058	0.00266644	0.0661168	0.0457903	0.000353362	0.0278734	0	0.0132911	0.0886792	0.0407549	0.141367	0	0	0.0365979	0	0	0
TCGA-FS-A1Z4-06	0	11.7156	0.50697	0.938408	0.201946	0.183461	0.0493	0.0908162	0	0.158046	0.0437546	0.18653	0.088952	0	0.120728	0	0.0077915	0.182768	0.130003	0.220755	0	0.00857742	0.018996	0	0	0
TCGA-FS-A1Z7-06	3.0376	12.5699	0.00958637	0.338274	0.0187125	0	0.00181398	0	0	0.0825606	0	0.0134892	0.0253342	0	0.0156378	0.00183758	0	0.696809	0.0248459	0.15574	0	0	0.0841605	0	0	0
TCGA-FS-A1ZA-06	1.8869	9.7381	-0.0671245	0.010342	0.0245935	0.0100464	0.0503553	0.0385055	0	0.0751951	0.00578207	0.1169	0.0127076	0	0.0533855	0.0138607	0.00875892	0.214349	0.0750388	0.104496	0	0	0.0111021	0	0	0.00296523
TCGA-FS-A1ZB-06	3.8136	11.651	0.747105	0.528741	0.0170042	0.0160488	0	0.0221292	0.0170218	0.0533177	0	0.0515038	0.0633879	0	0.0372593	0.0122656	0.0782699	0.367911	0.0458724	0.294207	0.011148	0	0.101186	0	0	0.00370168
TCGA-FS-A1ZC-06	0	9.3478	0.530946	0.541383	0	0.018268	0.0996507	0.00113527	0	0.0171956	0	0.0184616	0.0125773	0	0.036656	0	0	0.281341	0.00370205	0.127754	0	0	0.00482271	0.00991238	0	0
TCGA-FS-A1ZD-06	1.2415	8.4469	0.566894	0.712192	0.0315785	0	0.0222031	0.0039999	0	0.0665586	0	0.0221145	0.012912	0	0.0593857	0.0454383	0	0.221265	0.00617193	0.272628	0	0	0.0868879	0	0	0
TCGA-FS-A1ZE-06	0.74	13.201	-0.529203	-0.645755	0.054213	0	0.032842	0.0231262	0	0.0596692	0	0.044534	0.0144702	0	0.0135937	0	0	0.123063	0.029284	0.108046	0	0	0.051415	0	0	0
TCGA-FS-A1ZF-06	1.5369	12.2504	0.873254	0.942214	0.0133505	0	0.00416033	0.0971806	0	0.0504384	0	0.0532099	0.0521504	0	0.0134426	0	0	0.221219	0.0317978	0.145888	0	0	0.0496299	0	0.000312307	0
TCGA-FS-A1ZG-06	0.3486	13.5558	-1.07328	-0.954449	0.058251	0	0.032153	0.0132039	0	0.0046515	0.0126241	0.0573132	0.0183347	0	0.0390866	0	0.0212049	0.117726	0.0186887	0.152556	0.00540077	0	0.0146189	0	0.00106016	0
TCGA-FS-A1ZH-06	1.3704	8.2152	0.152014	0.246117	0.0812542	0.0453198	0.0423083	0.210186	0	0.152287	0.0586256	0.0744493	0.0560806	0	0.0700512	0	0.0324244	0.140116	0.094753	0.339212	0	0	0.0296635	0	0	0.00807591
TCGA-FS-A1ZJ-06	0.4048	13.0042	0.832614	1.01716	0.0229494	0	0.0112123	0.096961	0	0.0261485	0.0259248	0.0637439	0.0351725	0	0.0524093	0	0.00758024	0.0164805	0.0533515	0.182817	0.00684288	0	0.000530139	0.00244256	0	0
TCGA-FS-A1ZK-06	1.6077	12.9487	0.42729	0.816027	0.0986874	0	0.0599542	0	0	0.0266459	0	0.0188022	0.0160616	0	0.0215994	0	0	0.21474	0.00818787	0.0544737	0	0	0.0116827	0	0	0
TCGA-FS-A1ZM-06	2.3835	12.026	-0.434025	-0.295193	0.0140144	0	0.0178775	0.26315	0	0.0264862	0.0860004	0.112333	0.0551071	0	0.0865955	0	0.00470148	0.287006	0.0773512	0.188501	0	0	0.0132932	0	0.00173721	0.00485107
TCGA-FS-A1ZN-01	0	13.2217	-0.539708	-0.497168	0.0459675	0	0.0427168	0.016509	0	0.0265908	0	0.0246433	0.0180049	0	0.0395578	0	0	0.335053	0.0117744	0.101962	0	0	0	0.0306071	0	0.00124779
TCGA-FS-A1ZP-06	1.3357	13.7531	-0.864839	-1.02289	0.0959608	0.0330371	0	0.102779	0.0105929	0.0316158	0	0.0825741	0.0676868	0	0.00969605	0.00550023	0.0138177	0.09851	0.0521591	0.381561	0.00516093	0	0.033236	0	0	0
TCGA-FS-A1ZQ-06	0	12.1144	0.0464718	-0.191977	0.0576685	0.00571389	0.0373357	0.0764468	0	0.00865472	0.00113261	0.0992532	0.104782	0	0.0203512	0.00804172	0.00326082	0.249245	0.0337568	0.135202	0	0.00228216	0.0361376	0	0	0.00990286
TCGA-FS-A1ZR-06	1.276	13.185	0.245497	-0.00373888	0.0217805	0	0.00643379	0.0761812	0	0.134925	0	0.0593472	0.0470526	0	0.039855	0	0.0193055	0.151401	0.0983167	0.140554	0.00757423	0	0.0626794	0	0	0
TCGA-FS-A1ZS-06	0.4335	8.2388	-0.441883	-0.41019	0.0302534	0	0.0017073	0.0100196	0	0.0400002	0.0321463	0.0168542	0.00624347	0.0118781	0.012502	0	0.00303345	0.232173	0.00786827	0.297289	0	0.0234209	0.0475565	0	0.0015662	0
TCGA-FS-A1ZT-06	0.756	13.598	-0.00272636	-0.257893	0.0596023	0.0203289	0.07867	0.212637	0	0.12405	0.0451469	0.0906257	0.0478804	0	0.0375044	0	0.0231632	0.126653	0.0807837	0.160093	0.00553943	0	0.00998982	0	0	0
TCGA-FS-A1ZU-06	2.4476	12.5074	0.682899	0.371145	0.0369969	0	0.00916215	0	0	0.00649886	0	0.0407017	0.0162155	0.0051527	0	0.0105696	0.00143721	0.211886	0.00842038	0.232021	0	0	0	0.0100208	0.00201312	0.00273261
TCGA-FS-A1ZW-06	0.6268	12.7046	0.245681	0.695716	0.0252964	0.0381595	0.41016	0.105888	0	0.117681	0.0103604	0.0914384	0.00691186	0.0215346	0	0.0158934	0.0183362	0.0701273	0.0870576	0.256208	0	0	0.00837837	0	0.000645608	0.00281983
TCGA-FS-A1ZY-06	3.8777	12.7349	-0.173139	-0.648101	0.0534333	0	0.065953	0.0357789	0	0	0	0.0935353	0	0	0.0393546	0.000158434	0.0139964	0.113381	0.0164956	0.0990273	0	0	0.010916	0	0	0.000472586
TCGA-FS-A1ZZ-06	0.6134	12.9547	-0.396457	-0.339809	0.0374308	0	0.0722398	0.0198838	0	0.0722712	0	0.0407879	0	0	0.0485277	0	0	0.033245	0.0309198	0.108306	0	0.00138303	0.00279956	0.000829228	0	0.00198797
TCGA-FS-A4F0-06	0	12.18	-0.444065	-0.628483	0.00849251	0	0.0243018	0.0274892	0	0.0476873	0	0.0707053	0.013175	0.00736537	0.0178674	0	0.0124149	0.0469203	0.0363789	0.140347	0.00212824	0.00303457	0.0317736	0	0	0
TCGA-FS-A4F2-06	2.5037	12.0052	0.109539	0.278224	0.0257871	0	0.0134536	0.00517217	0	0.0358276	0	0.0312903	0.0130775	0	0.00458551	0.0153705	0.0331632	0.224901	0.00595478	0.248522	0	0.00143987	0.01688	0.00263149	0	0.000187787
TCGA-FS-A4F4-06	2.1533	12.3083	0.320739	-0.0916845	0	0.00187247	0.00495425	0.195673	0	0.047426	0	0.08343	0.0766497	0.0264777	0.00939126	0.000628668	0	0.374549	0.0489028	0.14602	0	0	0.0191076	0	0	0.00118045
TCGA-FS-A4F5-06	1.0226	12.1785	-0.466695	-0.630967	0.0210921	0	0.0237975	0.00810097	0	0.0602668	0.00519357	0.0650664	0.0108949	0	0.00814639	0.0131384	0	0.316312	0.0561961	0.121258	0	0	0.00865158	0	0.00135158	0.000911197
TCGA-FS-A4F8-06	0	11.3745	0.124585	-0.123462	0.176681	0.211841	0	0.218563	0.10148	0.172807	0.0269968	0.11862	0.164833	0	0.127145	0	0.0541437	0.211902	0.12751	0.189153	0	0	0.0112807	0	0	0
TCGA-FS-A4F9-06	0	13.2371	0.535734	0.492361	0.0879673	0	0.0176391	0.0204832	0	0.0140618	0.00915638	0.0931532	0.0196453	0.00217823	0.0358888	0	0	0.128984	0.0224101	0.151148	0.00435531	0	0.0170741	0	0.00283368	0
TCGA-FS-A4FB-06	0	12.6119	0.273963	0.399935	0.0356713	0	0.157266	0.0083286	0	0	0	0.040287	0.0247213	0	0.00869296	0.00548911	0	0.194334	0.0151079	0.0987044	0	0	0.034065	0	0	0
TCGA-FS-A4FC-06	2.6187	11.8472	-0.498797	-0.585659	0.0229138	0	0.00488686	0.054914	0	0.0349495	0.00619092	0.0823764	0.0533877	0	0.0220004	0.00859157	0.00828684	0.242015	0.0750523	0.135632	0	0	0.0413892	0	0	0
TCGA-FS-A4FD-06	1.6092	12.9242	0.599237	0.648741	0.0410538	0	0.0162762	0.115937	0	0.00266734	0	0.0874868	0.0404053	0	0.0150704	0.00716975	0.00487245	0.174183	0.0324991	0.1412	0	0	0.00906159	0	0	0
TCGA-FW-A3I3-06	0	13.9625	-0.0407245	0.0705288	0.0580909	0	0.085812	0.0692236	0	0.0488811	0	0.11278	0.0238786	0.0114628	0	0.0259975	0.00628971	0.0738818	0.0308713	0.161231	0.00417475	0.000857483	0	0.0198317	0	0
TCGA-FW-A3R5-06	1.2318	14.1811	0.662963	0.861877	0.114128	0	0.0189	0.0447417	0	0.114297	0	0.0900858	0	0	0.0310569	0.0039391	0.010341	0.145081	0.092234	0.170057	0.00163689	0	0.0130938	0.000265805	0.00153029	0
TCGA-FW-A3TU-06	0.6024	12.6041	0.03909	-1.03529	0.00739396	0.0269225	0.0295567	0.10528	0	0	0	0.0783195	0.0767229	0	0.0394804	0	0.0104171	0.585938	0.0129391	0.0462031	0	0	0	0.0162202	0	0
TCGA-FW-A3TV-06	0	13.6587	-0.907077	-0.827632	0.177943	0	0.0142059	0.0698762	0	0.0738401	0.00564104	0.123792	0.0159899	0	0.0279025	0	0.00931692	0.09385	0.0467012	0.18483	0	0	0.00691886	0	0	0
TCGA-FW-A5DX-01	1.3053	12.8524	0.803705	1.07011	0.0566757	0	0.0665736	0.0115933	0	0.0216333	0	0.0603618	0.0111891	0.00707764	0.0234791	0.0096944	0.00150096	0.126675	0.0285259	0.121126	0	0.0035201	0.0167248	0	0	0
TCGA-FW-A5DY-06	0	10.6307	-0.423499	-0.409746	0.462557	0.196359	0.0270221	0.224748	0.114007	0.171975	0.0358339	0.116868	0.0470415	0	0.163266	0	0	0.236499	0.0756428	0.19316	0	0	0.00519255	0	0	0
TCGA-GF-A2C7-01	4.5906	13.6503	0.444648	0.655039	0.0463583	0	0	0	0.0142033	0.0383665	0	0.0329786	0.0134971	0	0.0246646	0	0	0.216409	0.00177298	0.154601	0	0.00656233	0.0329102	0	0	0.00656607
TCGA-GF-A3OT-06	0.9967	6.0879	0.161839	0.741466	0.0230823	0	0.0169128	0.121518	0	0.201063	0.0168435	0.0907348	0.0139898	0	0.0338093	0.00304707	0	0.322965	0.113472	0.219554	0	0	0	0.0928381	0.00243019	0.00328818
TCGA-GF-A4EO-06	0	12.703	-0.200977	-0.094958	0.0338684	0.0258278	0.192867	0.416085	0	0.108604	0.115631	0.158	0.163832	0.0815868	0.0708803	0	0.0126606	0.392356	0.249216	0.356658	0	0	0.0114653	0	0	0
TCGA-GF-A6C8-06	2.5285	12.0621	0.569779	0.775593	0.0277513	0	0.0236622	0.0994115	0	0.0500989	0.0563253	0.0822125	0.0452996	0	0.113494	0.00461733	0.0316556	0.16964	0.093505	0.126689	0	0	0.0186412	0	0	0
TCGA-GF-A6C9-06	0	8.3851	0.427403	0.366961	0.361356	0.190897	0.134594	0.236545	0	0.145236	0.0413484	0.220012	0.105736	0	0.123846	0	0	0.560706	0.188524	0.577665	0	0	0.0929296	0	0	0
TCGA-GF-A769-01	1.5012	12.6889	0.576917	0.569632	0.00826513	0	0.017617	0	0	0.0673509	0	0.0695025	0.036265	0	0.0498198	0	0.0377368	0.161003	0.0166119	0.154097	0.00128801	0	0.0223484	0	0.00155601	0.0037333
TCGA-GN-A261-06	0.3932	11.5102	-1.78083	-2.32337	0.0398346	0	0.00893176	0.0876548	0	0.196014	0	0.0516718	0.062872	0	0.0181468	0.0381188	0.0595013	0.0173765	0.0804239	0.0699783	0.0103132	0	0.163551	0	0	0
TCGA-GN-A262-06	0.4616	12.8157	-0.0407191	0.121227	0.0240106	0	0.12084	0	0	0.00896596	0	0.0637689	0.0264674	0	0.0314638	0.000380689	0	0.188824	0.0326733	0.125455	0	0	0.0139285	0	0	0
TCGA-GN-A263-01	1.8161	14.3297	0.146983	0.60147	0.0445653	0	0.0464852	0	0	0.0991213	0.00958834	0.0791686	0	0.0619682	0.0335786	0	0	0.072684	0.0677919	0.273964	0	0.018292	0.0307547	0	0	0.0193684
TCGA-GN-A264-06	1.454	13.8982	0.0419846	-0.367882	0.00972986	0.00542736	0.00298163	0.0347194	0	0.0969279	0	0.0516354	0.0139469	0	0.0164744	0	0.00138792	0.176426	0.011244	0.187914	0	0	0.031907	0	0.000103342	3.58e-06
TCGA-GN-A265-06	0.4416	11.6309	0.473043	0.441195	0.0575288	0.0106804	0.0470573	0.102069	0	0.245408	0.0230934	0.139814	0.0890307	0	0.0930723	0	0.00182404	0.328856	0.186837	0.488715	0	0	0.0283829	0	0	0.00589559
TCGA-GN-A266-06	1.8847	10.1055	0.186252	0.489133	0.00114129	0.00604293	0.0498041	0.158702	0	0.217302	0.0127785	0.0999028	0.0543504	0	0.0108137	0	0.0375116	0.30819	0.140738	0.409054	0	0	0.0622553	0	0	0
TCGA-GN-A267-06	2.718	12.3677	0.449641	0.149155	0.00534952	0.0076918	0.0307396	0.255202	0	0	0.0119964	0.160162	0.0839252	0	0	0.0115047	0.0108654	0.102861	0.0370422	0.160783	0	0	0	0	0.00330619	0
TCGA-GN-A268-06	0.9598	13.1239	0.990083	0.661199	0.0415871	0	0.0369224	0.0424939	0	0	0.0039039	0.0789118	0.0123832	0	0.0174722	0.00366359	0.00312942	0.133743	0.00919431	0.158891	0.000467514	0.00402868	0.00221421	0	0.00100052	0.000474643
TCGA-GN-A26A-06	1.7642	9.9693	-0.34461	-0.335895	0	0.000266123	0	0.115393	0	0.150502	0.0299587	0.0194051	0.00912657	0	0.0995712	0	0	0.841583	0.0836339	0.218389	0	0	0.0109195	0	0	0.00468053
TCGA-GN-A26C-01	0	6.7466	-0.150361	-0.0723506	0.0344196	0.0299276	0.0598802	0.371722	0	0.167308	0.061696	0.145902	0.0605933	0.00661278	0.0592894	0	0	0.14518	0.209838	0.404528	0	0	0	0	0	0.00697269
TCGA-GN-A26D-06	0	13.4021	0.245514	0.211017	0.0719365	0	0.0704995	0.0114865	0	0.0402196	0.00403604	0.0510399	0.0210114	0.000109723	0.0273281	0	0	0.16198	0.0226476	0.13708	0	0	0	0.0105638	0	8.06e-05
TCGA-GN-A4U3-06	0.4892	12.8965	0.12887	0.37643	0.0541442	0	0.106693	0.054303	0	0.000830056	0	0.0547423	0.0216388	0	0.0213221	0	0.00498402	0.125846	0.0174585	0.214846	0	0	0.00588231	0	0	0
TCGA-GN-A4U4-06	0	13.0272	0.0379627	-0.20838	0.068987	0.0702609	0.00740003	0.0860761	0.0133812	0.0402172	0.0134485	0.0854385	0.0114518	0	0.0341267	0	0.0151164	0.0281959	0.0505122	0.116142	0	0	0.0110752	0	0	0
TCGA-GN-A4U5-01	0.4985	12.1989	-0.559526	-0.51032	0.0337723	0	0	0.42304	0	0	0.0249396	0.219757	0.141185	0	0.0722379	0.0237166	0.039149	0.0903572	0.148601	0.15207	0.012998	0	0.0452543	0	0	0.00323866
TCGA-GN-A4U7-06	1.333	12.9772	0.816748	0.775152	0.022588	0.00867346	0.0245501	0	0.0569332	0.0008206	0.00806545	0.0190929	0.0269498	0	0.0447577	0	0	0.325615	0.00867877	0.0643387	0	0	0	0.00205852	0	0
TCGA-GN-A4U8-06	1.1406	12.9337	0.503834	0.640013	0.0869907	0.0720277	0	0.275079	0	0	0.0386657	0.116976	0.1419	0	0.0311049	0.00627045	0.062119	0.290901	0.192806	0.173944	0.0274233	0	0.0377391	0	0	0
TCGA-GN-A4U9-06	0.5045	7.5296	1.25765	1.23752	0.0267018	0	0.00222481	0	0	0.141959	0	0.0815787	0.0312716	0	0.0147113	0.0109086	0.0218447	0.135061	0.0423936	0.141761	0	0	0.00365368	0	0	0
TCGA-GN-A8LK-06	2.9548	13.0959	0.442763	0.437599	0.0675021	0	0.102291	0.0653287	0	0	0	0.0868926	0.0187838	0	0.0486859	0	0.0100078	0.0457767	0.00381087	0.0645893	0	0.000935973	0.00250975	0.00247628	0.000531063	0.00085079
TCGA-GN-A8LL-06	1.7321	13.9694	-0.448105	-0.50074	0.0451262	0	0.105788	0.112842	0	0.0149128	0	0.0523395	0.0830084	0	0.028788	0.00445676	0.00332968	0.204241	0.00416388	0.0778081	0	0	0.000817896	4.88e-05	0	0
TCGA-GN-A8LN-01	0	12.6177	-0.212819	-0.21713	0.00652667	0.0250895	0.00902392	0.031996	0	0.0437784	0.00086648	0.0799093	0.0135312	0	0.0193511	0.0023045	0.0402332	0.156945	0.0566529	0.247866	0	0	0.00146938	0.0031241	0	0.00131803
TCGA-GN-A9SD-06	0.4933	12.7334	-0.317875	-0.322833	0.303277	0.0426209	0	0.228357	0	0.311456	0.00908199	0.16485	0.113068	0	0.0236974	0.0181953	0.0575854	0.184649	0.10149	0.241797	0	0	0.0231618	0	0	0
TCGA-HR-A2OG-06	0.4265	11.5019	-0.57637	-0.594436	0.000575034	0.0211204	0.202897	0.0696647	0	0.186979	0.00275492	0.0666891	0.0704368	0	0.0206116	0.0146036	0.0668236	0.304896	0.0576408	0.233652	0	0	0.0451352	0	0	0
TCGA-HR-A2OH-06	0.4754	12.0776	0.253279	0.323957	0	0	0	0.674008	0	0	0.0826101	0.269368	0.194973	0	0.200846	0.00243084	0.142986	0.344091	0.269862	0.247165	0	0	0.0478267	0	0	0
TCGA-HR-A5NC-01	1.9419	12.9646	-0.455488	-0.817833	0.0180978	0	0.00169059	0.00568105	0	0.0252065	0	0.0707559	0.0297378	0	0.0135963	0.0176357	0.0192704	0.148445	0.00802174	0.332807	0.00493013	0.0142168	0.0681778	0	0	0.00127503
TCGA-IH-A3EA-01	1.5842	11.2059	0.454428	0.300964	0	0.00445829	0	0.0545033	0	0.00759524	0	0.0365441	0.0565621	0	0.0400098	0.0151972	0.0334875	0.246714	0.00120448	0.174012	0.00276387	0.0114958	0	0.0383792	0.00044118	0
TCGA-LH-A9QB-06	0.498	10.826	-0.626619	-0.876567	NA	NA	NA	NA	NA	NA	NA	NA	NA	NA	NA	NA	NA	NA	NA	NA	NA	NA	NA	NA	NA	NA
TCGA-OD-A75X-06	0.3915	12.8543	0.722474	0.938513	0.00060664	0.00779236	0.00538449	0	0	0.118845	0.00207873	0.0713559	0.0100432	0	0.0426044	0.00334731	0	0.173214	0.0605483	0.17163	0	0	0.0247583	0	0	0
TCGA-QB-A6FS-06	1.9543	11.0483	0.218605	-0.239961	0.160558	0	0.0532251	0.334681	0	0	0.000386816	0.148591	0.149707	0	0.037524	0.0539242	0.0335923	0.281522	0.0643144	0.163777	0	0	0.0215364	0	0	0
TCGA-QB-AA9O-06	1.3736	12.5218	0.377961	0.386348	0.0164283	0	0.00785817	0.261935	0	0.0296261	0.0103984	0.135343	0.0640722	0	0	0.0522688	0.0153064	0.322716	0.0609693	0.109005	0	0	0.0135569	0	0	0
TCGA-RP-A690-06	0	13.72	-2.25017	-2.54238	0.103168	0	0.0116055	0.0372642	0	0.121616	0	0.0280113	0.0335822	0	0.0267886	0	0.0237612	0.0101431	0.0162484	0.196831	0	0	0.00134903	0	0.000442538	0
TCGA-RP-A693-06	0.9706	11.8025	-0.0256464	0.107089	0.0272072	0.0454361	0.0556433	0.183099	0	0	0	0.11862	0.0775759	0	0.0298888	0.00608368	0.0350877	0.151343	0.078642	0.380567	0	0	0.000632855	0.000647431	0	0
TCGA-RP-A694-06	2.5275	12.9751	0.260905	0.150976	0.048635	0	0.0592143	0.13009	0	0.044588	0.00930771	0.0923276	0.0355809	0	0.025621	0	0.0271163	0.102023	0.048584	0.192766	0	0	0.00881952	0	0	0
TCGA-RP-A695-06	0.514	13.0266	0.0800227	0.0217494	0.0516545	0	0.0696189	0.153676	0	0.0177309	0	0.0753844	0.0381018	0	0	0.0202826	0	0.127291	0.0215172	0.164074	0	0	0.000104957	0	0	0
TCGA-RP-A6K9-06	2.5851	12.8618	-1.77414	-1.81882	0.000939027	0	0.0411264	0.269545	0	0	0	0.081511	0.0729186	0	0	0.0226852	0.0182237	0.0938374	0.0356738	0.307324	0	0	0.00910964	0	0	0
TCGA-W3-A824-06	0	12.8931	0.0922809	-0.0160536	0.0115958	0	0.00926764	0.267172	0	0.0311804	0.0306283	0.144726	0.0639589	0	0.0921659	0.0252544	0.0606067	0.1531	0.10034	0.143794	0	0	0.021267	0	0	0
TCGA-W3-A825-06	1.6885	7.1356	0.50147	0.383177	0.0206	0	0.028269	0.197519	0	0.217048	0.0661367	0.0980861	0.0329377	0	0.0815777	0	0.0463077	0.14422	0.0808962	0.26052	0	0	0.0204422	0	0	0
TCGA-W3-A828-06	0	8.8126	-0.41143	-0.246717	0.0258225	0	0	0.0259572	0	0.126039	0	0.0583159	0.0384278	0	0.044765	0.00529695	0.0292094	0.0972164	0.0484132	0.277278	0.0122683	0	0.124718	0	0	0.00701666
TCGA-W3-AA1O-06	1.8037	13.6264	0.723741	0.966045	0.0319351	0	0.023647	0.00521783	0.0132025	0.00297577	0	0.0199491	0.0215358	0	0.033453	0	0	0.304595	0.00857427	0.143009	0	0	0.013618	0	0	0
TCGA-W3-AA1Q-06	0	12.2568	-0.942372	-1.20064	0.0259478	0	0.0049535	0.183601	0	0.133021	0	0.0959017	0.0728095	0.00435936	0	0.00331106	0.0277639	0.0888853	0.0751222	0.123197	0.00197466	0	0.0296382	0	0.00420248	0
TCGA-W3-AA1R-06	0.4395	13.2149	0.925901	1.14497	0.0267587	0	0.0594971	0.129458	0	0.0135832	0	0.148132	0.0208279	0	0.0138024	0.0273914	0.0166956	0.0587269	0.0608269	0.109216	0.00547097	0	0.0140571	0	0	0
TCGA-W3-AA1V-06	2.0003	7.7008	0.944723	1.46182	0.0380238	0	0.0199666	0.0540348	0	0.311077	0.00160414	0	0.00301054	0	0.0634191	0	0.0313914	0.112413	0.0366401	0.232975	0	0	0.000960741	7.38e-05	0	0
TCGA-W3-AA1W-06	0	13.6333	-0.323372	-0.256843	0.118614	0	0	0.657521	0	0	0.0623668	0.368063	0.235112	0.0676301	0.053005	0.0103468	0.0484468	0.28887	0.223008	0.384714	0	0	0	0	0	0
TCGA-W3-AA21-06	0.6054	12.0988	0.110685	-0.0897874	0.0189016	0.0285166	0	0.0992356	0	0.0326967	0	0.0908561	0.0896749	0	0.0120815	0.0389299	0.0224987	0.0648722	0.0459232	0.0500463	0.00473753	0	0.0295546	0	0	0
TCGA-WE-A8JZ-06	2.1273	12.5624	-0.565099	-0.517817	0.0660964	0	0.00311673	0.0565575	0	0.0110501	0	0.0485281	0.0332916	0	0.0194555	0	0	0.318144	0.0331076	0.0473389	0	0	0.0144479	0	0	0
TCGA-WE-A8K1-06	2.1403	12.9332	0.74213	0.491961	0.0253437	0.03565	0	0.269424	0	0	0.00773875	0.194538	0.13465	0	0.0112919	0.0519225	0.0151458	0.243017	0.0789539	0.185093	0	0	0.0114601	0	0	0
TCGA-WE-A8K4-01	1.5037	13.4731	-0.0891845	0.111848	0	0.0320952	0	0.494395	0	0	0	0.258075	0.155239	0	0	0.0546256	0.0290179	0.0601073	0.120901	0.077382	0.00363402	0	0	0	0.0119022	0
TCGA-WE-A8K5-06	0	13.3167	0.987041	1.08711	0.0160365	0	0.0142756	0.0881865	0	0.0264966	0.0101052	0.0839293	0.0562292	0	0.0124172	0.00678522	0.00248756	0.24566	0.0725746	0.13797	0	0	0.0324299	0	0	0
TCGA-WE-A8K6-06	0	10.6058	-1.54411	-1.98901	0.00321766	0.00268065	0.0043675	0.0172459	0	0	0	0.0317852	0.0388003	0.00865482	0.026764	0	0	0.318268	0.0181462	0.130743	0	0	0.00322218	0.00054605	0.000256949	0
TCGA-WE-A8ZM-06	0.8886	11.7801	-1.16259	-1.23163	0.0864102	0	0.0829019	0.0462712	0	0.0184842	0	0.0579285	0.0153904	0	0.0139084	0	0.00321656	0.110983	0.00797329	0.123893	0	0	0.041831	0	0	0
TCGA-WE-A8ZN-06	3.7537	11.4651	0.664617	0.497545	0	0.000373022	0.0161049	0.353897	0	0	0.05182	0.112489	0.123585	0	0.113726	0.00737279	0.0237049	0.256066	0.0799017	0.186383	0.000860715	0	0.0202136	0	0	0
TCGA-WE-A8ZO-06	1.1484	12.7362	-0.270595	-0.270262	0.00337833	0	0.0241964	0.197661	0	0.0406122	0	0.0894786	0.0808977	0	0.026394	0.00753482	0.0315089	0.0405269	0.112199	0.329566	0	0	0.00958447	0	0	0.000868684
TCGA-WE-A8ZQ-06	1.2144	12.0859	-0.0361973	0.0580891	0.0259368	0	0.0243988	0.00731086	0	0.0302335	0	0.0100619	0.0135121	0	0.0163256	0	0	0.269872	0.0126018	0.166604	0	0	0.0226533	0	0	0
TCGA-WE-A8ZR-06	0	13.4913	0.512845	0.592398	0.126253	0.0204706	0.0351473	0.0417769	0	0	0	0.106606	0.0304679	0	0.0263886	0	0	0.381224	0.0312752	0.0667286	0	0	0.000346102	0	0.00185746	0
TCGA-WE-A8ZT-06	0	11.8334	-0.427597	-0.257336	0.0945924	0	0.0644122	0.0591972	0.024491	0.0583635	0.0124849	0.0441112	0.021101	0	0.0246287	0	0.0173033	0.0329692	0.0280435	0.105313	0	0	0.0139985	0	0	0
TCGA-WE-A8ZX-06	0	14.0176	0.929861	1.17198	0.0186776	0.0112763	0.048301	0.272549	0	0.0164707	0.0530004	0.171919	0.0326324	0	0.0675681	0.0237485	0.0550244	0.0841338	0.0869254	0.177355	0.00509804	0	0.018638	0	0	0
TCGA-WE-A8ZY-06	1.0496	13.0639	0.386503	0.542108	0.0742297	0	0.0352322	0.0467043	0	0.0067282	0.0191705	0.0801612	0.0181928	0	0.0418863	0	0.00861745	0.146698	0.0398979	0.248466	0	0.00353086	0.017059	0	0	0.000678893
TCGA-WE-AA9Y-06	1.8617	12.4471	-0.372995	-0.388483	0.0726836	0.0493706	0.0274886	0.0495105	0	0.131543	0	0.0742975	0.0676624	0	0.0429518	0	0.0450648	0.138145	0.0206288	0.195398	0.00151063	0	0.0502664	0	0	0
TCGA-WE-AAA0-06	0	13.4038	0.05407	0.120495	0.178333	0.069063	0	0.0621748	0.0210103	0.0732473	0.00067395	0.0976211	0.0384638	0	0.0234803	0.00606678	0.0005971	0.186975	0.0481663	0.1051	0	0.0177653	0.0112469	0	0	0
TCGA-WE-AAA3-06	3.215	13.1963	-0.0544354	-0.464432	0.0326096	0	0.0363475	0.23852	0	0.0424091	0.00831913	0.0880698	0.112724	0	0.0333027	0.031802	0.0372009	0.124784	0.0680335	0.281145	0.0129773	0	0.00153731	0.00444668	0	0
TCGA-WE-AAA4-06	3.0325	11.3847	-0.30709	-0.281899	0.00120411	0	0	0.747396	0	0	0.0098073	0.171433	0.178011	0	0.28236	0.0435673	0.232085	0.305506	0.15368	0.297283	0.00966807	0	0	0.0248605	0	0.00452818
TCGA-XV-A9VZ-01	1.2173	10.8536	-0.0344936	-0.451198	0.00177357	0.00210944	0	0.0276913	0	0.192035	0	0.0208641	0.0182263	0	0	0.0514525	0	0.165637	0.00783067	0.0389998	0.00323036	0.0368881	0.197543	0	0	0
TCGA-XV-A9W2-01	1.078	11.5814	0.992194	0.954841	0.00650859	0	0.0404823	0.0276983	0	0.0740868	0	0.0652692	0.0164296	0	0.0285245	0.00389867	0.00540097	0.084208	0.0759719	0.107818	0	0.0231573	0.100001	0	0	0.0212881
TCGA-XV-A9W5-01	2.6649	11.2133	0.361688	0.36776	0.00869432	0	0.00604059	0.0782264	0	0.0369709	0.0172862	0.129504	0.0145134	0	0.0832518	0.0149983	0.0164634	0.0888601	0.0563294	0.122215	0.00397637	0	0.00994675	0.0193972	0	0.00143294
TCGA-XV-AAZV-01	0.5707	9.9539	-0.317946	-0.528189	0	0.00351059	0	0.141285	0	0.103451	0	0.124709	0.0776894	0	0.00498877	0.0536064	0.0795765	0.0762251	0.0486298	0.378181	0	0.0279096	0.108046	0	0	0.000877239
TCGA-XV-AAZW-01	1.7037	11.5514	0.525135	0.299007	0.00162214	0.001051	0.000133958	0.00892714	0	0.00739763	0	0.0899736	0.00934414	0.00573458	0.0289441	0	0	0.239106	0.0141597	0.162272	0	0.00112612	0.00606825	0.00918547	0	0.00933312
TCGA-XV-AAZY-01	2.7911	12.0023	0.0507627	-0.39369	0.0129171	0.028127	0.00138921	0.160805	0.043458	0.0600738	0	0.0699933	0.160125	0	0.088185	0.0352181	0.0303144	0.286438	0.0402761	0.127195	0	0	0.0361811	0	0	0
TCGA-YD-A89C-06	1.2019	12.1143	0.695299	0.576189	0.00410519	0.00124977	0.0197298	0.0192544	0	0.0216836	0.00391522	0.0504583	0.0324137	0	0.0323812	0	0.0394099	0.0973121	0.0127686	0.120112	0	0	0.00460891	0	0.000690284	0.00937667
TCGA-YD-A9TA-06	0	9.5238	0.889588	0.942336	0.0521127	0	0.0183755	0.0731353	0	0.15502	0.035793	0.0705991	0.0327588	0	0.0709522	0	0.0369096	0.257026	0.0722189	0.147825	0	0.000729609	0.0194283	0	0	0
TCGA-YD-A9TB-06	0	12.7844	-0.128485	-0.181402	0.0267055	0	0.0125306	0.0823447	0	0.0819306	0.00284374	0.0935442	0.0228877	0.00549288	0.0202038	0.00129907	0.0267554	0.0272733	0.0778042	0.297452	0.000949991	0	0.0179843	0	0	0.000135319
TCGA-YG-AA3N-01	0.6343	13.2934	-0.507881	-0.993037	0	0.0159038	0.0364336	0.574136	0	0	0	0.218447	0.10971	0	0	0.0716371	0.0318006	0.0779571	0.0435982	0.182942	0.0031983	0	0.0011451	0	0	0
TCGA-YG-AA3O-06	1.2338	13.6887	0.296315	0.106208	0.0388352	0	0.0133681	0.0835035	0	0.0432565	0.000868869	0.0848257	0.0396117	0	0.0365874	0	0	0.172353	0.0304182	0.16326	0	0	0.00313328	0	0	0
TCGA-YG-AA3P-06	0.6162	13.3655	0.0853864	-0.0681933	0.0287382	0	0.00236899	0.0352398	0	0.0417607	0.00158416	0.0507812	0.011747	0	0.0148536	0	0.00513155	0.0469475	0.0319048	0.137465	0.00131752	0	0.0100355	0	0	0
TCGA-Z2-A8RT-06	2.0359	13.4234	0.318397	0.336679	0.0550905	0.0598734	0	0.148483	0	0.00566321	0.0174682	0.127416	0.0809743	0	0.0529246	0.000549418	0.0505557	0.138567	0.111147	0.215822	0.0135139	0	0.0498544	0	0	0
TCGA-Z2-AA3S-06	0.8984	13.7807	0.149983	0.235601	0.0119174	0.00806904	0.020379	0.169735	0	0.0247827	0	0.0921416	0.0601131	0	0.0325657	0	0.0262865	0.0271472	0.0438527	0.220807	0.00188529	0	0.000582896	0	0	0
TCGA-Z2-AA3V-06	1.5664	11.5861	-0.513732	-0.949892	0.0898714	0.00125747	0.0179963	0.292545	0.112584	0	0	0.134394	0.197082	0	0.201405	0.0318731	0	0.830118	0.113283	0.264357	0	0	0.0804184	0	0	0
